# Supplementary material for: Changes to the Aqueous Humor Proteome during Glaucoma
Source: PLoS One. 2016 Oct 27;11(10):e0165314. doi: 10.1371/journal.pone.0165314 (PMC5082887; doi:10.1371/journal.pone.0165314)
Supplement: S1 Table — (XLSX) [file pone.0165314.s003.xlsx]

## Sheet: Pairwise comparsion
Comparison	Protein group Uniprot Ids	Protein group Ids	av_log2_ratio	SD	SEM	Ratio (G vs K)	num_ratio	qvalue	Qvalue filter	Fold change filter	Protein description	Peptide assays used for profiling	Peptides used for profiling	Peptide assays used for profiling
Glaucoma vs. Cataract	AL3A1_HUMAN;AL3A2_HUMAN;AL3B1_HUMAN;AL3B2_HUMAN	P30838;P51648;P43353;P48448	-4.98506	3.44839	1.30337	0.0315754	10	0.0158962	TRUE	TRUE	Aldehyde dehydrogenase, dimeric NADP-preferring;Fatty aldehyde dehydrogenase;Aldehyde dehydrogenase family 3 member B1;Aldehyde dehydrogenase family 3 member B2	HLTPVTLELGGK.2|HLTPVTLELGGK.3	HLTPVTLELGGK	HLTPVTLELGGK.2	HLTPVTLELGGK.3
Glaucoma vs. Cataract	OLA1_HUMAN	Q9NTK5	-4.56985	4.33842	1.77115	0.0421054	5	0.0975539	FALSE	TRUE	Obg-like ATPase 1	IPAFLNVVDIAGLVK.2	IPAFLNVVDIAGLVK	IPAFLNVVDIAGLVK.2
Glaucoma vs. Cataract	PRDX1_HUMAN;PRDX2_HUMAN	Q06830;P32119	-4.06054	8.58931	3.50657	0.0599317	5	0.299969	FALSE	TRUE	Peroxiredoxin-1;Peroxiredoxin-2	QITVNDLPVGR.2	QITVNDLPVGR	QITVNDLPVGR.2
Glaucoma vs. Cataract	VILL_HUMAN	O15195	-3.93119	1.50771	0.615522	0.0655534	5	0.011365	TRUE	TRUE	Villin-like protein	GLALTYSLR.2	GLALTYSLR	GLALTYSLR.2
Glaucoma vs. Cataract	PRDX1_HUMAN	Q06830	-3.47912	2.88736	1.02084	0.089677	15	0.00611463	TRUE	TRUE	Peroxiredoxin-1	ATAVMPDGQFK.2|HGEVC(cam)PAGWKPGSDTIKPDVQK.4|LVQAFQFTDK.2	ATAVMPDGQFK|HGEVCPAGWKPGSDTIKPDVQK|LVQAFQFTDK	ATAVMPDGQFK.2	HGEVC(cam)PAGWKPGSDTIKPDVQK.4	LVQAFQFTDK.2
Glaucoma vs. Cataract	CREG1_HUMAN	O75629	-3.39104	2.6502	1.08194	0.0953224	5	0.0435872	TRUE	TRUE	Protein CREG1	FVTHVSDWGALATISTLEAVR.3	FVTHVSDWGALATISTLEAVR	FVTHVSDWGALATISTLEAVR.3
Glaucoma vs. Cataract	TGFB2_HUMAN	P61812	-3.34841	2.95523	1.11697	0.0981815	10	0.0189597	TRUE	TRUE	Transforming growth factor beta-2	ALDAAYC(cam)FR.2|IELYQILK.2	ALDAAYCFR|IELYQILK	ALDAAYC(cam)FR.2	IELYQILK.2
Glaucoma vs. Cataract	ACTA_HUMAN;ACTB_HUMAN;ACTC_HUMAN;ACTG_HUMAN;ACTH_HUMAN;ACTS_HUMAN;POTEE_HUMAN;POTEF_HUMAN;POTEI_HUMAN	P62736;P60709;P68032;P63261;P63267;P68133;Q6S8J3;A5A3E0;P0CG38	-3.28782	3.60874	1.36398	0.102392	10	0.0440393	TRUE	TRUE	Actin, aortic smooth muscle;Actin, cytoplasmic 1;Actin, alpha cardiac muscle 1;Actin, cytoplasmic 2;Actin, gamma-enteric smooth muscle;Actin, alpha skeletal muscle;POTE ankyrin domain family member E;POTE ankyrin domain family member F;POTE ankyrin domain family member I	AVFPSIVGRPR.2|AVFPSIVGRPR.3	AVFPSIVGRPR	AVFPSIVGRPR.2	AVFPSIVGRPR.3
Glaucoma vs. Cataract	HSPB1_HUMAN	P04792	-3.28599	1.65229	0.624505	0.102522	10	0.00341007	TRUE	TRUE	Heat shock protein beta-1	LFDQAFGLPR.2|VSLDVNHFAPDELTVK.3	LFDQAFGLPR|VSLDVNHFAPDELTVK	LFDQAFGLPR.2	VSLDVNHFAPDELTVK.3
Glaucoma vs. Cataract	OTOF_HUMAN	Q9HC10	-3.24561	2.85713	1.16642	0.105432	5	0.170754	FALSE	TRUE	Otoferlin	KESMFSWDETEYK.2	KESMFSWDETEYK	KESMFSWDETEYK.2
Glaucoma vs. Cataract	TKT_HUMAN	P29401	-3.19574	5.00291	1.50843	0.109141	30	0.00074283	TRUE	TRUE	Transketolase	HQPTAIIAK.2|KISSDLDGHPVPK.3|LDNLVAILDINR.2|LGQSDPAPLQHQMDIYQK.3|SKDDQVTVIGAGVTLHEALAAAELLKK.4|VLDPFTIKPLDR.3	HQPTAIIAK|KISSDLDGHPVPK|LDNLVAILDINR|LGQSDPAPLQHQMDIYQK|SKDDQVTVIGAGVTLHEALAAAELLKK|VLDPFTIKPLDR	HQPTAIIAK.2	KISSDLDGHPVPK.3	LDNLVAILDINR.2	LGQSDPAPLQHQMDIYQK.3	SKDDQVTVIGAGVTLHEALAAAELLKK.4	VLDPFTIKPLDR.3
Glaucoma vs. Cataract	AL1A1_HUMAN;AL1A2_HUMAN;AL1A3_HUMAN;AL1B1_HUMAN;ALDH2_HUMAN	P00352;O94788;P47895;P30837;P05091	-3.14389	2.76779	1.12995	0.113134	5	0.153512	FALSE	TRUE	Retinal dehydrogenase 1;Retinal dehydrogenase 2;Aldehyde dehydrogenase family 1 member A3;Aldehyde dehydrogenase X, mitochondrial;Aldehyde dehydrogenase, mitochondrial	VTLELGGK.2	VTLELGGK	VTLELGGK.2
Glaucoma vs. Cataract	CSTN2_HUMAN	Q9H4D0	-3.09201	3.47926	1.4204	0.117277	5	0.162363	FALSE	TRUE	Calsyntenin-2	VISC(cam)LQAC(cam)K.2	VISCLQACK	VISC(cam)LQAC(cam)K.2
Glaucoma vs. Cataract	ANXA1_HUMAN	P04083	-2.90856	3.58635	1.46412	0.133179	5	0.0574402	FALSE	TRUE	Annexin A1	GGPGSAVSPYPTFNPSSDVAALHK.3	GGPGSAVSPYPTFNPSSDVAALHK	GGPGSAVSPYPTFNPSSDVAALHK.3
Glaucoma vs. Cataract	PGK1_HUMAN	P00558	-2.87206	4.18513	1.47967	0.136592	15	0.00771721	TRUE	TRUE	Phosphoglycerate kinase 1	AC(cam)ANPAAGSVILLENLR.2|ALESPERPFLAILGGAK.3|ITLPVDFVTADKFDENAK.3	ACANPAAGSVILLENLR|ALESPERPFLAILGGAK|ITLPVDFVTADKFDENAK	AC(cam)ANPAAGSVILLENLR.2	ALESPERPFLAILGGAK.3	ITLPVDFVTADKFDENAK.3
Glaucoma vs. Cataract	C1RL_HUMAN;C1R_HUMAN	Q9NZP8;P00736	-2.87083	3.10821	1.26892	0.136708	5	0.134601	FALSE	TRUE	Complement C1r subcomponent-like protein;Complement C1r subcomponent	GGGALLGDR.2	GGGALLGDR	GGGALLGDR.2
Glaucoma vs. Cataract	HBG2_HUMAN	P69892	-2.81933	3.63454	1.37373	0.141676	10	0.176847	FALSE	TRUE	Hemoglobin subunit gamma-2	M(ox)VTGVASALSSR.2|MVTGVASALSSR.2	MVTGVASALSSR	M(ox)VTGVASALSSR.2	MVTGVASALSSR.2
Glaucoma vs. Cataract	ENOA_HUMAN;ENOB_HUMAN;ENOG_HUMAN	P06733;P13929;P09104	-2.81122	0.971328	0.396543	0.142475	5	0.0440393	TRUE	TRUE	Alpha-enolase;Beta-enolase;Gamma-enolase	AAVPSGASTGIYEALELR.2	AAVPSGASTGIYEALELR	AAVPSGASTGIYEALELR.2
Glaucoma vs. Cataract	CRBS_HUMAN	P22914	-2.7514	3.77762	0.916208	0.148507	60	3.6e-08	TRUE	TRUE	Beta-crystallin S	EYRKPIDWGAASPAVQSFR.3|EYRKPIDWGAASPAVQSFR.4|GDFSGQMYETTEDC(cam)PSIMEQFHMR.3|ITFYEDK.2|ITFYEDKNFQGR.2|ITFYEDKNFQGR.3|KPIDWGAASPAVQSFR.2|KPIDWGAASPAVQSFR.3|QYLLDKK.2|RYDC(cam)DC(cam)DC(cam)ADFHTYLSR.3|RYDC(cam)DC(cam)DC(cam)ADFHTYLSR.4|YDC(cam)DC(cam)DC(cam)ADFHTYLSR.3	EYRKPIDWGAASPAVQSFR|GDFSGQMYETTEDCPSIMEQFHMR|ITFYEDK|ITFYEDKNFQGR|KPIDWGAASPAVQSFR|QYLLDKK|RYDCDCDCADFHTYLSR|YDCDCDCADFHTYLSR	EYRKPIDWGAASPAVQSFR.3	EYRKPIDWGAASPAVQSFR.4	GDFSGQMYETTEDC(cam)PSIMEQFHMR.3	ITFYEDK.2	ITFYEDKNFQGR.2	ITFYEDKNFQGR.3	KPIDWGAASPAVQSFR.2	KPIDWGAASPAVQSFR.3	QYLLDKK.2	RYDC(cam)DC(cam)DC(cam)ADFHTYLSR.3	RYDC(cam)DC(cam)DC(cam)ADFHTYLSR.4	YDC(cam)DC(cam)DC(cam)ADFHTYLSR.3
Glaucoma vs. Cataract	LDHA_HUMAN	P00338	-2.74928	3.73476	1.32044	0.148725	15	0.0478024	TRUE	TRUE	L-lactate dehydrogenase A chain	LVIITAGAR.2|TLHPDLGTDKDKEQWK.4|VTLTSEEEAR.2	LVIITAGAR|TLHPDLGTDKDKEQWK|VTLTSEEEAR	LVIITAGAR.2	TLHPDLGTDKDKEQWK.4	VTLTSEEEAR.2
Glaucoma vs. Cataract	K2C1_HUMAN	P04264	-2.73957	5.22917	1.97644	0.14973	10	0.140282	FALSE	TRUE	Keratin, type II cytoskeletal 1	AQYEDIAQK.2|SLDLDSIIAEVKAQYEDIAQK.3	AQYEDIAQK|SLDLDSIIAEVKAQYEDIAQK	AQYEDIAQK.2	SLDLDSIIAEVKAQYEDIAQK.3
Glaucoma vs. Cataract	HV301_HUMAN;HV302_HUMAN;HV303_HUMAN;HV304_HUMAN;HV305_HUMAN;HV306_HUMAN;HV307_HUMAN;HV308_HUMAN;HV310_HUMAN;HV311_HUMAN;HV312_HUMAN;HV320_HUMAN	P01762;P01763;P01764;P01765;P01766;P01767;P01768;P01769;P01771;P01772;P01773;P01781	-2.72048	3.97313	1.62202	0.151724	5	0.308992	FALSE	TRUE	Ig heavy chain V-III region TRO;Ig heavy chain V-III region WEA;Ig heavy chain V-III region VH26;Ig heavy chain V-III region TIL;Ig heavy chain V-III region BRO;Ig heavy chain V-III region BUT;Ig heavy chain V-III region CAM;Ig heavy chain V-III region GA;Ig heavy chain V-III region HIL;Ig heavy chain V-III region KOL;Ig heavy chain V-III region BUR;Ig heavy chain V-III region GAL	GRFTISR.2	GRFTISR	GRFTISR.2
Glaucoma vs. Cataract	PMGE_HUMAN	P07738	-2.63389	2.26852	0.857422	0.16111	10	0.150112	FALSE	TRUE	Bisphosphoglycerate mutase	AVGPHQFLGDQEAIQAAIK.3|YKVC(cam)DVPLDQLPR.3	AVGPHQFLGDQEAIQAAIK|YKVCDVPLDQLPR	AVGPHQFLGDQEAIQAAIK.3	YKVC(cam)DVPLDQLPR.3
Glaucoma vs. Cataract	GSTP1_HUMAN	P09211	-2.59185	1.68482	0.561608	0.165873	20	0.000251888	TRUE	TRUE	Glutathione S-transferase P	ALPGQLKPFETLLSQNQGGK.3|ASC(cam)LYGQLPK.2|PPYTVVYFPVR.2|YISLIYTNYEAGKDDYVK.3	ALPGQLKPFETLLSQNQGGK|ASCLYGQLPK|PPYTVVYFPVR|YISLIYTNYEAGKDDYVK	ALPGQLKPFETLLSQNQGGK.3	ASC(cam)LYGQLPK.2	PPYTVVYFPVR.2	YISLIYTNYEAGKDDYVK.3
Glaucoma vs. Cataract	HV320_HUMAN;HV321_HUMAN	P01781;P01782	-2.57875	2.04728	0.8358	0.167385	5	0.101478	FALSE	TRUE	Ig heavy chain V-III region GAL;Ig heavy chain V-III region DOB	EVQLVESGGDLVQPGR.2	EVQLVESGGDLVQPGR	EVQLVESGGDLVQPGR.2
Glaucoma vs. Cataract	B3AT_HUMAN	P02730	-2.53682	3.71131	0.851434	0.172323	70	0.000251888	TRUE	TRUE	Band 3 anion transport protein	AAATLMSER.2|ADFLEQPVLGFVR.2|FIFEDQIRPQDREELLR.4|HSHAGELEALGGVKPAVLTR.3|HSHAGELEALGGVKPAVLTR.4|IDAYMAQSR.2|LQEAAELEAVELPVPIR.2|LQEAAELEAVELPVPIR.3|LSVPDGFK.2|NVELQC(cam)LDADDAK.2|SVTHANALTVMGK.2|SVTHANALTVMGK.3|VYVELQELVM(ox)DEK.2|YQSSPAKPDSSFYK.3	AAATLMSER|ADFLEQPVLGFVR|FIFEDQIRPQDREELLR|HSHAGELEALGGVKPAVLTR|IDAYMAQSR|LQEAAELEAVELPVPIR|LSVPDGFK|NVELQCLDADDAK|SVTHANALTVMGK|VYVELQELVMDEK|YQSSPAKPDSSFYK	AAATLMSER.2	ADFLEQPVLGFVR.2	FIFEDQIRPQDREELLR.4	HSHAGELEALGGVKPAVLTR.3	HSHAGELEALGGVKPAVLTR.4	IDAYMAQSR.2	LQEAAELEAVELPVPIR.2	LQEAAELEAVELPVPIR.3	LSVPDGFK.2	NVELQC(cam)LDADDAK.2	SVTHANALTVMGK.2	SVTHANALTVMGK.3	VYVELQELVM(ox)DEK.2	YQSSPAKPDSSFYK.3
Glaucoma vs. Cataract	PEBP1_HUMAN	P30086	-2.51343	2.43846	0.771108	0.175139	25	0.000360008	TRUE	TRUE	Phosphatidylethanolamine-binding protein 1	GNDISSGTVLSDYVGSGPPK.2|LYEQLSGK.2|LYTLVLTDPDAPSR.2|NRPTSISWDGLDSGK.3|VLTPTQVK.2	GNDISSGTVLSDYVGSGPPK|LYEQLSGK|LYTLVLTDPDAPSR|NRPTSISWDGLDSGK|VLTPTQVK	GNDISSGTVLSDYVGSGPPK.2	LYEQLSGK.2	LYTLVLTDPDAPSR.2	NRPTSISWDGLDSGK.3	VLTPTQVK.2
Glaucoma vs. Cataract	AL3A1_HUMAN	P30838	-2.51111	3.5889	0.802502	0.175421	75	3.29e-07	TRUE	TRUE	Aldehyde dehydrogenase, dimeric NADP-preferring	FDHILYTGSTGVGK.2|FDHILYTGSTGVGK.3|IQQLEALQR.2|LIQEQEQELVGALAADLHK.3|LPEWAADEPVEK.2|NC(cam)DLDVAC(cam)R.2|SC(cam)LVRPLMNDEGLK.3|SLEEAIQFINQR.2|SLKEFYGEDAK.3|SLKEFYGEDAKK.2|SLKEFYGEDAKK.3|SPC(cam)YVDKNC(cam)DLDVAC(cam)R.3|TRPLQFR.2|VAYGGTGDAATR.2|VMGLIEGQK.2	FDHILYTGSTGVGK|IQQLEALQR|LIQEQEQELVGALAADLHK|LPEWAADEPVEK|NCDLDVACR|SCLVRPLMNDEGLK|SLEEAIQFINQR|SLKEFYGEDAK|SLKEFYGEDAKK|SPCYVDKNCDLDVACR|TRPLQFR|VAYGGTGDAATR|VMGLIEGQK	FDHILYTGSTGVGK.2	FDHILYTGSTGVGK.3	IQQLEALQR.2	LIQEQEQELVGALAADLHK.3	LPEWAADEPVEK.2	NC(cam)DLDVAC(cam)R.2	SC(cam)LVRPLMNDEGLK.3	SLEEAIQFINQR.2	SLKEFYGEDAK.3	SLKEFYGEDAKK.2	SLKEFYGEDAKK.3	SPC(cam)YVDKNC(cam)DLDVAC(cam)R.3	TRPLQFR.2	VAYGGTGDAATR.2	VMGLIEGQK.2
Glaucoma vs. Cataract	MIF_HUMAN	P14174	-2.50604	1.09314	0.446273	0.176038	5	0.0341437	TRUE	TRUE	Macrophage migration inhibitory factor	LLC(cam)GLLAER.2	LLCGLLAER	LLC(cam)GLLAER.2
Glaucoma vs. Cataract	S10A4_HUMAN	P26447	-2.4633	4.68918	1.65788	0.181332	15	0.0921853	FALSE	TRUE	Protein S100-A4	RTDEAAFQK.2|TDEAAFQK.2|YSGKEGDKFK.2	RTDEAAFQK|TDEAAFQK|YSGKEGDKFK	RTDEAAFQK.2	TDEAAFQK.2	YSGKEGDKFK.2
Glaucoma vs. Cataract	TPIS_HUMAN	P60174	-2.45881	3.32328	0.743107	0.181897	75	5.03e-07	TRUE	TRUE	Triosephosphate isomerase	DC(cam)GATWVVLGHSER.3|ELASQPDVDGFLVGGASLKPEFVDIINAK.3|HVFGESDELIGQK.2|HVFGESDELIGQK.3|IAVAAQNC(cam)YK.2|IIYGGSVTGATC(cam)K.2|KQSLGELIGTLNAAK.2|KQSLGELIGTLNAAK.3|SNVSDAVAQSTR.2|TATPQQAQEVHEK.2|TATPQQAQEVHEK.3|VAHALAEGLGVIAC(cam)IGEK.3|VPADTEVVC(cam)APPTAYIDFAR.2|VVFEQTK.2|VVLAYEPVWAIGTGK.2	DCGATWVVLGHSER|ELASQPDVDGFLVGGASLKPEFVDIINAK|HVFGESDELIGQK|IAVAAQNCYK|IIYGGSVTGATCK|KQSLGELIGTLNAAK|SNVSDAVAQSTR|TATPQQAQEVHEK|VAHALAEGLGVIACIGEK|VPADTEVVCAPPTAYIDFAR|VVFEQTK|VVLAYEPVWAIGTGK	DC(cam)GATWVVLGHSER.3	ELASQPDVDGFLVGGASLKPEFVDIINAK.3	HVFGESDELIGQK.2	HVFGESDELIGQK.3	IAVAAQNC(cam)YK.2	IIYGGSVTGATC(cam)K.2	KQSLGELIGTLNAAK.2	KQSLGELIGTLNAAK.3	SNVSDAVAQSTR.2	TATPQQAQEVHEK.2	TATPQQAQEVHEK.3	VAHALAEGLGVIAC(cam)IGEK.3	VPADTEVVC(cam)APPTAYIDFAR.2	VVFEQTK.2	VVLAYEPVWAIGTGK.2
Glaucoma vs. Cataract	NEUS_HUMAN	Q99574	-2.45435	2.90838	0.969462	0.18246	20	0.0369268	TRUE	TRUE	Neuroserpin	ALGITEIFIK.2|AQLVEEWANSVK.2|FTVEQEIDLKDVLK.3|QEVPLATLEPLVK.2	ALGITEIFIK|AQLVEEWANSVK|FTVEQEIDLKDVLK|QEVPLATLEPLVK	ALGITEIFIK.2	AQLVEEWANSVK.2	FTVEQEIDLKDVLK.3	QEVPLATLEPLVK.2
Glaucoma vs. Cataract	AMD_HUMAN	P19021	-2.41259	3.44993	1.30395	0.187819	10	0.0476574	TRUE	TRUE	Peptidyl-glycine alpha-amidating monooxygenase	IPVDEEAFVIDFKPR.3|NLFYLPHGLSIDKDGNYWVTDVALHQVFK.4	IPVDEEAFVIDFKPR|NLFYLPHGLSIDKDGNYWVTDVALHQVFK	IPVDEEAFVIDFKPR.3	NLFYLPHGLSIDKDGNYWVTDVALHQVFK.4
Glaucoma vs. Cataract	KPYM_HUMAN;KPYR_HUMAN	P14618;P30613	-2.38593	0.592326	0.241816	0.191321	5	0.00766139	TRUE	TRUE	Pyruvate kinase isozymes M1/M2;Pyruvate kinase isozymes R/L	GDLGIEIPAEK.2	GDLGIEIPAEK	GDLGIEIPAEK.2
Glaucoma vs. Cataract	NTRI_HUMAN	Q9P121	-2.34081	1.81226	0.68497	0.197399	10	0.0081669	TRUE	TRUE	Neurotrimin	VHLIVQVSPK.2|VTVNYPPYISEAK.2	VHLIVQVSPK|VTVNYPPYISEAK	VHLIVQVSPK.2	VTVNYPPYISEAK.2
Glaucoma vs. Cataract	PNPH_HUMAN	P00491	-2.32556	3.98879	1.50762	0.199497	10	0.196812	FALSE	TRUE	Purine nucleoside phosphorylase	VFGFSLITNK.2|VFHLLGVDTLVVTNAAGGLNPK.3	VFGFSLITNK|VFHLLGVDTLVVTNAAGGLNPK	VFGFSLITNK.2	VFHLLGVDTLVVTNAAGGLNPK.3
Glaucoma vs. Cataract	H2A1A_HUMAN;H2A1B_HUMAN;H2A1C_HUMAN;H2A1D_HUMAN;H2A1H_HUMAN;H2A1J_HUMAN;H2A1_HUMAN;H2A2A_HUMAN;H2A2B_HUMAN;H2A2C_HUMAN;H2A3_HUMAN;H2AJ_HUMAN;H2AV_HUMAN;H2AX_HUMAN;H2AZ_HUMAN	Q96QV6;P04908;Q93077;P20671;Q96KK5;Q99878;P0C0S8;Q6FI13;Q8IUE6;Q16777;Q7L7L0;Q9BTM1;Q71UI9;P16104;P0C0S5	-2.30133	5.66538	2.31288	0.202877	5	0.308992	FALSE	TRUE	Histone H2A type 1-A;Histone H2A type 1-B/E;Histone H2A type 1-C;Histone H2A type 1-D;Histone H2A type 1-H;Histone H2A type 1-J;Histone H2A type 1;Histone H2A type 2-A;Histone H2A type 2-B;Histone H2A type 2-C;Histone H2A type 3;Histone H2A.J;Histone H2A.V;Histone H2A.x;Histone H2A.Z	AGLQFPVGR.2	AGLQFPVGR	AGLQFPVGR.2
Glaucoma vs. Cataract	LDH6A_HUMAN;LDHA_HUMAN;LDHB_HUMAN;LDHC_HUMAN	Q6ZMR3;P00338;P07195;P07864	-2.28004	1.62443	0.663172	0.205892	5	0.0984415	FALSE	TRUE	L-lactate dehydrogenase A-like 6A;L-lactate dehydrogenase A chain;L-lactate dehydrogenase B chain;L-lactate dehydrogenase C chain	VIGSGC(cam)NLDSAR.2	VIGSGCNLDSAR	VIGSGC(cam)NLDSAR.2
Glaucoma vs. Cataract	HS71L_HUMAN;HSP71_HUMAN;HSP72_HUMAN;HSP76_HUMAN;HSP77_HUMAN;HSP7C_HUMAN	P34931;P08107;P54652;P17066;P48741;P11142	-2.22887	1.90577	0.778026	0.213326	5	0.0414741	TRUE	TRUE	Heat shock 70 kDa protein 1-like;Heat shock 70 kDa protein 1A/1B;Heat shock-related 70 kDa protein 2;Heat shock 70 kDa protein 6;Putative heat shock 70 kDa protein 7;Heat shock cognate 71 kDa protein	TTPSYVAFTDTER.2	TTPSYVAFTDTER	TTPSYVAFTDTER.2
Glaucoma vs. Cataract	C1S_HUMAN;MASP1_HUMAN	P09871;P48740	-2.1953	4.71296	1.92406	0.218347	5	0.331697	FALSE	TRUE	Complement C1s subcomponent;Mannan-binding lectin serine protease 1	SDFSNEER.2	SDFSNEER	SDFSNEER.2
Glaucoma vs. Cataract	HPTR_HUMAN;HPT_HUMAN	P00739;P00738	-2.17779	2.92373	0.552533	0.221015	115	3.64e-11	TRUE	TRUE	Haptoglobin-related protein;Haptoglobin	AVGDKLPEC(cam)EAVC(cam)GK.2|AVGDKLPEC(cam)EAVC(cam)GK.3|AVGDKLPEC(cam)EAVC(cam)GKPK.2|AVGDKLPEC(cam)EAVC(cam)GKPK.3|AVGDKLPEC(cam)EAVC(cam)GKPK.4|DIAPTLTLYVGK.2|DIAPTLTLYVGKK.2|DIAPTLTLYVGKK.3|ILGGHLDAK.2|KQLVEIEK.2|LPEC(cam)EAVC(cam)GKPK.2|LPEC(cam)EAVC(cam)GKPK.3|LRTEGDGVYTLNDK.2|LRTEGDGVYTLNDKK.2|LRTEGDGVYTLNDKK.3|LRTEGDGVYTLNDKK.4|NPANPVQR.2|QLVEIEK.2|SC(cam)AVAEYGVYVK.2|TEGDGVYTLNDK.2|TEGDGV…	AVGDKLPECEAVCGK|AVGDKLPECEAVCGKPK|DIAPTLTLYVGK|DIAPTLTLYVGKK|ILGGHLDAK|KQLVEIEK|LPECEAVCGKPK|LRTEGDGVYTLNDK|LRTEGDGVYTLNDKK|NPANPVQR|QLVEIEK|SCAVAEYGVYVK|TEGDGVYTLNDK|TEGDGVYTLNDKK|VMPICLPSK	AVGDKLPEC(cam)EAVC(cam)GK.2	AVGDKLPEC(cam)EAVC(cam)GK.3	AVGDKLPEC(cam)EAVC(cam)GKPK.2	AVGDKLPEC(cam)EAVC(cam)GKPK.3	AVGDKLPEC(cam)EAVC(cam)GKPK.4	DIAPTLTLYVGK.2	DIAPTLTLYVGKK.2	DIAPTLTLYVGKK.3	ILGGHLDAK.2	KQLVEIEK.2	LPEC(cam)EAVC(cam)GKPK.2	LPEC(cam)EAVC(cam)GKPK.3	LRTEGDGVYTLNDK.2	LRTEGDGVYTLNDKK.2	LRTEGDGVYTLNDKK.3	LRTEGDGVYTLNDKK.4	NPANPVQR.2	QLVEIEK.2	SC(cam)AVAEYGVYVK.2	TEGDGVYTLNDK.2	TEGDGVYTLNDKK.2	TEGDGVYTLNDKK.3	VMPIC(cam)LPSK.2
Glaucoma vs. Cataract	ENOA_HUMAN	P06733	-2.13445	3.1553	0.672712	0.227754	85	3.27e-05	TRUE	TRUE	Alpha-enolase	AVEHINK.2|DATNVGDEGGFAPNILENK.2|EGLELLK.2|GNPTVEVDLFTSK.2|IEEELGSK.2|IGAEVYHNLK.2|KLNVTEQEK.2|KLNVTEQEKIDK.2|LAM(ox)QEFM(ox)ILPVGAANFR.2|NFRNPLAK.2|SC(cam)NC(cam)LLLK.2|SGKYDLDFK.2|SGKYDLDFKSPDDPSR.3|VNQIGSVTESLQAC(cam)K.2|VVIGM(ox)DVAASEFFR.2|YISPDQLADLYK.2|YNQLLR.2	AVEHINK|DATNVGDEGGFAPNILENK|EGLELLK|GNPTVEVDLFTSK|IEEELGSK|IGAEVYHNLK|KLNVTEQEK|KLNVTEQEKIDK|LAMQEFMILPVGAANFR|NFRNPLAK|SCNCLLLK|SGKYDLDFK|SGKYDLDFKSPDDPSR|VNQIGSVTESLQACK|VVIGMDVAASEFFR|YISPDQLADLYK|YNQLLR	AVEHINK.2	DATNVGDEGGFAPNILENK.2	EGLELLK.2	GNPTVEVDLFTSK.2	IEEELGSK.2	IGAEVYHNLK.2	KLNVTEQEK.2	KLNVTEQEKIDK.2	LAM(ox)QEFM(ox)ILPVGAANFR.2	NFRNPLAK.2	SC(cam)NC(cam)LLLK.2	SGKYDLDFK.2	SGKYDLDFKSPDDPSR.3	VNQIGSVTESLQAC(cam)K.2	VVIGM(ox)DVAASEFFR.2	YISPDQLADLYK.2	YNQLLR.2
Glaucoma vs. Cataract	ACTA_HUMAN;ACTB_HUMAN;ACTC_HUMAN;ACTG_HUMAN;ACTH_HUMAN;ACTS_HUMAN;POTEE_HUMAN;POTEF_HUMAN;POTEI_HUMAN;POTEJ_HUMAN	P62736;P60709;P68032;P63261;P63267;P68133;Q6S8J3;A5A3E0;P0CG38;P0CG39	-2.0271	3.25421	1.32852	0.245347	5	0.271348	FALSE	TRUE	Actin, aortic smooth muscle;Actin, cytoplasmic 1;Actin, alpha cardiac muscle 1;Actin, cytoplasmic 2;Actin, gamma-enteric smooth muscle;Actin, alpha skeletal muscle;POTE ankyrin domain family member E;POTE ankyrin domain family member F;POTE ankyrin domain family member I;POTE ankyrin domain family member J	RGILTLK.2	RGILTLK	RGILTLK.2
Glaucoma vs. Cataract	HV306_HUMAN	P01767	-2.02252	1.94697	0.794845	0.246128	5	0.134519	FALSE	TRUE	Ig heavy chain V-III region BUT	EVQLVETGGGLIQPGGSLR.2	EVQLVETGGGLIQPGGSLR	EVQLVETGGGLIQPGGSLR.2
Glaucoma vs. Cataract	FSTL4_HUMAN	Q6MZW2	-2.01959	3.01289	1.23001	0.246629	5	0.149701	FALSE	TRUE	Follistatin-related protein 4	DSGLFGQYLLTPAR.2	DSGLFGQYLLTPAR	DSGLFGQYLLTPAR.2
Glaucoma vs. Cataract	CO9A3_HUMAN	Q14050	-2.01682	6.26945	2.36963	0.247102	10	0.164335	FALSE	TRUE	Collagen alpha-3(IX) chain	ELC(cam)GGMISEQIAQLAAHLR.3|IRELC(cam)GGM(ox)ISEQIAQLAAHLR.4	ELCGGMISEQIAQLAAHLR|IRELCGGMISEQIAQLAAHLR	ELC(cam)GGMISEQIAQLAAHLR.3	IRELC(cam)GGM(ox)ISEQIAQLAAHLR.4
Glaucoma vs. Cataract	NQO1_HUMAN	P15559	-2.0049	3.40098	1.28545	0.249152	10	0.237843	FALSE	TRUE	NAD(P)H dehydrogenase [quinone] 1	ALIVLAHSER.2|EAAAAALKK.2	ALIVLAHSER|EAAAAALKK	ALIVLAHSER.2	EAAAAALKK.2
Glaucoma vs. Cataract	CRYAA_HUMAN	P02489	-1.99616	2.92498	1.03414	0.250665	15	0.0432698	TRUE	TRUE	Alpha-crystallin A chain	(ac)MDVTIQHPWFK.2|HFSPEDLTVK.2|IQTGLDATHAER.2	HFSPEDLTVK|IQTGLDATHAER|MDVTIQHPWFK	(ac)MDVTIQHPWFK.2	HFSPEDLTVK.2	IQTGLDATHAER.2
Glaucoma vs. Cataract	RL40_HUMAN;RS27A_HUMAN;UBB_HUMAN;UBC_HUMAN	P62987;P62979;P0CG47;P0CG48	-1.94523	1.57492	0.595264	0.259673	10	0.0147834	TRUE	TRUE	Ubiquitin-60S ribosomal protein L40;Ubiquitin-40S ribosomal protein S27a;Polyubiquitin-B;Polyubiquitin-C	ESTLHLVLR.2|TITLEVEPSDTIENVK.2	ESTLHLVLR|TITLEVEPSDTIENVK	ESTLHLVLR.2	TITLEVEPSDTIENVK.2
Glaucoma vs. Cataract	CATA_HUMAN	P04040	-1.94306	4.70145	0.980319	0.260065	90	0.00143177	TRUE	TRUE	Catalase	(ac)ADSRDPASDQMQHWK.3|ADVLTTGAGNPVGDK.2|ADVLTTGAGNPVGDKLNVITVGPR.3|AFYVNVLNEEQR.2|DAQIFIQK.2|DLFNAIATGK.2|FNTANDDNVTQVR.2|GAGAFGYFEVTHDITK.2|GAGAFGYFEVTHDITK.3|GPLLVQDVVFTDEM(ox)AHFDR.3|GPLLVQDVVFTDEMAHFDR.3|LFAYPDTHR.2|LGPNYLHIPVNC(cam)PYR.3|LSQEDPDYGIR.2|LVNANGEAVYC(cam)K.2|NAIHTFVQSGSHLAAR.3|NPVNYFAEVEQIAFDPSNM(ox)PPGIEASPDK.3|RFNTANDDNVTQVR.3	ADSRDPASDQMQHWK|ADVLTTGAGNPVGDK|ADVLTTGAGNPVGDKLNVITVGPR|AFYVNVLNEEQR|DAQIFIQK|DLFNAIATGK|FNTANDDNVTQVR|GAGAFGYFEVTHDITK|GPLLVQDVVFTDEMAHFDR|LFAYPDTHR|LGPNYLHIPVNCPYR|LSQEDPDYGIR|LVNANGEAVYCK|NAIHTFVQSGSHLAAR|NPVNYFAEVEQIAFDPSNMPPGIEASPDK|RFNTANDDNVTQVR	(ac)ADSRDPASDQMQHWK.3	ADVLTTGAGNPVGDK.2	ADVLTTGAGNPVGDKLNVITVGPR.3	AFYVNVLNEEQR.2	DAQIFIQK.2	DLFNAIATGK.2	FNTANDDNVTQVR.2	GAGAFGYFEVTHDITK.2	GAGAFGYFEVTHDITK.3	GPLLVQDVVFTDEM(ox)AHFDR.3	GPLLVQDVVFTDEMAHFDR.3	LFAYPDTHR.2	LGPNYLHIPVNC(cam)PYR.3	LSQEDPDYGIR.2	LVNANGEAVYC(cam)K.2	NAIHTFVQSGSHLAAR.3	NPVNYFAEVEQIAFDPSNM(ox)PPGIEASPDK.3	RFNTANDDNVTQVR.3
Glaucoma vs. Cataract	HV305_HUMAN;HV316_HUMAN	P01766;P01777	-1.89132	2.47262	0.934563	0.26956	10	0.0440393	TRUE	TRUE	Ig heavy chain V-III region BRO;Ig heavy chain V-III region TEI	EVQLVESGGGLVQPGGSLR.2|EVQLVESGGGLVQPGGSLR.3	EVQLVESGGGLVQPGGSLR	EVQLVESGGGLVQPGGSLR.2	EVQLVESGGGLVQPGGSLR.3
Glaucoma vs. Cataract	SAA1_HUMAN;SAA2_HUMAN	P0DJI8;P0DJI9	-1.87972	1.95419	0.797795	0.271737	5	0.133692	FALSE	TRUE	Serum amyloid A-1 protein;Serum amyloid A-2 protein	EANYIGSDKYFHAR.3	EANYIGSDKYFHAR	EANYIGSDKYFHAR.3
Glaucoma vs. Cataract	IGHG1_HUMAN;IGHG2_HUMAN;IGHG3_HUMAN;IGHG4_HUMAN	P01857;P01859;P01860;P01861	-1.81983	1.29753	0.529715	0.283254	5	0.0756825	FALSE	TRUE	Ig gamma-1 chain C region;Ig gamma-2 chain C region;Ig gamma-3 chain C region;Ig gamma-4 chain C region	DTLM(ox)ISR.2	DTLMISR	DTLM(ox)ISR.2
Glaucoma vs. Cataract	HBG1_HUMAN;HBG2_HUMAN	P69891;P69892	-1.80768	4.6545	1.29093	0.28565	40	0.040041	TRUE	TRUE	Hemoglobin subunit gamma-1;Hemoglobin subunit gamma-2	EFTPEVQASWQK.2|FFDSFGNLSSASAIM(ox)GNPK.2|GHFTEEDKATITSLWGK.3|HLDDLKGTFAQLSELHC(cam)DKLHVDPENFK.5|KVLTSLGDAIK.2|LLGNVLVTVLAIHFGK.3|VLTSLGDAIK.2|VNVEDAGGETLGR.2	EFTPEVQASWQK|FFDSFGNLSSASAIMGNPK|GHFTEEDKATITSLWGK|HLDDLKGTFAQLSELHCDKLHVDPENFK|KVLTSLGDAIK|LLGNVLVTVLAIHFGK|VLTSLGDAIK|VNVEDAGGETLGR	EFTPEVQASWQK.2	FFDSFGNLSSASAIM(ox)GNPK.2	GHFTEEDKATITSLWGK.3	HLDDLKGTFAQLSELHC(cam)DKLHVDPENFK.5	KVLTSLGDAIK.2	LLGNVLVTVLAIHFGK.3	VLTSLGDAIK.2	VNVEDAGGETLGR.2
Glaucoma vs. Cataract	STC1_HUMAN	P52823	-1.73312	3.62412	1.47954	0.300801	5	0.259861	FALSE	TRUE	Stanniocalcin-1	VAAQNSAEVVR.2	VAAQNSAEVVR	VAAQNSAEVVR.2
Glaucoma vs. Cataract	BLVRB_HUMAN	P30043	-1.7012	5.63756	1.56358	0.307531	40	0.115517	FALSE	TRUE	Flavin reductase (NADPH)	DSSRLPSEGPRPAHVVVGDVLQAADVDK.4|LPSEGPRPAHVVVGDVLQAADVDK.3|LPSEGPRPAHVVVGDVLQAADVDK.4|LQAVTDDHIR.2|TVAGQDAVIVLLGTR.2|VVAC(cam)TSAFLLWDPTK.2|VVAC(cam)TSAFLLWDPTKVPPR.3|YVAVM(ox)PPHIGDQPLTGAYTVTLDGR.3	DSSRLPSEGPRPAHVVVGDVLQAADVDK|LPSEGPRPAHVVVGDVLQAADVDK|LQAVTDDHIR|TVAGQDAVIVLLGTR|VVACTSAFLLWDPTK|VVACTSAFLLWDPTKVPPR|YVAVMPPHIGDQPLTGAYTVTLDGR	DSSRLPSEGPRPAHVVVGDVLQAADVDK.4	LPSEGPRPAHVVVGDVLQAADVDK.3	LPSEGPRPAHVVVGDVLQAADVDK.4	LQAVTDDHIR.2	TVAGQDAVIVLLGTR.2	VVAC(cam)TSAFLLWDPTK.2	VVAC(cam)TSAFLLWDPTKVPPR.3	YVAVM(ox)PPHIGDQPLTGAYTVTLDGR.3
Glaucoma vs. Cataract	SBP1_HUMAN	Q13228	-1.69938	3.485	1.31721	0.307917	10	0.213022	FALSE	TRUE	Selenium-binding protein 1	EEIVYLPC(cam)IYR.2|HEIVQTLSLK.2	EEIVYLPCIYR|HEIVQTLSLK	EEIVYLPC(cam)IYR.2	HEIVQTLSLK.2
Glaucoma vs. Cataract	ARGI1_HUMAN	P05089	-1.69745	1.23402	0.503787	0.30833	5	0.0163241	TRUE	TRUE	Arginase-1	ISLVLGGDHSLAIGSISGHAR.3	ISLVLGGDHSLAIGSISGHAR	ISLVLGGDHSLAIGSISGHAR.3
Glaucoma vs. Cataract	PGS1_HUMAN;PGS2_HUMAN	P21810;P07585	-1.64154	2.51144	1.02529	0.320515	5	0.321601	FALSE	TRUE	Biglycan;Decorin	ELHLDNNK.2	ELHLDNNK	ELHLDNNK.2
Glaucoma vs. Cataract	PRDX6_HUMAN	P30041	-1.63368	3.43636	0.918407	0.322265	45	0.0204544	TRUE	TRUE	Peroxiredoxin-6	DFTPVC(cam)TTELGR.2|DINAYNC(cam)EEPTEK.2|FHDFLGDSWGILFSHPR.3|LIALSIDSVEDHLAWSK.3|LPFPIIDDR.2|LSILYPATTGR.2|NFDEILR.2|PGGLLLGDVAPNFEANTTVGR.2|VVISLQLTAEKR.3	DFTPVCTTELGR|DINAYNCEEPTEK|FHDFLGDSWGILFSHPR|LIALSIDSVEDHLAWSK|LPFPIIDDR|LSILYPATTGR|NFDEILR|PGGLLLGDVAPNFEANTTVGR|VVISLQLTAEKR	DFTPVC(cam)TTELGR.2	DINAYNC(cam)EEPTEK.2	FHDFLGDSWGILFSHPR.3	LIALSIDSVEDHLAWSK.3	LPFPIIDDR.2	LSILYPATTGR.2	NFDEILR.2	PGGLLLGDVAPNFEANTTVGR.2	VVISLQLTAEKR.3
Glaucoma vs. Cataract	DIAC_HUMAN	Q01459	-1.62641	2.69731	1.01949	0.323894	10	0.101478	FALSE	TRUE	Di-N-acetylchitobiase	HHPDFEVFVFDVGQK.3|SYDWSQITTVATFGK.2	HHPDFEVFVFDVGQK|SYDWSQITTVATFGK	HHPDFEVFVFDVGQK.3	SYDWSQITTVATFGK.2
Glaucoma vs. Cataract	COF1_HUMAN	P23528	-1.6075	2.91334	1.03002	0.328167	15	0.0883639	FALSE	TRUE	Cofilin-1	(ac)ASGVAVSDGVIK.2|KSSTPEEVK.2|NIILEEGKEILVGDVGQTVDDPYATFVK.3	ASGVAVSDGVIK|KSSTPEEVK|NIILEEGKEILVGDVGQTVDDPYATFVK	(ac)ASGVAVSDGVIK.2	KSSTPEEVK.2	NIILEEGKEILVGDVGQTVDDPYATFVK.3
Glaucoma vs. Cataract	ALDOA_HUMAN	P04075	-1.58609	3.74979	1.08247	0.333072	35	0.0388984	TRUE	TRUE	Fructose-bisphosphate aldolase A	AAQEEYVKR.2|ALANSLAC(cam)QGK.2|GILAADESTGSIAK.2|GILAADESTGSIAKR.3|LQSIGTENTEENRR.3|PYQYPALTPEQK.2|VNPC(cam)IGGVILFHETLYQK.3	AAQEEYVKR|ALANSLACQGK|GILAADESTGSIAK|GILAADESTGSIAKR|LQSIGTENTEENRR|PYQYPALTPEQK|VNPCIGGVILFHETLYQK	AAQEEYVKR.2	ALANSLAC(cam)QGK.2	GILAADESTGSIAK.2	GILAADESTGSIAKR.3	LQSIGTENTEENRR.3	PYQYPALTPEQK.2	VNPC(cam)IGGVILFHETLYQK.3
Glaucoma vs. Cataract	IGHG2_HUMAN;IGHG3_HUMAN	P01859;P01860	-1.57451	3.46234	0.960281	0.335756	40	0.0603397	FALSE	TRUE	Ig gamma-2 chain C region;Ig gamma-3 chain C region	EPQVYTLPPSREEM(ox)TK.2|EPQVYTLPPSREEM(ox)TK.3|EPQVYTLPPSREEMTK.2|EPQVYTLPPSREEMTK.3|GQPREPQVYTLPPSREEM(ox)TK.3|GQPREPQVYTLPPSREEM(ox)TK.4|GQPREPQVYTLPPSREEMTK.3|GQPREPQVYTLPPSREEMTK.4	EPQVYTLPPSREEMTK|GQPREPQVYTLPPSREEMTK	EPQVYTLPPSREEM(ox)TK.2	EPQVYTLPPSREEM(ox)TK.3	EPQVYTLPPSREEMTK.2	EPQVYTLPPSREEMTK.3	GQPREPQVYTLPPSREEM(ox)TK.3	GQPREPQVYTLPPSREEM(ox)TK.4	GQPREPQVYTLPPSREEMTK.3	GQPREPQVYTLPPSREEMTK.4
Glaucoma vs. Cataract	APOB_HUMAN	P04114	-1.57312	4.90148	1.73294	0.33608	15	0.263303	FALSE	TRUE	Apolipoprotein B-100	HSITNPLAVLC(cam)EFISQSIK.3|SPSQADINK.2|VPSYTLILPSLELPVLHVPR.3	HSITNPLAVLCEFISQSIK|SPSQADINK|VPSYTLILPSLELPVLHVPR	HSITNPLAVLC(cam)EFISQSIK.3	SPSQADINK.2	VPSYTLILPSLELPVLHVPR.3
Glaucoma vs. Cataract	IGLL5_HUMAN;LAC1_HUMAN	B9A064;P0CG04	-1.56891	2.2025	0.832467	0.337064	10	0.0456213	TRUE	TRUE	Immunoglobulin lambda-like polypeptide 5;Ig lambda-1 chain C regions	ANPTVTLFPPSSEELQANK.2|ANPTVTLFPPSSEELQANK.3	ANPTVTLFPPSSEELQANK	ANPTVTLFPPSSEELQANK.2	ANPTVTLFPPSSEELQANK.3
Glaucoma vs. Cataract	CO9A2_HUMAN	Q14055	-1.54981	3.11753	1.03918	0.341555	20	0.0614807	FALSE	TRUE	Collagen alpha-2(IX) chain	DATDQHIVDVALK.2|DATDQHIVDVALK.3|M(ox)LQEQLAEVAVSAK.2|MLQEQLAEVAVSAK.2	DATDQHIVDVALK|MLQEQLAEVAVSAK	DATDQHIVDVALK.2	DATDQHIVDVALK.3	M(ox)LQEQLAEVAVSAK.2	MLQEQLAEVAVSAK.2
Glaucoma vs. Cataract	ACTBM_HUMAN;ACTB_HUMAN;ACTC_HUMAN;ACTG_HUMAN;ACTS_HUMAN;POTEE_HUMAN;POTEF_HUMAN;POTEI_HUMAN;POTEJ_HUMAN	Q9BYX7;P60709;P68032;P63261;P68133;Q6S8J3;A5A3E0;P0CG38;P0CG39	-1.53493	2.91578	1.19036	0.345097	5	0.274474	FALSE	TRUE	Putative beta-actin-like protein 3;Actin, cytoplasmic 1;Actin, alpha cardiac muscle 1;Actin, cytoplasmic 2;Actin, alpha skeletal muscle;POTE ankyrin domain family member E;POTE ankyrin domain family member F;POTE ankyrin domain family member I;POTE ankyrin domain family member J	IWHHTFYNELR.3	IWHHTFYNELR	IWHHTFYNELR.3
Glaucoma vs. Cataract	PTN_HUMAN	P21246	-1.53421	1.5228	0.575564	0.345269	10	0.0369268	TRUE	TRUE	Pleiotrophin	LTKPKPQAESK.2|TVTISKPC(cam)GK.2	LTKPKPQAESK|TVTISKPCGK	LTKPKPQAESK.2	TVTISKPC(cam)GK.2
Glaucoma vs. Cataract	HS71L_HUMAN;HSP71_HUMAN	P34931;P08107	-1.53073	1.53952	0.628506	0.346103	5	0.0603397	FALSE	TRUE	Heat shock 70 kDa protein 1-like;Heat shock 70 kDa protein 1A/1B	YKAEDEVQR.2	YKAEDEVQR	YKAEDEVQR.2
Glaucoma vs. Cataract	SODC_HUMAN	P00441	-1.51795	2.57713	0.714768	0.349183	40	0.00443412	TRUE	TRUE	Superoxide dismutase [Cu-Zn]	ADDLGKGGNEESTK.2|ADDLGKGGNEESTK.3|AVC(cam)VLKGDGPVQGIINFEQK.3|GDGPVQGIINFEQK.2|GLTEGLHGFHVHEFGDNTAGC(cam)TSAGPHFNPLSR.4|GLTEGLHGFHVHEFGDNTAGC(cam)TSAGPHFNPLSR.5|HVGDLGNVTADKDGVADVSIEDSVISLSGDHC(cam)IIGR.4|HVGDLGNVTADKDGVADVSIEDSVISLSGDHC(cam)IIGR.5	ADDLGKGGNEESTK|AVCVLKGDGPVQGIINFEQK|GDGPVQGIINFEQK|GLTEGLHGFHVHEFGDNTAGCTSAGPHFNPLSR|HVGDLGNVTADKDGVADVSIEDSVISLSGDHCIIGR	ADDLGKGGNEESTK.2	ADDLGKGGNEESTK.3	AVC(cam)VLKGDGPVQGIINFEQK.3	GDGPVQGIINFEQK.2	GLTEGLHGFHVHEFGDNTAGC(cam)TSAGPHFNPLSR.4	GLTEGLHGFHVHEFGDNTAGC(cam)TSAGPHFNPLSR.5	HVGDLGNVTADKDGVADVSIEDSVISLSGDHC(cam)IIGR.4	HVGDLGNVTADKDGVADVSIEDSVISLSGDHC(cam)IIGR.5
Glaucoma vs. Cataract	FABP5_HUMAN	Q01469	-1.51489	3.1345	0.945088	0.349924	30	0.0432698	TRUE	TRUE	Fatty acid-binding protein, epidermal	(ac)ATVQQLEGR.2|ELGVGIALR.2|FEETTADGRK.2|LVVEC(cam)VMNNVTC(cam)TR.2|TTQFSC(cam)TLGEK.2|TTQFSC(cam)TLGEKFEETTADGR.3	ATVQQLEGR|ELGVGIALR|FEETTADGRK|LVVECVMNNVTCTR|TTQFSCTLGEK|TTQFSCTLGEKFEETTADGR	(ac)ATVQQLEGR.2	ELGVGIALR.2	FEETTADGRK.2	LVVEC(cam)VMNNVTC(cam)TR.2	TTQFSC(cam)TLGEK.2	TTQFSC(cam)TLGEKFEETTADGR.3
Glaucoma vs. Cataract	ATRN_HUMAN	O75882	-1.51187	3.77244	1.42585	0.350657	10	0.24035	FALSE	TRUE	Attractin	LTGSSGFVTDGPGNYK.2|LTLTPWVGLR.2	LTGSSGFVTDGPGNYK|LTLTPWVGLR	LTGSSGFVTDGPGNYK.2	LTLTPWVGLR.2
Glaucoma vs. Cataract	VGF_HUMAN	O15240	-1.50638	2.97859	0.992862	0.351994	20	0.0748847	FALSE	TRUE	Neurosecretory protein VGF	AYQGVAAPFPK.2|DGSAPEVR.2|THLGEALAPLSK.2|VNLESPGPER.2	AYQGVAAPFPK|DGSAPEVR|THLGEALAPLSK|VNLESPGPER	AYQGVAAPFPK.2	DGSAPEVR.2	THLGEALAPLSK.2	VNLESPGPER.2
Glaucoma vs. Cataract	TICN1_HUMAN;TICN3_HUMAN	Q08629;Q9BQ16	-1.48735	0.669731	0.273416	0.356668	5	0.0457814	TRUE	TRUE	Testican-1;Testican-3	FDTSILPIC(cam)K.2	FDTSILPICK	FDTSILPIC(cam)K.2
Glaucoma vs. Cataract	IL1R2_HUMAN	P27930	-1.46891	4.73799	1.67513	0.361255	15	0.153512	FALSE	TRUE	Interleukin-1 receptor type 2	EFRLEGEPVALR.3|GTTHLLVHDVALEDAGYYR.4|KKEETIPVIISPLK.3	EFRLEGEPVALR|GTTHLLVHDVALEDAGYYR|KKEETIPVIISPLK	EFRLEGEPVALR.3	GTTHLLVHDVALEDAGYYR.4	KKEETIPVIISPLK.3
Glaucoma vs. Cataract	TICN2_HUMAN	Q92563	-1.46083	1.55465	0.468744	0.363285	30	0.0024644	TRUE	TRUE	Testican-2	EKPPC(cam)LAELER.3|HKVC(cam)IAQGYQR.3|IKQPTVK.2|IQIQEAAK.2|LEQQAC(cam)LSSK.2|VC(cam)IAQGYQR.2	EKPPCLAELER|HKVCIAQGYQR|IKQPTVK|IQIQEAAK|LEQQACLSSK|VCIAQGYQR	EKPPC(cam)LAELER.3	HKVC(cam)IAQGYQR.3	IKQPTVK.2	IQIQEAAK.2	LEQQAC(cam)LSSK.2	VC(cam)IAQGYQR.2
Glaucoma vs. Cataract	TPP1_HUMAN	O14773	-1.45658	3.31153	0.827884	0.364357	55	0.00251466	TRUE	TRUE	Tripeptidyl-peptidase 1	ILSGRPPLGFLNPR.3|LFGGNFAHQASVAR.3|LSELVQAVSDPSSPQYGK.2|PSYQEEAVTK.2|QRPEPQVTGTVGLHLGVTPSVIR.4|SPHPYQLPQALAPHVDFVGGLHR.4|SPHPYQLPQALAPHVDFVGGLHR.5|TLPPGWVSLGR.2|YLTLENVADLVR.2|YLTLENVADLVRPSPLTLHTVQK.3|YLTLENVADLVRPSPLTLHTVQK.4	ILSGRPPLGFLNPR|LFGGNFAHQASVAR|LSELVQAVSDPSSPQYGK|PSYQEEAVTK|QRPEPQVTGTVGLHLGVTPSVIR|SPHPYQLPQALAPHVDFVGGLHR|TLPPGWVSLGR|YLTLENVADLVR|YLTLENVADLVRPSPLTLHTVQK	ILSGRPPLGFLNPR.3	LFGGNFAHQASVAR.3	LSELVQAVSDPSSPQYGK.2	PSYQEEAVTK.2	QRPEPQVTGTVGLHLGVTPSVIR.4	SPHPYQLPQALAPHVDFVGGLHR.4	SPHPYQLPQALAPHVDFVGGLHR.5	TLPPGWVSLGR.2	YLTLENVADLVR.2	YLTLENVADLVRPSPLTLHTVQK.3	YLTLENVADLVRPSPLTLHTVQK.4
Glaucoma vs. Cataract	ANK1_HUMAN	P16157	-1.45656	3.70508	0.92627	0.36436	55	0.0324008	TRUE	TRUE	Ankyrin-1	EADAATSFLR.2|EGHVETVLALLEK.2|EGHVETVLALLEK.3|HGVMVDATTR.2|ISEILLDHGAPIQAK.3|LC(cam)QDYDTIGPEGGSLK.2|LLGNQATFSPIVTVEPR.2|SGLTPLHLVAQEGHVPVADVLIK.3|TAAVLLQNDPNPDVLSK.2|TAEAVNFATLLYK.2|VAELLLER.2	EADAATSFLR|EGHVETVLALLEK|HGVMVDATTR|ISEILLDHGAPIQAK|LCQDYDTIGPEGGSLK|LLGNQATFSPIVTVEPR|SGLTPLHLVAQEGHVPVADVLIK|TAAVLLQNDPNPDVLSK|TAEAVNFATLLYK|VAELLLER	EADAATSFLR.2	EGHVETVLALLEK.2	EGHVETVLALLEK.3	HGVMVDATTR.2	ISEILLDHGAPIQAK.3	LC(cam)QDYDTIGPEGGSLK.2	LLGNQATFSPIVTVEPR.2	SGLTPLHLVAQEGHVPVADVLIK.3	TAAVLLQNDPNPDVLSK.2	TAEAVNFATLLYK.2	VAELLLER.2
Glaucoma vs. Cataract	SCUB1_HUMAN;SCUB2_HUMAN	Q8IWY4;Q9NQ36	-1.44528	1.29978	0.530633	0.367222	5	0.1191	FALSE	TRUE	Signal peptide, CUB and EGF-like domain-containing protein 1;Signal peptide, CUB and EGF-like domain-containing protein 2	ALFDVLAHPQNYFK.3	ALFDVLAHPQNYFK	ALFDVLAHPQNYFK.3
Glaucoma vs. Cataract	HBB_HUMAN	P68871	-1.44145	4.40856	1.10214	0.368196	55	0.0537166	FALSE	TRUE	Hemoglobin subunit beta	EFTPPVQAAYQKVVAGVANALAHK.4|FFESFGDLSTPDAVM(ox)GNPKVK.3|KVLGAFSDGLAHLDNLKGTFATLSELHC(cam)DK.5|VHLTPEEKSAVTALWGK.3|VHLTPEEKSAVTALWGKVNVDEVGGEALGR.4|VHLTPEEKSAVTALWGKVNVDEVGGEALGR.5|VLGAFSDGLAHLDNLKGTFATLSELHC(cam)DK.3|VLGAFSDGLAHLDNLKGTFATLSELHC(cam)DK.4|VLGAFSDGLAHLDNLKGTFATLSELHC(cam)DK.5|VLGAFSDGLAHLDNLKGTFATLSELHC(cam)DKLHVDPENFR.6|VNVDEVGGEALGR.2	EFTPPVQAAYQKVVAGVANALAHK|FFESFGDLSTPDAVMGNPKVK|KVLGAFSDGLAHLDNLKGTFATLSELHCDK|VHLTPEEKSAVTALWGK|VHLTPEEKSAVTALWGKVNVDEVGGEALGR|VLGAFSDGLAHLDNLKGTFATLSELHCDK|VLGAFSDGLAHLDNLKGTFATLSELHCDKLHVDPENFR|VNVDEVGGEALGR	EFTPPVQAAYQKVVAGVANALAHK.4	FFESFGDLSTPDAVM(ox)GNPKVK.3	KVLGAFSDGLAHLDNLKGTFATLSELHC(cam)DK.5	VHLTPEEKSAVTALWGK.3	VHLTPEEKSAVTALWGKVNVDEVGGEALGR.4	VHLTPEEKSAVTALWGKVNVDEVGGEALGR.5	VLGAFSDGLAHLDNLKGTFATLSELHC(cam)DK.3	VLGAFSDGLAHLDNLKGTFATLSELHC(cam)DK.4	VLGAFSDGLAHLDNLKGTFATLSELHC(cam)DK.5	VLGAFSDGLAHLDNLKGTFATLSELHC(cam)DKLHVDPENFR.6	VNVDEVGGEALGR.2
Glaucoma vs. Cataract	AL1A1_HUMAN	P00352	-1.43579	3.82969	0.928837	0.369645	60	0.0144548	TRUE	TRUE	Retinal dehydrogenase 1	(ac)SSSGTPDLPVLLTDLK.2|ANNTFYGLSAGVFTK.2|ELGEYGFHEYTEVK.2|ELGEYGFHEYTEVK.3|IFINNEWHDSVSGK.3|IFVEESIYDEFVR.2|IGPALSC(cam)GNTVVVKPAEQTPLTALHVASLIK.4|ILDLIESGKK.2|LYSNAYLNDLAGC(cam)IK.2|QAFQIGSPWR.2|VAFTGSTEVGK.2|YILGNPLTPGVTQGPQIDKEQYDK.3	ANNTFYGLSAGVFTK|ELGEYGFHEYTEVK|IFINNEWHDSVSGK|IFVEESIYDEFVR|IGPALSCGNTVVVKPAEQTPLTALHVASLIK|ILDLIESGKK|LYSNAYLNDLAGCIK|QAFQIGSPWR|SSSGTPDLPVLLTDLK|VAFTGSTEVGK|YILGNPLTPGVTQGPQIDKEQYDK	(ac)SSSGTPDLPVLLTDLK.2	ANNTFYGLSAGVFTK.2	ELGEYGFHEYTEVK.2	ELGEYGFHEYTEVK.3	IFINNEWHDSVSGK.3	IFVEESIYDEFVR.2	IGPALSC(cam)GNTVVVKPAEQTPLTALHVASLIK.4	ILDLIESGKK.2	LYSNAYLNDLAGC(cam)IK.2	QAFQIGSPWR.2	VAFTGSTEVGK.2	YILGNPLTPGVTQGPQIDKEQYDK.3
Glaucoma vs. Cataract	HBD_HUMAN	P02042	-1.43189	5.13868	1.3268	0.370644	50	0.0971269	FALSE	TRUE	Hemoglobin subunit delta	EFTPQM(ox)QAAYQK.2|EFTPQMQAAYQK.2|FFESFGDLSSPDAVM(ox)GNPK.2|FFESFGDLSSPDAVMGNPK.2|GTFSQLSELHC(cam)DK.2|GTFSQLSELHC(cam)DK.3|NFGKEFTPQMQAAYQK.2|NFGKEFTPQMQAAYQK.3|TAVNALWGK.2|VNVDAVGGEALGR.2	EFTPQMQAAYQK|FFESFGDLSSPDAVMGNPK|GTFSQLSELHCDK|NFGKEFTPQMQAAYQK|TAVNALWGK|VNVDAVGGEALGR	EFTPQM(ox)QAAYQK.2	EFTPQMQAAYQK.2	FFESFGDLSSPDAVM(ox)GNPK.2	FFESFGDLSSPDAVMGNPK.2	GTFSQLSELHC(cam)DK.2	GTFSQLSELHC(cam)DK.3	NFGKEFTPQMQAAYQK.2	NFGKEFTPQMQAAYQK.3	TAVNALWGK.2	VNVDAVGGEALGR.2
Glaucoma vs. Cataract	IMPG2_HUMAN	Q9BZV3	-1.4313	0.754484	0.308017	0.370797	5	0.0104119	TRUE	TRUE	Interphotoreceptor matrix proteoglycan 2	SAVSFLLPEESTDLSLATK.2	SAVSFLLPEESTDLSLATK	SAVSFLLPEESTDLSLATK.2
Glaucoma vs. Cataract	KV302_HUMAN;KV304_HUMAN;KV305_HUMAN;KV307_HUMAN;KV312_HUMAN;KV313_HUMAN	P01620;P01622;P01623;P04206;P18135;P18136	-1.41978	1.90286	0.719214	0.373768	10	0.272037	FALSE	TRUE	Ig kappa chain V-III region SIE;Ig kappa chain V-III region Ti;Ig kappa chain V-III region WOL;Ig kappa chain V-III region GOL;Ig kappa chain V-III region HAH;Ig kappa chain V-III region HIC	ATGIPDRFSGSGSGTDFTLTISR.3|FSGSGSGTDFTLTISR.2	ATGIPDRFSGSGSGTDFTLTISR|FSGSGSGTDFTLTISR	ATGIPDRFSGSGSGTDFTLTISR.3	FSGSGSGTDFTLTISR.2
Glaucoma vs. Cataract	MK10_HUMAN	P53779	-1.41928	2.00443	0.818304	0.373899	5	0.212483	FALSE	TRUE	Mitogen-activated protein kinase 10	(ac)M(ox)SLHFLYYC(cam)SEPTLDVK.2	MSLHFLYYCSEPTLDVK	(ac)M(ox)SLHFLYYC(cam)SEPTLDVK.2
Glaucoma vs. Cataract	IGHG1_HUMAN;IGHG2_HUMAN;IGHG3_HUMAN	P01857;P01859;P01860	-1.41665	3.78026	1.4288	0.374582	10	0.322548	FALSE	TRUE	Ig gamma-1 chain C region;Ig gamma-2 chain C region;Ig gamma-3 chain C region	EPQVYTLPPSR.2|GQPREPQVYTLPPSR.3	EPQVYTLPPSR|GQPREPQVYTLPPSR	EPQVYTLPPSR.2	GQPREPQVYTLPPSR.3
Glaucoma vs. Cataract	LV102_HUMAN;LV106_HUMAN	P01700;P04208	-1.39796	1.34025	0.547154	0.379464	5	0.162601	FALSE	TRUE	Ig lambda chain V-I region HA;Ig lambda chain V-I region WAH	SGTSASLAISGLR.2	SGTSASLAISGLR	SGTSASLAISGLR.2
Glaucoma vs. Cataract	CAH1_HUMAN	P00915	-1.38602	5.45036	1.03002	0.382618	115	0.0233351	TRUE	TRUE	Carbonic anhydrase 1	(ac)ASPDWGYDDKNGPEQWSK.2|ADGLAVIGVLM(ox)K.2|EIINVGHSFHVNFEDNDNR.3|EIINVGHSFHVNFEDNDNR.4|ESISVSSEQLAQFR.2|GGPFSDSYR.2|HDTSLKPISVSYNPATAK.2|HDTSLKPISVSYNPATAK.3|HDTSLKPISVSYNPATAK.4|LYPIANGNNQSPVDIK.2|NGPEQWSK.2|SLLSNVEGDNAVPM(ox)QHNNRPTQPLK.3|SLLSNVEGDNAVPM(ox)QHNNRPTQPLK.4|SLLSNVEGDNAVPMQHNNRPTQPLK.3|SLLSNVEGDNAVPMQHNNRPTQPLK.4|TSETKHDTSLKPISVSYNPATAK.3|TSETKHDTSLKPISVSYNPATAK.4|TSETKHDTSLKPISVSY…	ADGLAVIGVLMK|ASPDWGYDDKNGPEQWSK|EIINVGHSFHVNFEDNDNR|ESISVSSEQLAQFR|GGPFSDSYR|HDTSLKPISVSYNPATAK|LYPIANGNNQSPVDIK|NGPEQWSK|SLLSNVEGDNAVPMQHNNRPTQPLK|TSETKHDTSLKPISVSYNPATAK|VLDALQAIK|YSAELHVAHWNSAK|YSSLAEAASK	(ac)ASPDWGYDDKNGPEQWSK.2	ADGLAVIGVLM(ox)K.2	EIINVGHSFHVNFEDNDNR.3	EIINVGHSFHVNFEDNDNR.4	ESISVSSEQLAQFR.2	GGPFSDSYR.2	HDTSLKPISVSYNPATAK.2	HDTSLKPISVSYNPATAK.3	HDTSLKPISVSYNPATAK.4	LYPIANGNNQSPVDIK.2	NGPEQWSK.2	SLLSNVEGDNAVPM(ox)QHNNRPTQPLK.3	SLLSNVEGDNAVPM(ox)QHNNRPTQPLK.4	SLLSNVEGDNAVPMQHNNRPTQPLK.3	SLLSNVEGDNAVPMQHNNRPTQPLK.4	TSETKHDTSLKPISVSYNPATAK.3	TSETKHDTSLKPISVSYNPATAK.4	TSETKHDTSLKPISVSYNPATAK.5	VLDALQAIK.2	YSAELHVAHWNSAK.2	YSAELHVAHWNSAK.3	YSAELHVAHWNSAK.4	YSSLAEAASK.2
Glaucoma vs. Cataract	K2C5_HUMAN	P13647	-1.37675	2.85455	0.902688	0.385086	25	0.0484427	TRUE	TRUE	Keratin, type II cytoskeletal 5	ISISTSGGSFR.2|LAELEEALQK.2|NKLAELEEALQK.2|NKLAELEEALQK.3|VSLAGAC(cam)GVGGYGSR.2	ISISTSGGSFR|LAELEEALQK|NKLAELEEALQK|VSLAGACGVGGYGSR	ISISTSGGSFR.2	LAELEEALQK.2	NKLAELEEALQK.2	NKLAELEEALQK.3	VSLAGAC(cam)GVGGYGSR.2
Glaucoma vs. Cataract	ACTBL_HUMAN	Q562R1	-1.37199	0.962864	0.393088	0.386357	5	0.0309998	TRUE	TRUE	Beta-actin-like protein 2	VAPDEHPILLTEAPLNPK.3	VAPDEHPILLTEAPLNPK	VAPDEHPILLTEAPLNPK.3
Glaucoma vs. Cataract	APLP2_HUMAN	Q06481	-1.35572	3.56097	0.639569	0.39074	130	0.000448257	TRUE	TRUE	Amyloid-like protein 2	ADM(ox)DQFTASISETPVDVR.2|ADMDQFTASISETPVDVR.2|AVC(cam)SQEAMTGPC(cam)R.2|EITHDVK.2|EMIFNAER.2|EWEEAELQAK.2|GSGVGEQDGGLIGAEEK.2|HYQHVLAVDPEK.2|HYQHVLAVDPEK.3|KEWEEAELQAK.2|KGSGVGEQDGGLIGAEEK.3|LNMHVNIQTGK.3|M(ox)ALENYLAALQSDPPRPHR.3|M(ox)ALENYLAALQSDPPRPHR.4|MALENYLAALQSDPPRPHR.3|MALENYLAALQSDPPRPHR.4|MEVC(cam)ENHQHWHTVVK.3|NNFESEDYC(cam)M(ox)AVC(cam)K.2|NNFESEDYC(cam)MAVC(cam)K.2|QQLVETHLAR.2|SQVM…	ADMDQFTASISETPVDVR|AVCSQEAMTGPCR|EITHDVK|EMIFNAER|EWEEAELQAK|GSGVGEQDGGLIGAEEK|HYQHVLAVDPEK|KEWEEAELQAK|KGSGVGEQDGGLIGAEEK|LNMHVNIQTGK|MALENYLAALQSDPPRPHR|MEVCENHQHWHTVVK|NNFESEDYCMAVCK|QQLVETHLAR|SQVMTHLHVIEER|VKKEWEEAELQAK|VSIDNWCR|WEPDPTGTK|WYFDLSK	ADM(ox)DQFTASISETPVDVR.2	ADMDQFTASISETPVDVR.2	AVC(cam)SQEAMTGPC(cam)R.2	EITHDVK.2	EMIFNAER.2	EWEEAELQAK.2	GSGVGEQDGGLIGAEEK.2	HYQHVLAVDPEK.2	HYQHVLAVDPEK.3	KEWEEAELQAK.2	KGSGVGEQDGGLIGAEEK.3	LNMHVNIQTGK.3	M(ox)ALENYLAALQSDPPRPHR.3	M(ox)ALENYLAALQSDPPRPHR.4	MALENYLAALQSDPPRPHR.3	MALENYLAALQSDPPRPHR.4	MEVC(cam)ENHQHWHTVVK.3	NNFESEDYC(cam)M(ox)AVC(cam)K.2	NNFESEDYC(cam)MAVC(cam)K.2	QQLVETHLAR.2	SQVM(ox)THLHVIEER.3	SQVMTHLHVIEER.3	VKKEWEEAELQAK.3	VSIDNWC(cam)R.2	WEPDPTGTK.2	WYFDLSK.2
Glaucoma vs. Cataract	IGHG3_HUMAN	P01860	-1.32746	4.00095	1.03304	0.398469	50	0.0456213	TRUE	TRUE	Ig gamma-3 chain C region	C(cam)PAPELLGGPSVFLFPPKPK.3|TPEVTC(cam)VVVDVSHEDPEVQFK.3|VELKTPLGDTTHTC(cam)PR.3|VELKTPLGDTTHTC(cam)PR.4|WQQGNIFSC(cam)SVM(ox)HEALHNR.3|WQQGNIFSC(cam)SVM(ox)HEALHNR.4|WQQGNIFSC(cam)SVMHEALHNR.3|WQQGNIFSC(cam)SVMHEALHNR.4|WYVDGVEVHNAK.2|WYVDGVEVHNAK.3	CPAPELLGGPSVFLFPPKPK|TPEVTCVVVDVSHEDPEVQFK|VELKTPLGDTTHTCPR|WQQGNIFSCSVMHEALHNR|WYVDGVEVHNAK	C(cam)PAPELLGGPSVFLFPPKPK.3	TPEVTC(cam)VVVDVSHEDPEVQFK.3	VELKTPLGDTTHTC(cam)PR.3	VELKTPLGDTTHTC(cam)PR.4	WQQGNIFSC(cam)SVM(ox)HEALHNR.3	WQQGNIFSC(cam)SVM(ox)HEALHNR.4	WQQGNIFSC(cam)SVMHEALHNR.3	WQQGNIFSC(cam)SVMHEALHNR.4	WYVDGVEVHNAK.2	WYVDGVEVHNAK.3
Glaucoma vs. Cataract	K2C6A_HUMAN;K2C6C_HUMAN	P02538;P48668	-1.32707	2.50918	1.02437	0.398577	5	0.289565	FALSE	TRUE	Keratin, type II cytoskeletal 6A;Keratin, type II cytoskeletal 6C	AIGGGLSSVGGGSSTIK.2	AIGGGLSSVGGGSSTIK	AIGGGLSSVGGGSSTIK.2
Glaucoma vs. Cataract	PRDX2_HUMAN	P32119	-1.31073	5.29049	1.18299	0.403117	75	0.0464456	TRUE	TRUE	Peroxiredoxin-2	ATAVVDGAFK.2|ATAVVDGAFKEVK.2|ATAVVDGAFKEVK.3|EGGLGPLNIPLLADVTR.2|EGGLGPLNIPLLADVTRR.3|GLFIIDGK.2|IGKPAPDFK.2|KLGC(cam)EVLGVSVDSQFTHLAWINTPR.3|KLGC(cam)EVLGVSVDSQFTHLAWINTPR.4|LGC(cam)EVLGVSVDSQFTHLAWINTPR.3|LSEDYGVLK.2|LSEDYGVLKTDEGIAYR.3|RLSEDYGVLK.2|RLSEDYGVLKTDEGIAYR.3|TDEGIAYR.2	ATAVVDGAFK|ATAVVDGAFKEVK|EGGLGPLNIPLLADVTR|EGGLGPLNIPLLADVTRR|GLFIIDGK|IGKPAPDFK|KLGCEVLGVSVDSQFTHLAWINTPR|LGCEVLGVSVDSQFTHLAWINTPR|LSEDYGVLK|LSEDYGVLKTDEGIAYR|RLSEDYGVLK|RLSEDYGVLKTDEGIAYR|TDEGIAYR	ATAVVDGAFK.2	ATAVVDGAFKEVK.2	ATAVVDGAFKEVK.3	EGGLGPLNIPLLADVTR.2	EGGLGPLNIPLLADVTRR.3	GLFIIDGK.2	IGKPAPDFK.2	KLGC(cam)EVLGVSVDSQFTHLAWINTPR.3	KLGC(cam)EVLGVSVDSQFTHLAWINTPR.4	LGC(cam)EVLGVSVDSQFTHLAWINTPR.3	LSEDYGVLK.2	LSEDYGVLKTDEGIAYR.3	RLSEDYGVLK.2	RLSEDYGVLKTDEGIAYR.3	TDEGIAYR.2
Glaucoma vs. Cataract	PARK7_HUMAN	Q99497	-1.31012	4.67178	1.90725	0.403287	5	0.404337	FALSE	TRUE	Protein DJ-1	VTVAGLAGKDPVQC(cam)SR.3	VTVAGLAGKDPVQCSR	VTVAGLAGKDPVQC(cam)SR.3
Glaucoma vs. Cataract	PPIA_HUMAN	P62937	-1.27487	4.84012	1.71124	0.413262	15	0.27296	FALSE	TRUE	Peptidyl-prolyl cis-trans isomerase A	(ac)VNPTVFFDIAVDGEPLGR.2|VNPTVFFDIAVDGEPLGR.2|VSFELFADKVPK.3	VNPTVFFDIAVDGEPLGR|VSFELFADKVPK	(ac)VNPTVFFDIAVDGEPLGR.2	VNPTVFFDIAVDGEPLGR.2	VSFELFADKVPK.3
Glaucoma vs. Cataract	TIMP2_HUMAN	P16035	-1.26789	3.3689	0.934365	0.415267	40	0.033571	TRUE	TRUE	Metalloproteinase inhibitor 2	AVSEKEVDSGNDIYGNPIKR.3|AVSEKEVDSGNDIYGNPIKR.4|EVDSGNDIYGNPIK.2|EVDSGNDIYGNPIKR.3|GAAPPKQEFLDIEDP.2|KEYLIAGK.2|MHITLC(cam)DFIVPWDTLSTTQK.3|SDGSC(cam)AWYR.2	AVSEKEVDSGNDIYGNPIKR|EVDSGNDIYGNPIK|EVDSGNDIYGNPIKR|GAAPPKQEFLDIEDP|KEYLIAGK|MHITLCDFIVPWDTLSTTQK|SDGSCAWYR	AVSEKEVDSGNDIYGNPIKR.3	AVSEKEVDSGNDIYGNPIKR.4	EVDSGNDIYGNPIK.2	EVDSGNDIYGNPIKR.3	GAAPPKQEFLDIEDP.2	KEYLIAGK.2	MHITLC(cam)DFIVPWDTLSTTQK.3	SDGSC(cam)AWYR.2
Glaucoma vs. Cataract	ACTA_HUMAN;ACTBL_HUMAN;ACTBM_HUMAN;ACTB_HUMAN;ACTC_HUMAN;ACTG_HUMAN;ACTH_HUMAN;ACTS_HUMAN;POTEE_HUMAN;POTEF_HUMAN	P62736;Q562R1;Q9BYX7;P60709;P68032;P63261;P63267;P68133;Q6S8J3;A5A3E0	-1.25195	0.614491	0.250865	0.419881	5	0.0537166	FALSE	TRUE	Actin, aortic smooth muscle;Beta-actin-like protein 2;Putative beta-actin-like protein 3;Actin, cytoplasmic 1;Actin, alpha cardiac muscle 1;Actin, cytoplasmic 2;Actin, gamma-enteric smooth muscle;Actin, alpha skeletal muscle;POTE ankyrin domain family member E;POTE ankyrin domain family member F	SYELPDGQVITIGNER.2	SYELPDGQVITIGNER	SYELPDGQVITIGNER.2
Glaucoma vs. Cataract	OAF_HUMAN	Q86UD1	-1.23842	3.4998	1.10673	0.423837	25	0.137265	FALSE	TRUE	Out at first protein homolog	ASEQAELPR.2|DRPTPYK.2|KPDGTLVSFTADFKK.3|SYSFDFYVPQR.2|VRLPDGQVTEESLQADSDADSISLELR.3	ASEQAELPR|DRPTPYK|KPDGTLVSFTADFKK|SYSFDFYVPQR|VRLPDGQVTEESLQADSDADSISLELR	ASEQAELPR.2	DRPTPYK.2	KPDGTLVSFTADFKK.3	SYSFDFYVPQR.2	VRLPDGQVTEESLQADSDADSISLELR.3
Glaucoma vs. Cataract	CHL1_HUMAN	O00533	-1.21534	4.83384	1.70902	0.430673	15	0.272551	FALSE	TRUE	Neural cell adhesion molecule L1-like protein	IENVSYQDK.2|KTTVILPLAPFVR.3|TTVILPLAPFVR.2	IENVSYQDK|KTTVILPLAPFVR|TTVILPLAPFVR	IENVSYQDK.2	KTTVILPLAPFVR.3	TTVILPLAPFVR.2
Glaucoma vs. Cataract	CD5L_HUMAN	O43866	-1.21323	4.41775	1.56191	0.431301	15	0.272551	FALSE	TRUE	CD5 antigen-like	EATLQDC(cam)PSGPWGK.2|LADGPGHC(cam)K.2|LVGGDNLC(cam)SGR.2	EATLQDCPSGPWGK|LADGPGHCK|LVGGDNLCSGR	EATLQDC(cam)PSGPWGK.2	LADGPGHC(cam)K.2	LVGGDNLC(cam)SGR.2
Glaucoma vs. Cataract	FA5_HUMAN	P12259	-1.1936	2.44311	0.610777	0.437209	55	0.00569672	TRUE	TRUE	Coagulation factor V	ASKPGWWLLNTEVGENQR.3|AVQPGETYTYK.2|AWGESTPLANKPGK.3|ETDIEDSDDIPEDTTYKK.3|GEYEEHLGILGPIIR.3|IFEGNTNTK.2|ITAIITQGC(cam)K.2|LSEGASYLDHTFPAEK.3|MDDAVAPGR.2|NKADKPLSIHPQGIR.4|SEAYNTFSER.2	ASKPGWWLLNTEVGENQR|AVQPGETYTYK|AWGESTPLANKPGK|ETDIEDSDDIPEDTTYKK|GEYEEHLGILGPIIR|IFEGNTNTK|ITAIITQGCK|LSEGASYLDHTFPAEK|MDDAVAPGR|NKADKPLSIHPQGIR|SEAYNTFSER	ASKPGWWLLNTEVGENQR.3	AVQPGETYTYK.2	AWGESTPLANKPGK.3	ETDIEDSDDIPEDTTYKK.3	GEYEEHLGILGPIIR.3	IFEGNTNTK.2	ITAIITQGC(cam)K.2	LSEGASYLDHTFPAEK.3	MDDAVAPGR.2	NKADKPLSIHPQGIR.4	SEAYNTFSER.2
Glaucoma vs. Cataract	SEM4B_HUMAN	Q9NPR2	-1.18986	2.18495	0.772497	0.438347	15	0.0440393	TRUE	TRUE	Semaphorin-4B	VHIIEELQIFSSGQPVQNLLLDTHR.4|VPGLHHTYDVLFLGTGDGR.3|VPGLHHTYDVLFLGTGDGR.4	VHIIEELQIFSSGQPVQNLLLDTHR|VPGLHHTYDVLFLGTGDGR	VHIIEELQIFSSGQPVQNLLLDTHR.4	VPGLHHTYDVLFLGTGDGR.3	VPGLHHTYDVLFLGTGDGR.4
Glaucoma vs. Cataract	PI16_HUMAN	Q6UXB8	-1.1862	6.55228	2.67496	0.439458	5	0.450443	FALSE	TRUE	Peptidase inhibitor 16	AQVSPTASDMLHMR.3	AQVSPTASDMLHMR	AQVSPTASDMLHMR.3
Glaucoma vs. Cataract	CRGD_HUMAN	P07320	-1.16677	3.1338	1.18446	0.445417	10	0.327355	FALSE	TRUE	Gamma-crystallin D	HYEC(cam)SSDHPNLQPYLSR.3|RGDYADHQQWMGLSDSVR.3	HYECSSDHPNLQPYLSR|RGDYADHQQWMGLSDSVR	HYEC(cam)SSDHPNLQPYLSR.3	RGDYADHQQWMGLSDSVR.3
Glaucoma vs. Cataract	FBN1_HUMAN;FBN2_HUMAN	P35555;P35556	-1.16623	2.52872	0.955767	0.445583	10	0.217008	FALSE	TRUE	Fibrillin-1;Fibrillin-2	RGFIPNIR.2|TLPGGNQC(cam)IVPIC(cam)R.2	RGFIPNIR|TLPGGNQCIVPICR	RGFIPNIR.2	TLPGGNQC(cam)IVPIC(cam)R.2
Glaucoma vs. Cataract	SCG3_HUMAN	Q8WXD2	-1.16315	1.11758	0.372527	0.446536	20	0.00171375	TRUE	TRUE	Secretogranin-3	GILDKEEAEAIKR.3|LIDDYDSTK.2|LNVEDVDSTK.2|SSPLDNKLNVEDVDSTK.3	GILDKEEAEAIKR|LIDDYDSTK|LNVEDVDSTK|SSPLDNKLNVEDVDSTK	GILDKEEAEAIKR.3	LIDDYDSTK.2	LNVEDVDSTK.2	SSPLDNKLNVEDVDSTK.3
Glaucoma vs. Cataract	KPYM_HUMAN	P14618	-1.12657	3.27798	0.772628	0.458005	65	0.0564343	FALSE	TRUE	Pyruvate kinase isozymes M1/M2	EAEAAIYHLQLFEELRR.3|GIFPVLC(cam)KDPVQEAWAEDVDLR.3|IENHEGVR.2|ITLDNAYMEK.2|IYVDDGLISLQVK.2|KGVNLPGAAVDLPAVSEK.3|LDIDSPPITAR.2|LNFSHGTHEYHAETIK.3|LNFSHGTHEYHAETIK.4|MQHLIAR.2|NTGIIC(cam)TIGPASR.2|TATESFASDPILYRPVAVALDTK.3|VNFAMNVGK.2	EAEAAIYHLQLFEELRR|GIFPVLCKDPVQEAWAEDVDLR|IENHEGVR|ITLDNAYMEK|IYVDDGLISLQVK|KGVNLPGAAVDLPAVSEK|LDIDSPPITAR|LNFSHGTHEYHAETIK|MQHLIAR|NTGIICTIGPASR|TATESFASDPILYRPVAVALDTK|VNFAMNVGK	EAEAAIYHLQLFEELRR.3	GIFPVLC(cam)KDPVQEAWAEDVDLR.3	IENHEGVR.2	ITLDNAYMEK.2	IYVDDGLISLQVK.2	KGVNLPGAAVDLPAVSEK.3	LDIDSPPITAR.2	LNFSHGTHEYHAETIK.3	LNFSHGTHEYHAETIK.4	MQHLIAR.2	NTGIIC(cam)TIGPASR.2	TATESFASDPILYRPVAVALDTK.3	VNFAMNVGK.2
Glaucoma vs. Cataract	MFAP4_HUMAN	P55083	-1.12544	1.55182	0.586533	0.458363	10	0.140656	FALSE	TRUE	Microfibril-associated glycoprotein 4	ADGEYWLGLQNM(ox)HLLTLK.3|WTVFQK.2	ADGEYWLGLQNMHLLTLK|WTVFQK	ADGEYWLGLQNM(ox)HLLTLK.3	WTVFQK.2
Glaucoma vs. Cataract	RAN_HUMAN	P62826	-1.1097	3.21813	1.21634	0.463391	10	0.272551	FALSE	TRUE	GTP-binding nuclear protein Ran	(ac)AAQGEPQVQFK.2|HLTGEFEK.2	AAQGEPQVQFK|HLTGEFEK	(ac)AAQGEPQVQFK.2	HLTGEFEK.2
Glaucoma vs. Cataract	MA1A1_HUMAN	P33908	-1.10327	2.09569	0.792097	0.465459	10	0.133692	FALSE	TRUE	Mannosyl-oligosaccharide 1,2-alpha-mannosidase IA	LPEEIQR.2|WAWEAVEALENHC(cam)R.3	LPEEIQR|WAWEAVEALENHCR	LPEEIQR.2	WAWEAVEALENHC(cam)R.3
Glaucoma vs. Cataract	KV402_HUMAN	P01625	-1.09677	3.78539	1.2618	0.467563	20	0.232908	FALSE	TRUE	Ig kappa chain V-IV region Len	DIVM(ox)TQSPDSLAVSLGER.2|DIVM(ox)TQSPDSLAVSLGER.3|DIVMTQSPDSLAVSLGER.2|DIVMTQSPDSLAVSLGER.3	DIVMTQSPDSLAVSLGER	DIVM(ox)TQSPDSLAVSLGER.2	DIVM(ox)TQSPDSLAVSLGER.3	DIVMTQSPDSLAVSLGER.2	DIVMTQSPDSLAVSLGER.3
Glaucoma vs. Cataract	LV001_HUMAN	P04211	-1.09126	2.42773	0.917597	0.46935	10	0.192864	FALSE	TRUE	Ig lambda chain V region 4A	FSGSLLGGK.2|HSWTPAR.2	FSGSLLGGK|HSWTPAR	FSGSLLGGK.2	HSWTPAR.2
Glaucoma vs. Cataract	COIA1_HUMAN	P39060	-1.07624	2.51405	0.795012	0.474263	25	0.0925984	FALSE	TRUE	Collagen alpha-1(XVIII) chain	DFQPVLHLVALNSPLSGGM(ox)R.3|ELLREETGAALKPR.3|IFSFDGK.2|LQDLYSIVR.2|TEAPSATGQASSLLGGR.2	DFQPVLHLVALNSPLSGGMR|ELLREETGAALKPR|IFSFDGK|LQDLYSIVR|TEAPSATGQASSLLGGR	DFQPVLHLVALNSPLSGGM(ox)R.3	ELLREETGAALKPR.3	IFSFDGK.2	LQDLYSIVR.2	TEAPSATGQASSLLGGR.2
Glaucoma vs. Cataract	C1RL_HUMAN	Q9NZP8	-1.07197	1.78513	0.728778	0.475669	5	0.265368	FALSE	TRUE	Complement C1r subcomponent-like protein	LGNFPWQAFTSIHGR.3	LGNFPWQAFTSIHGR	LGNFPWQAFTSIHGR.3
Glaucoma vs. Cataract	ITM2B_HUMAN	Q9Y287	-1.05805	4.36257	1.5424	0.480281	15	0.256191	FALSE	TRUE	Integral membrane protein 2B	EASNC(cam)FAIR.2|FAVETLIC(cam)S.2|LC(cam)HDKETYK.2	EASNCFAIR|FAVETLICS|LCHDKETYK	EASNC(cam)FAIR.2	FAVETLIC(cam)S.2	LC(cam)HDKETYK.2
Glaucoma vs. Cataract	FSTL4_HUMAN;FSTL5_HUMAN	Q6MZW2;Q8N475	-1.05469	1.09086	0.445341	0.481401	5	0.0594183	FALSE	TRUE	Follistatin-related protein 4;Follistatin-related protein 5	YEDTGAYTC(cam)IAK.2	YEDTGAYTCIAK	YEDTGAYTC(cam)IAK.2
Glaucoma vs. Cataract	NRCAM_HUMAN	Q92823	-1.03125	1.29777	0.391293	0.489286	30	0.00231745	TRUE	TRUE	Neuronal cell adhesion molecule	AETYEGVYQC(cam)TAR.2|ENIVIQC(cam)EAK.2|KIDGDTIIFSNVQER.3|NALGAIHHTISVR.3|SLPSEASEQYLTK.2|VFNTPEGVPSAPSSLK.2	AETYEGVYQCTAR|ENIVIQCEAK|KIDGDTIIFSNVQER|NALGAIHHTISVR|SLPSEASEQYLTK|VFNTPEGVPSAPSSLK	AETYEGVYQC(cam)TAR.2	ENIVIQC(cam)EAK.2	KIDGDTIIFSNVQER.3	NALGAIHHTISVR.3	SLPSEASEQYLTK.2	VFNTPEGVPSAPSSLK.2
Glaucoma vs. Cataract	TSP4_HUMAN	P35443	-1.02555	1.73563	0.656007	0.491222	10	0.276506	FALSE	TRUE	Thrombospondin-4	AFAGPSQKPETIELR.3|KPQDFLEELK.2	AFAGPSQKPETIELR|KPQDFLEELK	AFAGPSQKPETIELR.3	KPQDFLEELK.2
Glaucoma vs. Cataract	GNS_HUMAN	P15586	-1.02427	0.95556	0.361168	0.491659	10	0.047053	TRUE	TRUE	N-acetylglucosamine-6-sulfatase	AFQNVFAPR.2|WQTLLSVDDLVEK.2	AFQNVFAPR|WQTLLSVDDLVEK	AFQNVFAPR.2	WQTLLSVDDLVEK.2
Glaucoma vs. Cataract	HEM2_HUMAN	P13716	-1.00136	6.5654	2.32122	0.49953	15	0.400306	FALSE	TRUE	Delta-aminolevulinic acid dehydratase	GSAADSEESPAIEAIHLLR.3|LAEVALAYAK.2|VSVMSYSAK.2	GSAADSEESPAIEAIHLLR|LAEVALAYAK|VSVMSYSAK	GSAADSEESPAIEAIHLLR.3	LAEVALAYAK.2	VSVMSYSAK.2
Glaucoma vs. Cataract	AGRIN_HUMAN	O00468	-0.98469	2.67895	0.773346	0.505334	35	0.0594183	FALSE	FALSE	Agrin	EAAC(cam)LQQTQIEEAR.2|GLYVAAQGAC(cam)R.2|SADGLTASC(cam)LC(cam)PATC(cam)R.2|SAGDVDTLAFDGR.2|SFLAFPTLR.2|SIESTLDDLFR.2|VLPEGGAQC(cam)EC(cam)PLGR.2	EAACLQQTQIEEAR|GLYVAAQGACR|SADGLTASCLCPATCR|SAGDVDTLAFDGR|SFLAFPTLR|SIESTLDDLFR|VLPEGGAQCECPLGR	EAAC(cam)LQQTQIEEAR.2	GLYVAAQGAC(cam)R.2	SADGLTASC(cam)LC(cam)PATC(cam)R.2	SAGDVDTLAFDGR.2	SFLAFPTLR.2	SIESTLDDLFR.2	VLPEGGAQC(cam)EC(cam)PLGR.2
Glaucoma vs. Cataract	LMAN2_HUMAN	Q12907	-0.975232	2.63714	0.879045	0.508658	20	0.12387	FALSE	FALSE	Vesicular integral-membrane protein VIP36	DNFHGLAIFLDTYPNDETTER.3|NLHGDGIALWYTR.2|NRDHDTFLAVR.3|WTELAGC(cam)TADFR.2	DNFHGLAIFLDTYPNDETTER|NLHGDGIALWYTR|NRDHDTFLAVR|WTELAGCTADFR	DNFHGLAIFLDTYPNDETTER.3	NLHGDGIALWYTR.2	NRDHDTFLAVR.3	WTELAGC(cam)TADFR.2
Glaucoma vs. Cataract	DPP2_HUMAN	Q9UHL4	-0.974877	3.91428	1.30476	0.508783	20	0.274491	FALSE	FALSE	Dipeptidyl peptidase 2	ASHPEDPASVVEAR.3|DVTADFEGQSPK.2|GALLVFAEHR.2|GHTELLTVEQALADFAELLR.3	ASHPEDPASVVEAR|DVTADFEGQSPK|GALLVFAEHR|GHTELLTVEQALADFAELLR	ASHPEDPASVVEAR.3	DVTADFEGQSPK.2	GALLVFAEHR.2	GHTELLTVEQALADFAELLR.3
Glaucoma vs. Cataract	K22E_HUMAN	P35908	-0.96747	1.4978	0.611473	0.511402	5	0.203811	FALSE	FALSE	Keratin, type II cytoskeletal 2 epidermal	GGGFGGGSSFGGGSGFSGGGFGGGGFGGGR.3	GGGFGGGSSFGGGSGFSGGGFGGGGFGGGR	GGGFGGGSSFGGGSGFSGGGFGGGGFGGGR.3
Glaucoma vs. Cataract	HPT_HUMAN	P00738	-0.966016	4.06495	0.81299	0.511918	100	0.0474612	TRUE	FALSE	Haptoglobin	AVGDKLPEC(cam)EADDGC(cam)PKPPEIAHGYVEHSVR.4|AVGDKLPEC(cam)EADDGC(cam)PKPPEIAHGYVEHSVR.5|AVGDKLPEC(cam)EADDGC(cam)PKPPEIAHGYVEHSVR.6|LRTEGDGVYTLNNEK.2|LRTEGDGVYTLNNEK.3|SPVGVQPILNEHTFC(cam)AGM(ox)SK.2|SPVGVQPILNEHTFC(cam)AGM(ox)SK.3|SPVGVQPILNEHTFC(cam)AGMSK.2|SPVGVQPILNEHTFC(cam)AGMSK.3|TEGDGVYTLNNEK.2|VGYVSGWGR.2|VM(ox)PIC(cam)LPSKDYAEVGR.2|VM(ox)PIC(cam)LPSKDYAEVGR.3|VMPIC(cam)LPSKDYAEVGR.2|VMP…	AVGDKLPECEADDGCPKPPEIAHGYVEHSVR|LRTEGDGVYTLNNEK|SPVGVQPILNEHTFCAGMSK|TEGDGVYTLNNEK|VGYVSGWGR|VMPICLPSKDYAEVGR|VTSIQDWVQK|VVLHPNYSQVDIGLIK|YVMLPVADQDQCIR	AVGDKLPEC(cam)EADDGC(cam)PKPPEIAHGYVEHSVR.4	AVGDKLPEC(cam)EADDGC(cam)PKPPEIAHGYVEHSVR.5	AVGDKLPEC(cam)EADDGC(cam)PKPPEIAHGYVEHSVR.6	LRTEGDGVYTLNNEK.2	LRTEGDGVYTLNNEK.3	SPVGVQPILNEHTFC(cam)AGM(ox)SK.2	SPVGVQPILNEHTFC(cam)AGM(ox)SK.3	SPVGVQPILNEHTFC(cam)AGMSK.2	SPVGVQPILNEHTFC(cam)AGMSK.3	TEGDGVYTLNNEK.2	VGYVSGWGR.2	VM(ox)PIC(cam)LPSKDYAEVGR.2	VM(ox)PIC(cam)LPSKDYAEVGR.3	VMPIC(cam)LPSKDYAEVGR.2	VMPIC(cam)LPSKDYAEVGR.3	VTSIQDWVQK.2	VVLHPNYSQVDIGLIK.2	VVLHPNYSQVDIGLIK.3	YVM(ox)LPVADQDQC(cam)IR.2	YVMLPVADQDQC(cam)IR.2
Glaucoma vs. Cataract	CBPQ_HUMAN	Q9Y646	-0.957291	1.20901	0.456961	0.515023	10	0.0954948	FALSE	FALSE	Carboxypeptidase Q	LALLVDTVGPR.2|TQGAVEAAK.2	LALLVDTVGPR|TQGAVEAAK	LALLVDTVGPR.2	TQGAVEAAK.2
Glaucoma vs. Cataract	B3GN1_HUMAN	O43505	-0.951513	3.40207	0.909242	0.51709	45	0.115099	FALSE	FALSE	N-acetyllactosaminide beta-1,3-N-acetylglucosaminyltransferase	EEAQLATVLAYALSSHC(cam)PDM(ox)R.3|EEAQLATVLAYALSSHC(cam)PDMR.3|EPGEFALLR.2|FHPQKEAENQHNK.3|SC(cam)QEVFDK.2|TALASGGVLDASGDYR.2|TTMDPNDVILATHASVDNLLHLSGLLER.4|VAMHLVC(cam)PSR.2|WEGPLSVSVFAATK.2	EEAQLATVLAYALSSHCPDMR|EPGEFALLR|FHPQKEAENQHNK|SCQEVFDK|TALASGGVLDASGDYR|TTMDPNDVILATHASVDNLLHLSGLLER|VAMHLVCPSR|WEGPLSVSVFAATK	EEAQLATVLAYALSSHC(cam)PDM(ox)R.3	EEAQLATVLAYALSSHC(cam)PDMR.3	EPGEFALLR.2	FHPQKEAENQHNK.3	SC(cam)QEVFDK.2	TALASGGVLDASGDYR.2	TTMDPNDVILATHASVDNLLHLSGLLER.4	VAMHLVC(cam)PSR.2	WEGPLSVSVFAATK.2
Glaucoma vs. Cataract	A2MG_HUMAN;PZP_HUMAN	P01023;P20742	-0.945908	1.87232	0.624106	0.519103	20	0.0623361	FALSE	FALSE	Alpha-2-macroglobulin;Pregnancy zone protein	AFQPFFVELTMPYSVIR.2|NQGNTWLTAFVLK.2|SSGSLLNNAIK.2|YGAATFTR.2	AFQPFFVELTMPYSVIR|NQGNTWLTAFVLK|SSGSLLNNAIK|YGAATFTR	AFQPFFVELTMPYSVIR.2	NQGNTWLTAFVLK.2	SSGSLLNNAIK.2	YGAATFTR.2
Glaucoma vs. Cataract	KV201_HUMAN;KV204_HUMAN;KV205_HUMAN	P01614;P01617;P06309	-0.939347	2.40503	0.98185	0.521469	5	0.400306	FALSE	FALSE	Ig kappa chain V-II region Cum;Ig kappa chain V-II region TEW;Ig kappa chain V-II region GM607 (Fragment)	ASGVPDRFSGSGSGTDFTLK.3	ASGVPDRFSGSGSGTDFTLK	ASGVPDRFSGSGSGTDFTLK.3
Glaucoma vs. Cataract	IBP6_HUMAN	P24592	-0.934521	2.41536	0.697254	0.523216	35	0.0594183	FALSE	FALSE	Insulin-like growth factor-binding protein 6	EGQEC(cam)GVYTPNC(cam)APGLQC(cam)HPPKDDEAPLR.4|GAQTLYVPNC(cam)DHR.2|GAQTLYVPNC(cam)DHR.3|HLDSVLQQLQTEVYR.2|HLDSVLQQLQTEVYR.3|RGPC(cam)WC(cam)VDR.2|RGPC(cam)WC(cam)VDR.3	EGQECGVYTPNCAPGLQCHPPKDDEAPLR|GAQTLYVPNCDHR|HLDSVLQQLQTEVYR|RGPCWCVDR	EGQEC(cam)GVYTPNC(cam)APGLQC(cam)HPPKDDEAPLR.4	GAQTLYVPNC(cam)DHR.2	GAQTLYVPNC(cam)DHR.3	HLDSVLQQLQTEVYR.2	HLDSVLQQLQTEVYR.3	RGPC(cam)WC(cam)VDR.2	RGPC(cam)WC(cam)VDR.3
Glaucoma vs. Cataract	ZC3H6_HUMAN	P61129	-0.907938	1.81847	0.742387	0.532946	5	0.272551	FALSE	FALSE	Zinc finger CCCH domain-containing protein 6	LHRLPNTESHQVVM(ox)K.2	LHRLPNTESHQVVMK	LHRLPNTESHQVVM(ox)K.2
Glaucoma vs. Cataract	KV204_HUMAN	P01617	-0.901555	3.26855	1.2354	0.53531	10	0.272551	FALSE	FALSE	Ig kappa chain V-II region TEW	DIVM(ox)TQSPLSLPVTPGEPASISC(cam)R.3|DIVMTQSPLSLPVTPGEPASISC(cam)R.3	DIVMTQSPLSLPVTPGEPASISCR	DIVM(ox)TQSPLSLPVTPGEPASISC(cam)R.3	DIVMTQSPLSLPVTPGEPASISC(cam)R.3
Glaucoma vs. Cataract	ENPP2_HUMAN	Q13822	-0.894879	2.69	0.384285	0.537792	220	4.4e-05	TRUE	FALSE	Ectonucleotide pyrophosphatase/phosphodiesterase family member 2	AGTFFWSVVIPHER.2|AGTFFWSVVIPHER.3|C(cam)FELQEAGPPDC(cam)R.2|C(cam)FFQGDHGFDNK.2|DIEHLTSLDFFR.2|DIEHLTSLDFFR.3|EIDKIVGQLMDGLK.2|GDC(cam)C(cam)TNYQVVC(cam)K.2|GESHWVDDDC(cam)EEIK.2|GESHWVDDDC(cam)EEIK.3|HLLYGRPAVLYR.3|IEDIHLLVER.2|IEDIHLLVER.3|IVGQLMDGLK.2|KPDQHFKPYLK.3|KPLDVYK.2|NEENAC(cam)HC(cam)SEDC(cam)LAR.2|NEENAC(cam)HC(cam)SEDC(cam)LAR.3|NGVNVISGPIFDYDYDGLHDTEDK.3|NGVNVISGPIFDYDYDGLHDTEDKIK.…	AGTFFWSVVIPHER|CFELQEAGPPDCR|CFFQGDHGFDNK|DIEHLTSLDFFR|EIDKIVGQLMDGLK|GDCCTNYQVVCK|GESHWVDDDCEEIK|HLLYGRPAVLYR|IEDIHLLVER|IVGQLMDGLK|KPDQHFKPYLK|KPLDVYK|NEENACHCSEDCLAR|NGVNVISGPIFDYDYDGLHDTEDK|NGVNVISGPIFDYDYDGLHDTEDKIK|NKLDELNK|NKLDELNKR|QAEVSSVPDHLTSCVRPDVR|RIEDIHLLVER|RVWNYFQR|SCGTHSPYMRPVYPTK|SYTSCCHDFDELCLK|TYLHTYESEI|VNSMQTVFVGYGSTFK|VRDIEHLTSLDFFR|VRDIEHLTSLDFFRK|VSPSFSQNCLAYK|VSPSFSQNCLA…	AGTFFWSVVIPHER.2	AGTFFWSVVIPHER.3	C(cam)FELQEAGPPDC(cam)R.2	C(cam)FFQGDHGFDNK.2	DIEHLTSLDFFR.2	DIEHLTSLDFFR.3	EIDKIVGQLMDGLK.2	GDC(cam)C(cam)TNYQVVC(cam)K.2	GESHWVDDDC(cam)EEIK.2	GESHWVDDDC(cam)EEIK.3	HLLYGRPAVLYR.3	IEDIHLLVER.2	IEDIHLLVER.3	IVGQLMDGLK.2	KPDQHFKPYLK.3	KPLDVYK.2	NEENAC(cam)HC(cam)SEDC(cam)LAR.2	NEENAC(cam)HC(cam)SEDC(cam)LAR.3	NGVNVISGPIFDYDYDGLHDTEDK.3	NGVNVISGPIFDYDYDGLHDTEDKIK.4	NKLDELNK.2	NKLDELNKR.2	QAEVSSVPDHLTSC(cam)VRPDVR.3	QAEVSSVPDHLTSC(cam)VRPDVR.4	RIEDIHLLVER.2	RIEDIHLLVER.3	RVWNYFQR.2	SC(cam)GTHSPYM(ox)RPVYPTK.3	SC(cam)GTHSPYMRPVYPTK.3	SC(cam)GTHSPYMRPVYPTK.4	SYTSC(cam)C(cam)HDFDELC(cam)LK.2	TYLHTYESEI.2	VNSM(ox)QTVFVGYGSTFK.2	VNSMQTVFVGYGSTFK.2	VRDIEHLTSLDFFR.3	VRDIEHLTSLDFFR.4
Glaucoma vs. Cataract	HV319_HUMAN	P01780	-0.890815	1.75116	0.661877	0.539309	10	0.118851	FALSE	FALSE	Ig heavy chain V-III region JON	DVQLVESGGGLVKPGGSLR.2|DVQLVESGGGLVKPGGSLR.3	DVQLVESGGGLVKPGGSLR	DVQLVESGGGLVKPGGSLR.2	DVQLVESGGGLVKPGGSLR.3
Glaucoma vs. Cataract	LG3BP_HUMAN	Q08380	-0.886241	3.07418	0.9269	0.541022	30	0.147181	FALSE	FALSE	Galectin-3-binding protein	ASHEEVEGLVEK.2|IYTSPTWSAFVTDSSWSAR.2|RIDITLSSVK.2|SDLAVPSELALLK.2|YSSDYFQAPSDYR.2|YYPYQSFQTPQHPSFLFQDK.3	ASHEEVEGLVEK|IYTSPTWSAFVTDSSWSAR|RIDITLSSVK|SDLAVPSELALLK|YSSDYFQAPSDYR|YYPYQSFQTPQHPSFLFQDK	ASHEEVEGLVEK.2	IYTSPTWSAFVTDSSWSAR.2	RIDITLSSVK.2	SDLAVPSELALLK.2	YSSDYFQAPSDYR.2	YYPYQSFQTPQHPSFLFQDK.3
Glaucoma vs. Cataract	TERA_HUMAN	P55072	-0.885595	0.973437	0.397404	0.541264	5	0.272551	FALSE	FALSE	Transitional endoplasmic reticulum ATPase	WALSQSNPSALR.2	WALSQSNPSALR	WALSQSNPSALR.2
Glaucoma vs. Cataract	CAH2_HUMAN	P00918	-0.881749	4.97079	1.2427	0.542709	55	0.196812	FALSE	FALSE	Carbonic anhydrase 2	(ac)SHHWGYGK.2|EPISVSSEQVLK.2|HNGPEHWHKDFPIAK.3|HNGPEHWHKDFPIAK.4|KYAAELHLVHWNTK.4|QSPVDIDTHTAK.2|QSPVDIDTHTAK.3|VGSAKPGLQK.2|VVDVLDSIK.2|YAAELHLVHWNTK.3|YDPSLKPLSVSYDQATSLR.3	EPISVSSEQVLK|HNGPEHWHKDFPIAK|KYAAELHLVHWNTK|QSPVDIDTHTAK|SHHWGYGK|VGSAKPGLQK|VVDVLDSIK|YAAELHLVHWNTK|YDPSLKPLSVSYDQATSLR	(ac)SHHWGYGK.2	EPISVSSEQVLK.2	HNGPEHWHKDFPIAK.3	HNGPEHWHKDFPIAK.4	KYAAELHLVHWNTK.4	QSPVDIDTHTAK.2	QSPVDIDTHTAK.3	VGSAKPGLQK.2	VVDVLDSIK.2	YAAELHLVHWNTK.3	YDPSLKPLSVSYDQATSLR.3
Glaucoma vs. Cataract	KV309_HUMAN	P04433	-0.880631	1.08664	0.410711	0.54313	10	0.0322689	TRUE	FALSE	Ig kappa chain V-III region VG (Fragment)	ASQSVSSYLAWYQQKPGQAPR.3|LLIYDASNR.2	ASQSVSSYLAWYQQKPGQAPR|LLIYDASNR	ASQSVSSYLAWYQQKPGQAPR.3	LLIYDASNR.2
Glaucoma vs. Cataract	ACTA_HUMAN;ACTBL_HUMAN;ACTB_HUMAN;ACTC_HUMAN;ACTG_HUMAN;ACTH_HUMAN;ACTS_HUMAN	P62736;Q562R1;P60709;P68032;P63261;P63267;P68133	-0.873264	4.37685	1.65429	0.54591	10	0.404337	FALSE	FALSE	Actin, aortic smooth muscle;Beta-actin-like protein 2;Actin, cytoplasmic 1;Actin, alpha cardiac muscle 1;Actin, cytoplasmic 2;Actin, gamma-enteric smooth muscle;Actin, alpha skeletal muscle	HQGVM(ox)VGMGQK.2|HQGVMVGMGQK.2	HQGVMVGMGQK	HQGVM(ox)VGMGQK.2	HQGVMVGMGQK.2
Glaucoma vs. Cataract	QSOX1_HUMAN	O00391	-0.869759	2.79976	0.808222	0.547238	35	0.12387	FALSE	FALSE	Sulfhydryl oxidase 1	AHFSPSNIILDFPAAGSAAR.3|EVALDLSQHK.2|LAGAPSEDPQFPK.2|SALYSPSDPLTLLQADTVR.2|SFYTAYLQR.2|VGSPNAAVLWLWSSHNR.3|VLNTEANVVR.2	AHFSPSNIILDFPAAGSAAR|EVALDLSQHK|LAGAPSEDPQFPK|SALYSPSDPLTLLQADTVR|SFYTAYLQR|VGSPNAAVLWLWSSHNR|VLNTEANVVR	AHFSPSNIILDFPAAGSAAR.3	EVALDLSQHK.2	LAGAPSEDPQFPK.2	SALYSPSDPLTLLQADTVR.2	SFYTAYLQR.2	VGSPNAAVLWLWSSHNR.3	VLNTEANVVR.2
Glaucoma vs. Cataract	TARSH_HUMAN	Q7Z7G0	-0.869565	2.37724	0.659327	0.547312	40	0.0695679	FALSE	FALSE	Target of Nesh-SH3	DAIWTERPFNSDSYSEC(cam)K.3|FTEAIVDAEPK.2|FVGVQLC(cam)NSLR.2|FYNIGDQR.2|GHGEDHC(cam)QFVDSFLDGR.3|VSEPVSAGR.2|YIQKPDNSPC(cam)SITDSVK.3|YLIVVRPAPPPSQK.3	DAIWTERPFNSDSYSECK|FTEAIVDAEPK|FVGVQLCNSLR|FYNIGDQR|GHGEDHCQFVDSFLDGR|VSEPVSAGR|YIQKPDNSPCSITDSVK|YLIVVRPAPPPSQK	DAIWTERPFNSDSYSEC(cam)K.3	FTEAIVDAEPK.2	FVGVQLC(cam)NSLR.2	FYNIGDQR.2	GHGEDHC(cam)QFVDSFLDGR.3	VSEPVSAGR.2	YIQKPDNSPC(cam)SITDSVK.3	YLIVVRPAPPPSQK.3
Glaucoma vs. Cataract	ANGI_HUMAN	P03950	-0.856657	3.07675	0.927676	0.552231	30	0.212483	FALSE	FALSE	Angiogenin	DDRYC(cam)ESIMR.3|DINTFIHGNKR.3|NGNPHRENLR.3|SSFQVTTC(cam)K.2|YTHFLTQHYDAKPQGR.3|YTHFLTQHYDAKPQGR.4	DDRYCESIMR|DINTFIHGNKR|NGNPHRENLR|SSFQVTTCK|YTHFLTQHYDAKPQGR	DDRYC(cam)ESIMR.3	DINTFIHGNKR.3	NGNPHRENLR.3	SSFQVTTC(cam)K.2	YTHFLTQHYDAKPQGR.3	YTHFLTQHYDAKPQGR.4
Glaucoma vs. Cataract	DSC2_HUMAN	Q02487	-0.85053	3.56811	1.34862	0.554581	10	0.327355	FALSE	FALSE	Desmocollin-2	IFVFLEHQTK.3|SFTILLSNTENQEK.2	IFVFLEHQTK|SFTILLSNTENQEK	IFVFLEHQTK.3	SFTILLSNTENQEK.2
Glaucoma vs. Cataract	DESP_HUMAN	P15924	-0.845196	3.16391	1.00052	0.556635	25	0.228949	FALSE	FALSE	Desmoplakin	AELIVQPELK.2|ALLQAILQTEDM(ox)LK.2|IEVLEEELR.2|TM(ox)IQSPSGVILQEAADVHAR.3|VTQLTDR.2	AELIVQPELK|ALLQAILQTEDMLK|IEVLEEELR|TMIQSPSGVILQEAADVHAR|VTQLTDR	AELIVQPELK.2	ALLQAILQTEDM(ox)LK.2	IEVLEEELR.2	TM(ox)IQSPSGVILQEAADVHAR.3	VTQLTDR.2
Glaucoma vs. Cataract	TICN1_HUMAN	Q08629	-0.829115	1.49357	0.472308	0.562874	25	0.0431933	TRUE	FALSE	Testican-1	HWVGPSNLVK.2|LKDWFGALHEDANR.3|LKDWFGALHEDANR.4|VC(cam)VTQDYQTALC(cam)VSR.2|YGNELAGSR.2	HWVGPSNLVK|LKDWFGALHEDANR|VCVTQDYQTALCVSR|YGNELAGSR	HWVGPSNLVK.2	LKDWFGALHEDANR.3	LKDWFGALHEDANR.4	VC(cam)VTQDYQTALC(cam)VSR.2	YGNELAGSR.2
Glaucoma vs. Cataract	KV118_HUMAN	P01610	-0.820731	3.214	1.21478	0.566155	10	0.337884	FALSE	FALSE	Ig kappa chain V-I region WEA	LIYGATSLQSGVPSR.2|RLIYGATSLQSGVPSR.3	LIYGATSLQSGVPSR|RLIYGATSLQSGVPSR	LIYGATSLQSGVPSR.2	RLIYGATSLQSGVPSR.3
Glaucoma vs. Cataract	CSTN1_HUMAN	O94985	-0.81956	2.88921	0.488365	0.566615	150	0.00457332	TRUE	FALSE	Calsyntenin-1	AMQHISYLNSR.2|AMQHISYLNSR.3|ATEDVLVK.2|ATVHIQVNDVNEYAPVFK.3|DYSFTIQAYDC(cam)GK.2|DYSFTIQAYDC(cam)GKGPDGTNVK.3|DYSFTIQAYDC(cam)GKGPDGTNVKK.3|EGEIC(cam)GFK.2|EGLDLQVLEDSGR.2|EKLDC(cam)ELQK.2|ETILC(cam)SSDKTDMNR.2|ETILC(cam)SSDKTDMNR.3|GVQIQAHPSQLVLTLEGEDLGELDK.3|HHYSLYVHGC(cam)R.2|HHYSLYVHGC(cam)R.3|HKPWLEPTYHGIVTENDNTVLLDPPLIALDK.4|IHGQNVPFDAVVVDK.2|IHGQNVPFDAVVVDK.3|IPDGVVSVSPK.2|ISIKPTC(cam)TPGW…	AMQHISYLNSR|ATEDVLVK|ATVHIQVNDVNEYAPVFK|DYSFTIQAYDCGK|DYSFTIQAYDCGKGPDGTNVK|DYSFTIQAYDCGKGPDGTNVKK|EGEICGFK|EGLDLQVLEDSGR|EKLDCELQK|ETILCSSDKTDMNR|GVQIQAHPSQLVLTLEGEDLGELDK|HHYSLYVHGCR|HKPWLEPTYHGIVTENDNTVLLDPPLIALDK|IHGQNVPFDAVVVDK|IPDGVVSVSPK|ISIKPTCTPGWQGWNNR|ISLSGVHHFAR|KKETILCSSDK|KYRPAEFHWK|LDCELQK|LKITSTIK|LTVTAYDCGK|RATEDVLVK|VIDCLYTCK|YRPAEFHWK	AMQHISYLNSR.2	AMQHISYLNSR.3	ATEDVLVK.2	ATVHIQVNDVNEYAPVFK.3	DYSFTIQAYDC(cam)GK.2	DYSFTIQAYDC(cam)GKGPDGTNVK.3	DYSFTIQAYDC(cam)GKGPDGTNVKK.3	EGEIC(cam)GFK.2	EGLDLQVLEDSGR.2	EKLDC(cam)ELQK.2	ETILC(cam)SSDKTDMNR.2	ETILC(cam)SSDKTDMNR.3	GVQIQAHPSQLVLTLEGEDLGELDK.3	HHYSLYVHGC(cam)R.2	HHYSLYVHGC(cam)R.3	HKPWLEPTYHGIVTENDNTVLLDPPLIALDK.4	IHGQNVPFDAVVVDK.2	IHGQNVPFDAVVVDK.3	IPDGVVSVSPK.2	ISIKPTC(cam)TPGWQGWNNR.3	ISLSGVHHFAR.2	ISLSGVHHFAR.3	KKETILC(cam)SSDK.3	KYRPAEFHWK.3	LDC(cam)ELQK.2	LKITSTIK.2	LTVTAYDC(cam)GK.2	RATEDVLVK.2	VIDC(cam)LYTC(cam)K.2	YRPAEFHWK.3
Glaucoma vs. Cataract	BASP1_HUMAN	P80723	-0.808176	2.91109	0.970364	0.571103	20	0.272551	FALSE	FALSE	Brain acid soluble protein 1	AAEAAAAPAESAAPAAGEEPSKEEGEPK.3|ESEPQAAAEPAEAK.2|ETPAATEAPSSTPK.2|KTEAPAAPAAQETK.3	AAEAAAAPAESAAPAAGEEPSKEEGEPK|ESEPQAAAEPAEAK|ETPAATEAPSSTPK|KTEAPAAPAAQETK	AAEAAAAPAESAAPAAGEEPSKEEGEPK.3	ESEPQAAAEPAEAK.2	ETPAATEAPSSTPK.2	KTEAPAAPAAQETK.3
Glaucoma vs. Cataract	FIBG_HUMAN	P02679	-0.80795	2.88826	0.54583	0.571193	115	0.0158962	TRUE	FALSE	Fibrinogen gamma chain	AIQLTYNPDESSKPNM(ox)IDAATLK.3|AIQLTYNPDESSKPNMIDAATLK.3|DC(cam)QDIANK.2|DNC(cam)C(cam)ILDER.2|EGFGHLSPTGTTEFWLGNEK.2|EGFGHLSPTGTTEFWLGNEK.3|FGSYC(cam)PTTC(cam)GIADFLSTYQTK.3|IHLISTQSAIPYALR.2|IHLISTQSAIPYALR.3|LDGSVDFKK.2|NWIQYK.2|QSGLYFIKPLK.2|RLDGSVDFK.2|TSTADYAM(ox)FK.2|TSTADYAMFK.2|VAQLEAQC(cam)QEPC(cam)KDTVQIHDITGK.3|VAQLEAQC(cam)QEPC(cam)KDTVQIHDITGK.4|VAQLEAQC(cam)QEPC(cam)KDTVQIHDITGKDC(c…	AIQLTYNPDESSKPNMIDAATLK|DCQDIANK|DNCCILDER|EGFGHLSPTGTTEFWLGNEK|FGSYCPTTCGIADFLSTYQTK|IHLISTQSAIPYALR|LDGSVDFKK|NWIQYK|QSGLYFIKPLK|RLDGSVDFK|TSTADYAMFK|VAQLEAQCQEPCKDTVQIHDITGK|VAQLEAQCQEPCKDTVQIHDITGKDCQDIANK|VELEDWNGR|VGPEADKYR|YEASILTHDSSIR|YLQEIYNSNNQK	AIQLTYNPDESSKPNM(ox)IDAATLK.3	AIQLTYNPDESSKPNMIDAATLK.3	DC(cam)QDIANK.2	DNC(cam)C(cam)ILDER.2	EGFGHLSPTGTTEFWLGNEK.2	EGFGHLSPTGTTEFWLGNEK.3	FGSYC(cam)PTTC(cam)GIADFLSTYQTK.3	IHLISTQSAIPYALR.2	IHLISTQSAIPYALR.3	LDGSVDFKK.2	NWIQYK.2	QSGLYFIKPLK.2	RLDGSVDFK.2	TSTADYAM(ox)FK.2	TSTADYAMFK.2	VAQLEAQC(cam)QEPC(cam)KDTVQIHDITGK.3	VAQLEAQC(cam)QEPC(cam)KDTVQIHDITGK.4	VAQLEAQC(cam)QEPC(cam)KDTVQIHDITGKDC(cam)QDIANK.4	VELEDWNGR.2	VGPEADKYR.2	YEASILTHDSSIR.2	YEASILTHDSSIR.3	YLQEIYNSNNQK.2
Glaucoma vs. Cataract	CATL1_HUMAN	P07711	-0.80483	1.5106	0.503532	0.572429	20	0.050678	FALSE	FALSE	Cathepsin L1	AVATVGPISVAIDAGHESFLFYK.3|LYGMNEEGWR.2|NHC(cam)GIASAASYPTV.2|VFQEPLFYEAPR.2	AVATVGPISVAIDAGHESFLFYK|LYGMNEEGWR|NHCGIASAASYPTV|VFQEPLFYEAPR	AVATVGPISVAIDAGHESFLFYK.3	LYGMNEEGWR.2	NHC(cam)GIASAASYPTV.2	VFQEPLFYEAPR.2
Glaucoma vs. Cataract	LSAMP_HUMAN	Q13449	-0.803086	0.895216	0.36547	0.573122	5	0.213235	FALSE	FALSE	Limbic system-associated membrane protein	HSLEYSLR.2	HSLEYSLR	HSLEYSLR.2
Glaucoma vs. Cataract	WIF1_HUMAN	Q9Y5W5	-0.797814	2.96953	0.561188	0.57522	115	0.0156034	TRUE	FALSE	Wnt inhibitory factor 1	ASVVQVGFPC(cam)LGK.2|C(cam)IC(cam)PPGLEGEQC(cam)EISK.2|C(cam)PQPC(cam)R.2|C(cam)QC(cam)QEGWHGR.3|GIM(ox)ADPTVNVPLLGTVPHK.3|GIMADPTVNVPLLGTVPHK.3|GYQGDLC(cam)SKPVC(cam)EPGC(cam)GAHGTC(cam)HEPNK.3|GYQGDLC(cam)SKPVC(cam)EPGC(cam)GAHGTC(cam)HEPNK.4|GYQGDLC(cam)SKPVC(cam)EPGC(cam)GAHGTC(cam)HEPNK.5|IC(cam)EC(cam)PDGFHGPHC(cam)EK.3|IC(cam)EC(cam)PDGFHGPHC(cam)EK.4|M(ox)APFTHDFR.2|M(ox)APFTHDFRK.3|MAPFT…	ASVVQVGFPCLGK|CICPPGLEGEQCEISK|CPQPCR|CQCQEGWHGR|GIMADPTVNVPLLGTVPHK|GYQGDLCSKPVCEPGCGAHGTCHEPNK|ICECPDGFHGPHCEK|MAPFTHDFR|MAPFTHDFRK|NGGFCNER|RICECPDGFHGPHCEK|RYEASLIHALRPAGAQLR|YEASLIHALRPAGAQLR	ASVVQVGFPC(cam)LGK.2	C(cam)IC(cam)PPGLEGEQC(cam)EISK.2	C(cam)PQPC(cam)R.2	C(cam)QC(cam)QEGWHGR.3	GIM(ox)ADPTVNVPLLGTVPHK.3	GIMADPTVNVPLLGTVPHK.3	GYQGDLC(cam)SKPVC(cam)EPGC(cam)GAHGTC(cam)HEPNK.3	GYQGDLC(cam)SKPVC(cam)EPGC(cam)GAHGTC(cam)HEPNK.4	GYQGDLC(cam)SKPVC(cam)EPGC(cam)GAHGTC(cam)HEPNK.5	IC(cam)EC(cam)PDGFHGPHC(cam)EK.3	IC(cam)EC(cam)PDGFHGPHC(cam)EK.4	M(ox)APFTHDFR.2	M(ox)APFTHDFRK.3	MAPFTHDFR.2	MAPFTHDFRK.2	MAPFTHDFRK.3	NGGFC(cam)NER.2	RIC(cam)EC(cam)PDGFHGPHC(cam)EK.3	RIC(cam)EC(cam)PDGFHGPHC(cam)EK.4	RYEASLIHALRPAGAQLR.4	RYEASLIHALRPAGAQLR.5	YEASLIHALRPAGAQLR.3	YEASLIHALRPAGAQLR.4
Glaucoma vs. Cataract	SCG2_HUMAN	P13521	-0.793331	3.00526	0.867542	0.57701	35	0.153028	FALSE	FALSE	Secretogranin-2	ALEYIENLR.2|IESQTQEEVR.2|LFEKPLDSQSIYQLIEISR.3|LVNAAGSGR.2|SGQLGIQEEDLR.2|TNEIVEEQYTPQSLATLESVFQELGK.3|VLEYLNQEK.2	ALEYIENLR|IESQTQEEVR|LFEKPLDSQSIYQLIEISR|LVNAAGSGR|SGQLGIQEEDLR|TNEIVEEQYTPQSLATLESVFQELGK|VLEYLNQEK	ALEYIENLR.2	IESQTQEEVR.2	LFEKPLDSQSIYQLIEISR.3	LVNAAGSGR.2	SGQLGIQEEDLR.2	TNEIVEEQYTPQSLATLESVFQELGK.3	VLEYLNQEK.2
Glaucoma vs. Cataract	CO1A2_HUMAN	P08123	-0.792368	1.43769	0.543394	0.577396	10	0.226093	FALSE	FALSE	Collagen alpha-2(I) chain	GPAGPSGPAGK.2|GVVGPQGAR.2	GPAGPSGPAGK|GVVGPQGAR	GPAGPSGPAGK.2	GVVGPQGAR.2
Glaucoma vs. Cataract	SFRP1_HUMAN	Q8N474	-0.776696	3.78189	1.42942	0.583702	10	0.433729	FALSE	FALSE	Secreted frizzled-related protein 1	FYTKPPQC(cam)VDIPADLR.3|SQYLLTAIHK.2	FYTKPPQCVDIPADLR|SQYLLTAIHK	FYTKPPQC(cam)VDIPADLR.3	SQYLLTAIHK.2
Glaucoma vs. Cataract	ASAH1_HUMAN	Q13510	-0.751207	2.39852	0.848004	0.594106	15	0.212483	FALSE	FALSE	Acid ceramidase	GQFETYLR.2|LTVYTTLIDVTK.2|WYVVQTNYDR.2	GQFETYLR|LTVYTTLIDVTK|WYVVQTNYDR	GQFETYLR.2	LTVYTTLIDVTK.2	WYVVQTNYDR.2
Glaucoma vs. Cataract	LV302_HUMAN	P80748	-0.743731	1.23677	0.412255	0.597193	20	0.127597	FALSE	FALSE	Ig lambda chain V-III region LOI	DRPSGIPER.2|FSGSNSGNTATLTISR.2|LTVLSQPK.2|YVLTQPPSVSVAPGETAR.2	DRPSGIPER|FSGSNSGNTATLTISR|LTVLSQPK|YVLTQPPSVSVAPGETAR	DRPSGIPER.2	FSGSNSGNTATLTISR.2	LTVLSQPK.2	YVLTQPPSVSVAPGETAR.2
Glaucoma vs. Cataract	KAD1_HUMAN	P00568	-0.740323	3.19728	1.20846	0.598605	10	0.404337	FALSE	FALSE	Adenylate kinase isoenzyme 1	IIFVVGGPGSGK.2|YGYTHLSTGDLLR.3	IIFVVGGPGSGK|YGYTHLSTGDLLR	IIFVVGGPGSGK.2	YGYTHLSTGDLLR.3
Glaucoma vs. Cataract	CYTC_HUMAN	P01034	-0.727065	2.3384	0.46768	0.604132	100	0.0166943	TRUE	FALSE	Cystatin-C	AFC(cam)SFQIYAVPWQGTM(ox)TLSK.2|AFC(cam)SFQIYAVPWQGTM(ox)TLSK.3|ALDFAVGEYNK.2|KAFC(cam)SFQIYAVPWQGTM(ox)TLSK.3|KAFC(cam)SFQIYAVPWQGTMTLSK.3|LVGGPM(ox)DASVEEEGVR.2|LVGGPM(ox)DASVEEEGVRR.2|LVGGPM(ox)DASVEEEGVRR.3|LVGGPMDASVEEEGVR.2|LVGGPMDASVEEEGVRR.2|LVGGPMDASVEEEGVRR.3|RALDFAVGEYNK.2|RALDFAVGEYNK.3|TQPNLDNC(cam)PFHDQPHLK.2|TQPNLDNC(cam)PFHDQPHLK.3|TQPNLDNC(cam)PFHDQPHLK.4|TQPNLDNC(cam)PFHDQPHLKR.…	AFCSFQIYAVPWQGTMTLSK|ALDFAVGEYNK|KAFCSFQIYAVPWQGTMTLSK|LVGGPMDASVEEEGVR|LVGGPMDASVEEEGVRR|RALDFAVGEYNK|TQPNLDNCPFHDQPHLK|TQPNLDNCPFHDQPHLKR	AFC(cam)SFQIYAVPWQGTM(ox)TLSK.2	AFC(cam)SFQIYAVPWQGTM(ox)TLSK.3	ALDFAVGEYNK.2	KAFC(cam)SFQIYAVPWQGTM(ox)TLSK.3	KAFC(cam)SFQIYAVPWQGTMTLSK.3	LVGGPM(ox)DASVEEEGVR.2	LVGGPM(ox)DASVEEEGVRR.2	LVGGPM(ox)DASVEEEGVRR.3	LVGGPMDASVEEEGVR.2	LVGGPMDASVEEEGVRR.2	LVGGPMDASVEEEGVRR.3	RALDFAVGEYNK.2	RALDFAVGEYNK.3	TQPNLDNC(cam)PFHDQPHLK.2	TQPNLDNC(cam)PFHDQPHLK.3	TQPNLDNC(cam)PFHDQPHLK.4	TQPNLDNC(cam)PFHDQPHLKR.2	TQPNLDNC(cam)PFHDQPHLKR.3	TQPNLDNC(cam)PFHDQPHLKR.4	TQPNLDNC(cam)PFHDQPHLKR.5
Glaucoma vs. Cataract	PGBM_HUMAN	P98160	-0.726013	2.93999	0.483331	0.604573	160	0.0100587	TRUE	FALSE	Basement membrane-specific heparan sulfate proteoglycan core protein	AELLVTEAPSKPITVTVEEQR.3|AGLSSGFIGC(cam)VR.2|AHSVEEC(cam)R.2|ASYAQQPAESR.2|ATATSC(cam)RPC(cam)PC(cam)PYIDASR.3|AVTLEC(cam)VSAGEPR.2|EDGRPVPSGTQQR.3|FLVHDSFWALPEQFLGNK.3|FSSGITGC(cam)VK.2|GHTPTQPGALNQR.3|GSVYIGGAPDVATLTGGR.2|HLISTHFAPGDFQGFALVNPQR.3|HPTPLALGHFHTVTLLR.4|IQVVVLSASDASPPPVK.2|LDVEFKPLAPDGVLLFSGGK.3|LHHVSPADSGEYVC(cam)R.3|LHLVSPADSGEYVC(cam)R.3|LLQVTPADSGEYVC(cam)R.2|LLSGPYFWSLPSR.2|LPA…	AELLVTEAPSKPITVTVEEQR|AGLSSGFIGCVR|AHSVEECR|ASYAQQPAESR|ATATSCRPCPCPYIDASR|AVTLECVSAGEPR|EDGRPVPSGTQQR|FLVHDSFWALPEQFLGNK|FSSGITGCVK|GHTPTQPGALNQR|GSVYIGGAPDVATLTGGR|HLISTHFAPGDFQGFALVNPQR|HPTPLALGHFHTVTLLR|IQVVVLSASDASPPPVK|LDVEFKPLAPDGVLLFSGGK|LHHVSPADSGEYVCR|LHLVSPADSGEYVCR|LLQVTPADSGEYVCR|LLSGPYFWSLPSR|LPAVEPTDQAQYLCR|LPQVSPADSGEYVCR|LRLPQVSPADSGEYVCR|LVSEDPINDGEWHR|LYQASPADSGEYVCR|NELLHFER|R…	AELLVTEAPSKPITVTVEEQR.3	AGLSSGFIGC(cam)VR.2	AHSVEEC(cam)R.2	ASYAQQPAESR.2	ATATSC(cam)RPC(cam)PC(cam)PYIDASR.3	AVTLEC(cam)VSAGEPR.2	EDGRPVPSGTQQR.3	FLVHDSFWALPEQFLGNK.3	FSSGITGC(cam)VK.2	GHTPTQPGALNQR.3	GSVYIGGAPDVATLTGGR.2	HLISTHFAPGDFQGFALVNPQR.3	HPTPLALGHFHTVTLLR.4	IQVVVLSASDASPPPVK.2	LDVEFKPLAPDGVLLFSGGK.3	LHHVSPADSGEYVC(cam)R.3	LHLVSPADSGEYVC(cam)R.3	LLQVTPADSGEYVC(cam)R.2	LLSGPYFWSLPSR.2	LPAVEPTDQAQYLC(cam)R.2	LPQVSPADSGEYVC(cam)R.2	LRLPQVSPADSGEYVC(cam)R.3	LVSEDPINDGEWHR.3	LYQASPADSGEYVC(cam)R.2	NELLHFER.2	RGSIQVDGEELVSGR.3	RPDGQPATR.2	SIEYSPQLEDAGSR.2	SLPEVPETIELEVR.2	SPGPNVAVNAK.2	TC(cam)ESLGAGGYR.2	VAEGQTLDLK.2
Glaucoma vs. Cataract	DSC3_HUMAN	Q14574	-0.725808	0.789339	0.263113	0.604658	20	0.0122662	TRUE	FALSE	Desmocollin-3	EVTVLLEHQK.2|SFTIWLSDK.2|VLNDGSVYTAR.2|VNLEEC(cam)FR.2	EVTVLLEHQK|SFTIWLSDK|VLNDGSVYTAR|VNLEECFR	EVTVLLEHQK.2	SFTIWLSDK.2	VLNDGSVYTAR.2	VNLEEC(cam)FR.2
Glaucoma vs. Cataract	CALL5_HUMAN	Q9NZT1	-0.716739	1.21247	0.49499	0.608471	5	0.358616	FALSE	FALSE	Calmodulin-like protein 5	(ac)AGELTPEEEAQYKK.2	AGELTPEEEAQYKK	(ac)AGELTPEEEAQYKK.2
Glaucoma vs. Cataract	CADM2_HUMAN	Q8N3J6	-0.715068	0.60154	0.227361	0.609177	10	0.0440393	TRUE	FALSE	Cell adhesion molecule 2	SDDGVAVIC(cam)R.2|YLKEEDANRK.3	SDDGVAVICR|YLKEEDANRK	SDDGVAVIC(cam)R.2	YLKEEDANRK.3
Glaucoma vs. Cataract	XYLT1_HUMAN	Q86Y38	-0.696087	1.92972	0.787806	0.617244	5	0.404337	FALSE	FALSE	Xylosyltransferase 1	RGGAAVGGGEQPPPAPAPR.3	RGGAAVGGGEQPPPAPAPR	RGGAAVGGGEQPPPAPAPR.3
Glaucoma vs. Cataract	LAC2_HUMAN;LAC3_HUMAN;LAC6_HUMAN;LAC7_HUMAN	P0CG05;P0CG06;P0CF74;A0M8Q6	-0.690121	1.14779	0.433823	0.619802	10	0.086747	FALSE	FALSE	Ig lambda-2 chain C regions;Ig lambda-3 chain C regions;Ig lambda-6 chain C region;Ig lambda-7 chain C region	AAPSVTLFPPSSEELQANK.2|AAPSVTLFPPSSEELQANK.3	AAPSVTLFPPSSEELQANK	AAPSVTLFPPSSEELQANK.2	AAPSVTLFPPSSEELQANK.3
Glaucoma vs. Cataract	CRAC1_HUMAN	Q9NQ79	-0.689665	1.63044	0.374048	0.619998	70	0.00440508	TRUE	FALSE	Cartilage acidic protein 1	DGKVDIVYGNWNGPHR.3|DKPVC(cam)VNTYGSYR.2|EHGDPLIEELNPGDALEPEGR.3|FSMPSPVR.2|GDGTFVDAAASAGVDDPHQHGR.3|GDGTFVDAAASAGVDDPHQHGR.4|GNQGFNNNWLR.2|GVASLFAGR.2|IIDGGSGYLC(cam)EMEPVAHFGLGK.3|LYLQMSTHGK.2|NNRWEDILSDEVNVAR.3|VDIVYGNWNGPHR.2|VDIVYGNWNGPHR.3|WEDILSDEVNVAR.2	DGKVDIVYGNWNGPHR|DKPVCVNTYGSYR|EHGDPLIEELNPGDALEPEGR|FSMPSPVR|GDGTFVDAAASAGVDDPHQHGR|GNQGFNNNWLR|GVASLFAGR|IIDGGSGYLCEMEPVAHFGLGK|LYLQMSTHGK|NNRWEDILSDEVNVAR|VDIVYGNWNGPHR|WEDILSDEVNVAR	DGKVDIVYGNWNGPHR.3	DKPVC(cam)VNTYGSYR.2	EHGDPLIEELNPGDALEPEGR.3	FSMPSPVR.2	GDGTFVDAAASAGVDDPHQHGR.3	GDGTFVDAAASAGVDDPHQHGR.4	GNQGFNNNWLR.2	GVASLFAGR.2	IIDGGSGYLC(cam)EMEPVAHFGLGK.3	LYLQMSTHGK.2	NNRWEDILSDEVNVAR.3	VDIVYGNWNGPHR.2	VDIVYGNWNGPHR.3	WEDILSDEVNVAR.2
Glaucoma vs. Cataract	IGHG2_HUMAN;IGHG3_HUMAN;IGHG4_HUMAN	P01859;P01860;P01861	-0.687751	1.74699	0.713207	0.620821	5	0.274014	FALSE	FALSE	Ig gamma-2 chain C region;Ig gamma-3 chain C region;Ig gamma-4 chain C region	GPSVFPLAPC(cam)SR.2	GPSVFPLAPCSR	GPSVFPLAPC(cam)SR.2
Glaucoma vs. Cataract	VASN_HUMAN	Q6EMK4	-0.679849	1.08484	0.327093	0.624231	30	0.011365	TRUE	FALSE	Vasorin	HIQPGAFDTLDR.2|HIQPGAFDTLDR.3|LAGLGLQQLDEGLFSR.2|NLHDLDVSDNQLER.3|SLTLGIEPVSPTSLR.2|YLQGSSVQLR.2	HIQPGAFDTLDR|LAGLGLQQLDEGLFSR|NLHDLDVSDNQLER|SLTLGIEPVSPTSLR|YLQGSSVQLR	HIQPGAFDTLDR.2	HIQPGAFDTLDR.3	LAGLGLQQLDEGLFSR.2	NLHDLDVSDNQLER.3	SLTLGIEPVSPTSLR.2	YLQGSSVQLR.2
Glaucoma vs. Cataract	HV206_HUMAN	P01824	-0.678236	1.64267	0.670618	0.624929	5	0.278408	FALSE	FALSE	Ig heavy chain V-II region WAH	NQFSLNLR.2	NQFSLNLR	NQFSLNLR.2
Glaucoma vs. Cataract	MFAP2_HUMAN	P55001	-0.673339	3.23348	1.22214	0.627054	10	0.387627	FALSE	FALSE	Microfibrillar-associated protein 2	TVC(cam)AHEELLR.2|TVC(cam)AHEELLR.3	TVCAHEELLR	TVC(cam)AHEELLR.2	TVC(cam)AHEELLR.3
Glaucoma vs. Cataract	LBP_HUMAN	P18428	-0.659512	4.27847	1.42616	0.633092	20	0.376406	FALSE	FALSE	Lipopolysaccharide-binding protein	GLQYAAQEGLLALQSELLR.2|IC(cam)EMIQK.2|LAEGFPLPLLK.2|VQLYDLGLQIHK.3	GLQYAAQEGLLALQSELLR|ICEMIQK|LAEGFPLPLLK|VQLYDLGLQIHK	GLQYAAQEGLLALQSELLR.2	IC(cam)EMIQK.2	LAEGFPLPLLK.2	VQLYDLGLQIHK.3
Glaucoma vs. Cataract	TETN_HUMAN	P05452	-0.650832	2.40996	0.762097	0.636913	25	0.212483	FALSE	FALSE	Tetranectin	C(cam)FLAFTQTK.2|KDVVNTK.2|LDTLAQEVALLK.2|SRLDTLAQEVALLK.2|SRLDTLAQEVALLK.3	CFLAFTQTK|KDVVNTK|LDTLAQEVALLK|SRLDTLAQEVALLK	C(cam)FLAFTQTK.2	KDVVNTK.2	LDTLAQEVALLK.2	SRLDTLAQEVALLK.2	SRLDTLAQEVALLK.3
Glaucoma vs. Cataract	VTM2A_HUMAN	Q8TAG5	-0.640122	2.12667	0.803807	0.641659	10	0.327355	FALSE	FALSE	V-set and transmembrane domain-containing protein 2A	VTDANYGELQEHK.2|VTDANYGELQEHK.3	VTDANYGELQEHK	VTDANYGELQEHK.2	VTDANYGELQEHK.3
Glaucoma vs. Cataract	IGHA1_HUMAN	P01876	-0.639764	2.0262	0.640741	0.641818	25	0.162601	FALSE	FALSE	Ig alpha-1 chain C region	DASGVTFTWTPSSGK.2|DLC(cam)GC(cam)YSVSSVLPGC(cam)AEPWNHGK.3|NFPPSQDASGDLYTTSSQLTLPATQC(cam)LAGK.3|TFTC(cam)TAAYPESK.2|TPLTATLSK.2	DASGVTFTWTPSSGK|DLCGCYSVSSVLPGCAEPWNHGK|NFPPSQDASGDLYTTSSQLTLPATQCLAGK|TFTCTAAYPESK|TPLTATLSK	DASGVTFTWTPSSGK.2	DLC(cam)GC(cam)YSVSSVLPGC(cam)AEPWNHGK.3	NFPPSQDASGDLYTTSSQLTLPATQC(cam)LAGK.3	TFTC(cam)TAAYPESK.2	TPLTATLSK.2
Glaucoma vs. Cataract	TRFE_HUMAN	P02787	-0.60437	3.06778	0.291181	0.657759	530	0.000185134	TRUE	FALSE	Serotransferrin	ADRDQYELLC(cam)LDNTR.2|ADRDQYELLC(cam)LDNTR.3|ADRDQYELLC(cam)LDNTR.4|ASYLDC(cam)IR.2|AVANFFSGSC(cam)APC(cam)ADGTDFPQLC(cam)QLC(cam)PGC(cam)GC(cam)STLNQYFGYSGAFK.5|C(cam)LKDGAGDVAFVK.2|C(cam)LKDGAGDVAFVK.3|C(cam)QSFRDHMK.2|C(cam)STSSLLEAC(cam)TFR.2|DC(cam)HLAQVPSHTVVAR.2|DC(cam)HLAQVPSHTVVAR.3|DC(cam)HLAQVPSHTVVAR.4|DGAGDVAFVK.2|DGAGDVAFVKHSTIFENLANK.3|DKSKEFQLFSSPHGK.2|DKSKEFQLFSSPHGK.3|DKSKEFQLF…	ADRDQYELLCLDNTR|ASYLDCIR|AVANFFSGSCAPCADGTDFPQLCQLCPGCGCSTLNQYFGYSGAFK|CLKDGAGDVAFVK|CQSFRDHMK|CSTSSLLEACTFR|DCHLAQVPSHTVVAR|DGAGDVAFVK|DGAGDVAFVKHSTIFENLANK|DKSKEFQLFSSPHGK|DLLFKDSAHGFLK|DLLFRDDTVCLAK|DQYELLCLDNTR|DQYELLCLDNTRKPVDEYK|DSAHGFLK|DSAHGFLKVPPR|DSGFQMNQLR|DYELLCLDGTR|DYELLCLDGTRK|DYELLCLDGTRKPVEEYANCHLAR|EDPQTFYYAVAVVK|EDPQTFYYAVAVVKK|EFQLFSSPHGK|EGTCPEAPTDECKPVKWCALSHHER|EGYYGYTGAFR|…	ADRDQYELLC(cam)LDNTR.2	ADRDQYELLC(cam)LDNTR.3	ADRDQYELLC(cam)LDNTR.4	ASYLDC(cam)IR.2	AVANFFSGSC(cam)APC(cam)ADGTDFPQLC(cam)QLC(cam)PGC(cam)GC(cam)STLNQYFGYSGAFK.5	C(cam)LKDGAGDVAFVK.2	C(cam)LKDGAGDVAFVK.3	C(cam)QSFRDHMK.2	C(cam)STSSLLEAC(cam)TFR.2	DC(cam)HLAQVPSHTVVAR.2	DC(cam)HLAQVPSHTVVAR.3	DC(cam)HLAQVPSHTVVAR.4	DGAGDVAFVK.2	DGAGDVAFVKHSTIFENLANK.3	DKSKEFQLFSSPHGK.2	DKSKEFQLFSSPHGK.3	DKSKEFQLFSSPHGK.4	DLLFKDSAHGFLK.2	DLLFKDSAHGFLK.3	DLLFRDDTVC(cam)LAK.2	DQYELLC(cam)LDNTR.2	DQYELLC(cam)LDNTRKPVDEYK.3	DSAHGFLK.2	DSAHGFLKVPPR.2	DSAHGFLKVPPR.3	DSGFQM(ox)NQLR.2	DSGFQMNQLR.2	DYELLC(cam)LDGTR.2	DYELLC(cam)LDGTRK.2	DYELLC(cam)LDGTRK.3	DYELLC(cam)LDGTRKPVEEYANC(cam)HLAR.3	DYELLC(cam)LDGTRKPVEEYANC(cam)HLAR.4	DYELLC(cam)LDGTRKPVEEYANC(cam)HLAR.5	EDPQTFYYAVAVVK.2	EDPQTFYYAVAVVK.3	EDPQTFYYAVAVVKK.2
Glaucoma vs. Cataract	LRP2_HUMAN	P98164	-0.598533	2.42667	0.626563	0.660425	50	0.118522	FALSE	FALSE	Low-density lipoprotein receptor-related protein 2	DLLIGDIHGR.2|FDYIETVTYDGIQR.2|FTETNPQVYYQASLRPYGVTVYHSLR.4|HLC(cam)HC(cam)EEGYILER.3|TDNDGLGFR.2|TVVQYLNNPR.2|VENVESLAFDWISK.2|VFWTDTVQNK.2|VTLITENLGHPR.2|VTLITENLGHPR.3	DLLIGDIHGR|FDYIETVTYDGIQR|FTETNPQVYYQASLRPYGVTVYHSLR|HLCHCEEGYILER|TDNDGLGFR|TVVQYLNNPR|VENVESLAFDWISK|VFWTDTVQNK|VTLITENLGHPR	DLLIGDIHGR.2	FDYIETVTYDGIQR.2	FTETNPQVYYQASLRPYGVTVYHSLR.4	HLC(cam)HC(cam)EEGYILER.3	TDNDGLGFR.2	TVVQYLNNPR.2	VENVESLAFDWISK.2	VFWTDTVQNK.2	VTLITENLGHPR.2	VTLITENLGHPR.3
Glaucoma vs. Cataract	PRELP_HUMAN	P51888	-0.59579	1.88463	0.50369	0.661682	45	0.0874081	FALSE	FALSE	Prolargin	EC(cam)YC(cam)PPDFPSALYC(cam)DSR.2|LENLLLLDLQHNR.3|LPGLVFLYM(ox)EK.2|LPGLVFLYMEK.2|LSDGVFKPDTFHGLK.3|NLMQLNLAHNILR.2|NQLEEVPSALPR.2|SFPNLAFIR.2|WINLDNNR.2	ECYCPPDFPSALYCDSR|LENLLLLDLQHNR|LPGLVFLYMEK|LSDGVFKPDTFHGLK|NLMQLNLAHNILR|NQLEEVPSALPR|SFPNLAFIR|WINLDNNR	EC(cam)YC(cam)PPDFPSALYC(cam)DSR.2	LENLLLLDLQHNR.3	LPGLVFLYM(ox)EK.2	LPGLVFLYMEK.2	LSDGVFKPDTFHGLK.3	NLMQLNLAHNILR.2	NQLEEVPSALPR.2	SFPNLAFIR.2	WINLDNNR.2
Glaucoma vs. Cataract	HV304_HUMAN;HV313_HUMAN;HV315_HUMAN;HV318_HUMAN	P01765;P01774;P01776;P01779	-0.595198	1.86959	0.70664	0.661954	10	0.212483	FALSE	FALSE	Ig heavy chain V-III region TIL;Ig heavy chain V-III region POM;Ig heavy chain V-III region WAS;Ig heavy chain V-III region TUR	EVQLLESGGGLVQPGGSLR.2|EVQLLESGGGLVQPGGSLR.3	EVQLLESGGGLVQPGGSLR	EVQLLESGGGLVQPGGSLR.2	EVQLLESGGGLVQPGGSLR.3
Glaucoma vs. Cataract	ITIH5_HUMAN	Q86UX2	-0.595051	2.18279	0.630117	0.662021	35	0.147181	FALSE	FALSE	Inter-alpha-trypsin inhibitor heavy chain H5	DHLISVTPDSIR.3|ELLSSWLQSDDEPEKER.3|GAGTQPGPLLK.2|LSLENC(cam)GLTR.2|SVSLIVFLTDGKPTVGETHTLK.3|TITILINKPER.2|YEHSISVRPQQLSGR.4	DHLISVTPDSIR|ELLSSWLQSDDEPEKER|GAGTQPGPLLK|LSLENCGLTR|SVSLIVFLTDGKPTVGETHTLK|TITILINKPER|YEHSISVRPQQLSGR	DHLISVTPDSIR.3	ELLSSWLQSDDEPEKER.3	GAGTQPGPLLK.2	LSLENC(cam)GLTR.2	SVSLIVFLTDGKPTVGETHTLK.3	TITILINKPER.2	YEHSISVRPQQLSGR.4
Glaucoma vs. Cataract	IGHG2_HUMAN;IGHG4_HUMAN	P01859;P01861	-0.590806	1.12258	0.424295	0.663972	10	0.217008	FALSE	FALSE	Ig gamma-2 chain C region;Ig gamma-4 chain C region	STSESTAALGC(cam)LVK.2|STSESTAALGC(cam)LVK.3	STSESTAALGCLVK	STSESTAALGC(cam)LVK.2	STSESTAALGC(cam)LVK.3
Glaucoma vs. Cataract	RARR2_HUMAN	Q99969	-0.589026	2.88454	0.770925	0.664792	45	0.252219	FALSE	FALSE	Retinoic acid receptor responder protein 2	EAEEHQETQC(cam)LR.2|EAEEHQETQC(cam)LR.3|GLQVALEEFHK.2|GLQVALEEFHK.3|LGSEDKVLGR.2|LQQTSC(cam)R.2|LVHC(cam)PIETQVLR.2|LVHC(cam)PIETQVLR.3|RGLQVALEEFHK.3	EAEEHQETQCLR|GLQVALEEFHK|LGSEDKVLGR|LQQTSCR|LVHCPIETQVLR|RGLQVALEEFHK	EAEEHQETQC(cam)LR.2	EAEEHQETQC(cam)LR.3	GLQVALEEFHK.2	GLQVALEEFHK.3	LGSEDKVLGR.2	LQQTSC(cam)R.2	LVHC(cam)PIETQVLR.2	LVHC(cam)PIETQVLR.3	RGLQVALEEFHK.3
Glaucoma vs. Cataract	CAB45_HUMAN	Q9BRK5	-0.58133	1.76175	0.71923	0.668348	5	0.493713	FALSE	FALSE	45 kDa calcium-binding protein	GFHQEVFLGK.2	GFHQEVFLGK	GFHQEVFLGK.2
Glaucoma vs. Cataract	HV310_HUMAN	P01771	-0.573431	1.54337	0.630079	0.672017	5	0.34771	FALSE	FALSE	Ig heavy chain V-III region HIL	TEDTAVYYC(cam)AR.2	TEDTAVYYCAR	TEDTAVYYC(cam)AR.2
Glaucoma vs. Cataract	LV403_HUMAN	P01717	-0.567723	0.978574	0.399501	0.674681	5	0.299517	FALSE	FALSE	Ig lambda chain V-IV region Hil	SYELTQPPSVSVSPGQTAR.2	SYELTQPPSVSVSPGQTAR	SYELTQPPSVSVSPGQTAR.2
Glaucoma vs. Cataract	CATD_HUMAN	P07339	-0.566704	3.00018	0.547756	0.675158	125	0.0594183	FALSE	FALSE	Cathepsin D	AIGAVPLIQGEYM(ox)IPC(cam)EK.2|AIGAVPLIQGEYMIPC(cam)EK.2|AYWQVHLDQVEVASGLTLC(cam)K.3|DPDAQPGGELM(ox)LGGTDSK.2|DPDAQPGGELMLGGTDSK.2|FDGILGM(ox)AYPR.2|FDGILGMAYPR.2|ISVNNVLPVFDNLM(ox)QQK.2|ISVNNVLPVFDNLM(ox)QQK.3|KAYWQVHLDQVEVASGLTLC(cam)K.4|LLDIAC(cam)WIHHK.2|LLDIAC(cam)WIHHK.3|LSPEDYTLK.2|QPGITFIAAK.2|QVFGEATK.2|RTMSEVGGSVEDLIAK.3|TM(ox)SEVGGSVEDLIAK.2|TMSEVGGSVEDLIAK.2|VGFAEAAR.2|VGFAEAARL.2|VSTL…	AIGAVPLIQGEYMIPCEK|AYWQVHLDQVEVASGLTLCK|DPDAQPGGELMLGGTDSK|FDGILGMAYPR|ISVNNVLPVFDNLMQQK|KAYWQVHLDQVEVASGLTLCK|LLDIACWIHHK|LSPEDYTLK|QPGITFIAAK|QVFGEATK|RTMSEVGGSVEDLIAK|TMSEVGGSVEDLIAK|VGFAEAAR|VGFAEAARL|VSTLPAITLK|YSQAVPAVTEGPIPEVLK|YYTVFDR|YYTVFDRDNNR	AIGAVPLIQGEYM(ox)IPC(cam)EK.2	AIGAVPLIQGEYMIPC(cam)EK.2	AYWQVHLDQVEVASGLTLC(cam)K.3	DPDAQPGGELM(ox)LGGTDSK.2	DPDAQPGGELMLGGTDSK.2	FDGILGM(ox)AYPR.2	FDGILGMAYPR.2	ISVNNVLPVFDNLM(ox)QQK.2	ISVNNVLPVFDNLM(ox)QQK.3	KAYWQVHLDQVEVASGLTLC(cam)K.4	LLDIAC(cam)WIHHK.2	LLDIAC(cam)WIHHK.3	LSPEDYTLK.2	QPGITFIAAK.2	QVFGEATK.2	RTMSEVGGSVEDLIAK.3	TM(ox)SEVGGSVEDLIAK.2	TMSEVGGSVEDLIAK.2	VGFAEAAR.2	VGFAEAARL.2	VSTLPAITLK.2	YSQAVPAVTEGPIPEVLK.2	YYTVFDR.2	YYTVFDRDNNR.2	YYTVFDRDNNR.3
Glaucoma vs. Cataract	IBP7_HUMAN	Q16270	-0.566324	1.44722	0.301766	0.675335	90	0.00372502	TRUE	FALSE	Insulin-like growth factor-binding protein 7	AGAAAGGPGVSGVC(cam)VC(cam)K.2|DAC(cam)GC(cam)C(cam)PM(ox)C(cam)AR.2|DAC(cam)GC(cam)C(cam)PMC(cam)AR.2|DNLAIQTR.2|GGPEKHEVTGWVLVSPLSK.3|GGPEKHEVTGWVLVSPLSK.4|GKAGAAAGGPGVSGVC(cam)VC(cam)K.3|GTC(cam)EQGPSIVTPPK.2|GYC(cam)APGMEC(cam)VK.2|HEVTGWVLVSPLSK.2|HEVTGWVLVSPLSK.3|ITVVDALHEIPVK.2|ITVVDALHEIPVK.3|ITVVDALHEIPVKK.3|RGHYGVQR.2|SRYPVC(cam)GSDGTTYPSGC(cam)QLR.3|TELLPGDRDNLAIQTR.2|TELLPGDRDNLAIQTR.3	AGAAAGGPGVSGVCVCK|DACGCCPMCAR|DNLAIQTR|GGPEKHEVTGWVLVSPLSK|GKAGAAAGGPGVSGVCVCK|GTCEQGPSIVTPPK|GYCAPGMECVK|HEVTGWVLVSPLSK|ITVVDALHEIPVK|ITVVDALHEIPVKK|RGHYGVQR|SRYPVCGSDGTTYPSGCQLR|TELLPGDRDNLAIQTR	AGAAAGGPGVSGVC(cam)VC(cam)K.2	DAC(cam)GC(cam)C(cam)PM(ox)C(cam)AR.2	DAC(cam)GC(cam)C(cam)PMC(cam)AR.2	DNLAIQTR.2	GGPEKHEVTGWVLVSPLSK.3	GGPEKHEVTGWVLVSPLSK.4	GKAGAAAGGPGVSGVC(cam)VC(cam)K.3	GTC(cam)EQGPSIVTPPK.2	GYC(cam)APGMEC(cam)VK.2	HEVTGWVLVSPLSK.2	HEVTGWVLVSPLSK.3	ITVVDALHEIPVK.2	ITVVDALHEIPVK.3	ITVVDALHEIPVKK.3	RGHYGVQR.2	SRYPVC(cam)GSDGTTYPSGC(cam)QLR.3	TELLPGDRDNLAIQTR.2	TELLPGDRDNLAIQTR.3
Glaucoma vs. Cataract	IMPG1_HUMAN	Q17R60	-0.554282	2.67326	0.845359	0.680996	25	0.279033	FALSE	FALSE	Interphotoreceptor matrix proteoglycan 1	DISINIYHSETK.2|DISINIYHSETK.3|EC(cam)EVLQGK.2|FLAC(cam)GEFAQC(cam)VK.2|RIFDLAK.2	DISINIYHSETK|ECEVLQGK|FLACGEFAQCVK|RIFDLAK	DISINIYHSETK.2	DISINIYHSETK.3	EC(cam)EVLQGK.2	FLAC(cam)GEFAQC(cam)VK.2	RIFDLAK.2
Glaucoma vs. Cataract	PCOC1_HUMAN	Q15113	-0.553647	1.43828	0.415196	0.681296	35	0.0474612	TRUE	FALSE	Procollagen C-endopeptidase enhancer 1	FC(cam)GTFRPAPLVAPGNQVTLR.3|FDLEPDTYC(cam)R.2|GFLLWYSGR.2|TGGLDLPSPPTGASLK.2|VFDLELHPAC(cam)R.2|VFDLELHPAC(cam)R.3|YDALEVFAGSGTSGQR.2	FCGTFRPAPLVAPGNQVTLR|FDLEPDTYCR|GFLLWYSGR|TGGLDLPSPPTGASLK|VFDLELHPACR|YDALEVFAGSGTSGQR	FC(cam)GTFRPAPLVAPGNQVTLR.3	FDLEPDTYC(cam)R.2	GFLLWYSGR.2	TGGLDLPSPPTGASLK.2	VFDLELHPAC(cam)R.2	VFDLELHPAC(cam)R.3	YDALEVFAGSGTSGQR.2
Glaucoma vs. Cataract	HBA_HUMAN	P69905	-0.553375	4.75252	1.0903	0.681424	70	0.307256	FALSE	FALSE	Hemoglobin subunit alpha	FLASVSTVLTSKYR.3|KVADALTNAVAHVDDM(ox)PNALSALSDLHAHKLR.5|KVADALTNAVAHVDDMPNALSALSDLHAHKLR.5|MVLSPADKTNVK.2|MVLSPADKTNVK.3|TYFPHFDLSHGSAQVKGHGKK.4|VADALTNAVAHVDDM(ox)PNALSALSDLHAHKLR.4|VADALTNAVAHVDDM(ox)PNALSALSDLHAHKLR.5|VADALTNAVAHVDDM(ox)PNALSALSDLHAHKLR.6|VADALTNAVAHVDDMPNALSALSDLHAHKLR.5|VADALTNAVAHVDDMPNALSALSDLHAHKLR.6|VGAHAGEYGAEALER.2|VGAHAGEYGAEALER.3|VLSPADKTNVKAAWGK.3	FLASVSTVLTSKYR|KVADALTNAVAHVDDMPNALSALSDLHAHKLR|MVLSPADKTNVK|TYFPHFDLSHGSAQVKGHGKK|VADALTNAVAHVDDMPNALSALSDLHAHKLR|VGAHAGEYGAEALER|VLSPADKTNVKAAWGK	FLASVSTVLTSKYR.3	KVADALTNAVAHVDDM(ox)PNALSALSDLHAHKLR.5	KVADALTNAVAHVDDMPNALSALSDLHAHKLR.5	MVLSPADKTNVK.2	MVLSPADKTNVK.3	TYFPHFDLSHGSAQVKGHGKK.4	VADALTNAVAHVDDM(ox)PNALSALSDLHAHKLR.4	VADALTNAVAHVDDM(ox)PNALSALSDLHAHKLR.5	VADALTNAVAHVDDM(ox)PNALSALSDLHAHKLR.6	VADALTNAVAHVDDMPNALSALSDLHAHKLR.5	VADALTNAVAHVDDMPNALSALSDLHAHKLR.6	VGAHAGEYGAEALER.2	VGAHAGEYGAEALER.3	VLSPADKTNVKAAWGK.3
Glaucoma vs. Cataract	KV113_HUMAN;KV306_HUMAN;KV308_HUMAN;KV310_HUMAN	P01605;P01624;P04207;P04434	-0.551567	1.08094	0.441293	0.682279	5	0.292879	FALSE	FALSE	Ig kappa chain V-I region Lay;Ig kappa chain V-III region POM;Ig kappa chain V-III region CLL;Ig kappa chain V-III region VH (Fragment)	LLIYGASTR.2	LLIYGASTR	LLIYGASTR.2
Glaucoma vs. Cataract	7B2_HUMAN	P05408	-0.549249	1.53061	0.541151	0.683376	15	0.178514	FALSE	FALSE	Neuroendocrine protein 7B2	EFQLHQHLFDPEHDYPGLGK.4|SVNPYLQGQR.2|VSEADIQR.2	EFQLHQHLFDPEHDYPGLGK|SVNPYLQGQR|VSEADIQR	EFQLHQHLFDPEHDYPGLGK.4	SVNPYLQGQR.2	VSEADIQR.2
Glaucoma vs. Cataract	FSTL1_HUMAN	Q12841	-0.54386	2.3599	0.57236	0.685933	60	0.137337	FALSE	FALSE	Follistatin-related protein 1	EC(cam)AVTEK.2|EC(cam)AVTEKGEPTC(cam)LC(cam)IEQC(cam)KPHK.5|GEPTC(cam)LC(cam)IEQC(cam)KPHK.3|IC(cam)ANVFC(cam)GAGR.2|IIQWLEAEIIPDGWFSK.2|IQVDYDGHC(cam)K.2|IQVDYDGHC(cam)K.3|LDSSEFLK.2|LSFQEFLK.2|SVSPSASPVVC(cam)YQSNRDELR.3|TYLNHC(cam)ELHR.3|YVQELQK.2	ECAVTEK|ECAVTEKGEPTCLCIEQCKPHK|GEPTCLCIEQCKPHK|ICANVFCGAGR|IIQWLEAEIIPDGWFSK|IQVDYDGHCK|LDSSEFLK|LSFQEFLK|SVSPSASPVVCYQSNRDELR|TYLNHCELHR|YVQELQK	EC(cam)AVTEK.2	EC(cam)AVTEKGEPTC(cam)LC(cam)IEQC(cam)KPHK.5	GEPTC(cam)LC(cam)IEQC(cam)KPHK.3	IC(cam)ANVFC(cam)GAGR.2	IIQWLEAEIIPDGWFSK.2	IQVDYDGHC(cam)K.2	IQVDYDGHC(cam)K.3	LDSSEFLK.2	LSFQEFLK.2	SVSPSASPVVC(cam)YQSNRDELR.3	TYLNHC(cam)ELHR.3	YVQELQK.2
Glaucoma vs. Cataract	ANGL7_HUMAN	O43827	-0.539975	1.10325	0.450399	0.687783	5	0.2199	FALSE	FALSE	Angiopoietin-related protein 7	YAEYSHFVLGNELNSYR.3	YAEYSHFVLGNELNSYR	YAEYSHFVLGNELNSYR.3
Glaucoma vs. Cataract	SPRL1_HUMAN	Q14515	-0.539475	3.08477	0.582967	0.688021	115	0.113335	FALSE	FALSE	SPARC-like protein 1	AEAEENEKETAVSTEDDSHHK.4|AQSIAYHLK.2|ASLVPMEHC(cam)ITR.2|ASLVPMEHC(cam)ITR.3|FFEEC(cam)DPNKDK.3|FFEEC(cam)DPNKDKHITLK.3|HIQETEWQSQEGK.2|HSASDDYFIPSQAFLEAER.3|KGHQLQLDYFGAC(cam)K.2|KGHQLQLDYFGAC(cam)K.3|KLSENTDFLAPGVSSFTDSNQQESITK.3|LLAGDHPIDLLLR.2|LLAGDHPIDLLLR.3|NHGVDDDGDDDGDDGGTDGPR.3|NILM(ox)QLYEANSEHAGYLNEK.3|NILMQLYEANSEHAGYLNEK.3|SKEESHEQSAEQGK.3|TGLEAISNHKETEEK.3|VHAVDSC(cam)MSFQC(cam)K.3|V…	AEAEENEKETAVSTEDDSHHK|AQSIAYHLK|ASLVPMEHCITR|FFEECDPNKDK|FFEECDPNKDKHITLK|HIQETEWQSQEGK|HSASDDYFIPSQAFLEAER|KGHQLQLDYFGACK|KLSENTDFLAPGVSSFTDSNQQESITK|LLAGDHPIDLLLR|NHGVDDDGDDDGDDGGTDGPR|NILMQLYEANSEHAGYLNEK|SKEESHEQSAEQGK|TGLEAISNHKETEEK|VHAVDSCMSFQCK|VHENENIGTTEPGEHQEAK|VLTHSELAPLR	AEAEENEKETAVSTEDDSHHK.4	AQSIAYHLK.2	ASLVPMEHC(cam)ITR.2	ASLVPMEHC(cam)ITR.3	FFEEC(cam)DPNKDK.3	FFEEC(cam)DPNKDKHITLK.3	HIQETEWQSQEGK.2	HSASDDYFIPSQAFLEAER.3	KGHQLQLDYFGAC(cam)K.2	KGHQLQLDYFGAC(cam)K.3	KLSENTDFLAPGVSSFTDSNQQESITK.3	LLAGDHPIDLLLR.2	LLAGDHPIDLLLR.3	NHGVDDDGDDDGDDGGTDGPR.3	NILM(ox)QLYEANSEHAGYLNEK.3	NILMQLYEANSEHAGYLNEK.3	SKEESHEQSAEQGK.3	TGLEAISNHKETEEK.3	VHAVDSC(cam)MSFQC(cam)K.3	VHENENIGTTEPGEHQEAK.3	VHENENIGTTEPGEHQEAK.4	VLTHSELAPLR.2	VLTHSELAPLR.3
Glaucoma vs. Cataract	KV104_HUMAN;KV106_HUMAN	P01596;P01598	-0.532419	2.61442	0.924338	0.691394	15	0.276184	FALSE	FALSE	Ig kappa chain V-I region CAR;Ig kappa chain V-I region EU	DIQM(ox)TQSPSTLSASVGDR.2|DIQMTQSPSTLSASVGDR.2|DIQMTQSPSTLSASVGDR.3	DIQMTQSPSTLSASVGDR	DIQM(ox)TQSPSTLSASVGDR.2	DIQMTQSPSTLSASVGDR.2	DIQMTQSPSTLSASVGDR.3
Glaucoma vs. Cataract	IBP5_HUMAN	P24593	-0.520954	2.47538	0.782783	0.696911	25	0.303032	FALSE	FALSE	Insulin-like growth factor-binding protein 5	ALSM(ox)C(cam)PPSPLGC(cam)ELVK.2|ALSMC(cam)PPSPLGC(cam)ELVK.2|HMEASLQELK.2|ISELKAEAVK.2|ISELKAEAVKK.3	ALSMCPPSPLGCELVK|HMEASLQELK|ISELKAEAVK|ISELKAEAVKK	ALSM(ox)C(cam)PPSPLGC(cam)ELVK.2	ALSMC(cam)PPSPLGC(cam)ELVK.2	HMEASLQELK.2	ISELKAEAVK.2	ISELKAEAVKK.3
Glaucoma vs. Cataract	FSTL5_HUMAN	Q8N475	-0.510605	2.33702	0.648174	0.701928	40	0.178775	FALSE	FALSE	Follistatin-related protein 5	DKFIYVAQPTLDR.2|FIYVAQPTLDR.2|HLALEEFYR.2|HYKPVC(cam)GSDGEFYENHC(cam)EVHR.5|LNC(cam)EITEVEK.2|VIQPIEC(cam)EFQR.2|VLIVDVQSQK.2|VVQAVSTDPVPVK.2	DKFIYVAQPTLDR|FIYVAQPTLDR|HLALEEFYR|HYKPVCGSDGEFYENHCEVHR|LNCEITEVEK|VIQPIECEFQR|VLIVDVQSQK|VVQAVSTDPVPVK	DKFIYVAQPTLDR.2	FIYVAQPTLDR.2	HLALEEFYR.2	HYKPVC(cam)GSDGEFYENHC(cam)EVHR.5	LNC(cam)EITEVEK.2	VIQPIEC(cam)EFQR.2	VLIVDVQSQK.2	VVQAVSTDPVPVK.2
Glaucoma vs. Cataract	CADM1_HUMAN	Q9BY67	-0.504343	1.80645	0.57125	0.704981	25	0.230221	FALSE	FALSE	Cell adhesion molecule 1	AGEEGSIR.2|EGDALELTC(cam)EAIGKPQPVM(ox)VTWVR.3|SDDSVIQLLNPNR.2|VHKEDDGVPVIC(cam)QVEHPAVTGNLQTQR.4|YLEVQYKPQVHIQMTYPLQGLTR.4	AGEEGSIR|EGDALELTCEAIGKPQPVMVTWVR|SDDSVIQLLNPNR|VHKEDDGVPVICQVEHPAVTGNLQTQR|YLEVQYKPQVHIQMTYPLQGLTR	AGEEGSIR.2	EGDALELTC(cam)EAIGKPQPVM(ox)VTWVR.3	SDDSVIQLLNPNR.2	VHKEDDGVPVIC(cam)QVEHPAVTGNLQTQR.4	YLEVQYKPQVHIQMTYPLQGLTR.4
Glaucoma vs. Cataract	G3P_HUMAN	P04406	-0.494265	4.2557	1.22852	0.709923	35	0.371751	FALSE	FALSE	Glyceraldehyde-3-phosphate dehydrogenase	AGAHLQGGAKR.2|GALQNIIPASTGAAK.2|IISNASC(cam)TTNC(cam)LAPLAK.2|LISWYDNEFGYSNR.2|QASEGPLK.2|VPTANVSVVDLTC(cam)R.2|VVDLMAHMASKE.2	AGAHLQGGAKR|GALQNIIPASTGAAK|IISNASCTTNCLAPLAK|LISWYDNEFGYSNR|QASEGPLK|VPTANVSVVDLTCR|VVDLMAHMASKE	AGAHLQGGAKR.2	GALQNIIPASTGAAK.2	IISNASC(cam)TTNC(cam)LAPLAK.2	LISWYDNEFGYSNR.2	QASEGPLK.2	VPTANVSVVDLTC(cam)R.2	VVDLMAHMASKE.2
Glaucoma vs. Cataract	ACTA_HUMAN;ACTB_HUMAN;ACTC_HUMAN;ACTG_HUMAN;ACTH_HUMAN;ACTS_HUMAN	P62736;P60709;P68032;P63261;P63267;P68133	-0.492258	1.64157	0.580384	0.710912	15	0.379825	FALSE	FALSE	Actin, aortic smooth muscle;Actin, cytoplasmic 1;Actin, alpha cardiac muscle 1;Actin, cytoplasmic 2;Actin, gamma-enteric smooth muscle;Actin, alpha skeletal muscle	DSYVGDEAQSKR.2|EITALAPSTM(ox)K.2|EITALAPSTMK.2	DSYVGDEAQSKR|EITALAPSTMK	DSYVGDEAQSKR.2	EITALAPSTM(ox)K.2	EITALAPSTMK.2
Glaucoma vs. Cataract	RNT2_HUMAN	O00584	-0.489519	1.87431	0.708423	0.712263	10	0.34727	FALSE	FALSE	Ribonuclease T2	ELDLNSVLLK.2|LGIKPSINYYQVADFK.3	ELDLNSVLLK|LGIKPSINYYQVADFK	ELDLNSVLLK.2	LGIKPSINYYQVADFK.3
Glaucoma vs. Cataract	FIBB_HUMAN	P02675	-0.484466	2.92518	0.534062	0.714762	125	0.137144	FALSE	FALSE	Fibrinogen beta chain	AHYGGFTVQNEANK.2|AHYGGFTVQNEANKYQISVNK.4|DNENVVNEYSSELEK.2|EEAPSLRPAPPPISGGGYR.3|GGETSEMYLIQPDSSVKPYR.3|HGTDDGVVWMNWK.2|HGTDDGVVWMNWK.3|HQLYIDETVNSNIPTNLR.2|HQLYIDETVNSNIPTNLR.3|IRPFFPQQ.2|KAPDAGGC(cam)LHADPDLGVLC(cam)PTGC(cam)QLQEALLQQERPIR.5|KGGETSEM(ox)YLIQPDSSVKPYR.4|KGGETSEMYLIQPDSSVKPYR.3|KGGETSEMYLIQPDSSVKPYR.4|KWDPYKQGFGNVATNTDGK.3|LESDVSAQMEYC(cam)R.2|M(ox)GPTELLIEMEDWK.2|MGPTELLIEMEDWK.…	AHYGGFTVQNEANK|AHYGGFTVQNEANKYQISVNK|DNENVVNEYSSELEK|EEAPSLRPAPPPISGGGYR|GGETSEMYLIQPDSSVKPYR|HGTDDGVVWMNWK|HQLYIDETVNSNIPTNLR|IRPFFPQQ|KAPDAGGCLHADPDLGVLCPTGCQLQEALLQQERPIR|KGGETSEMYLIQPDSSVKPYR|KWDPYKQGFGNVATNTDGK|LESDVSAQMEYCR|MGPTELLIEMEDWK|MGPTELLIEMEDWKGDK|NYCGLPGEYWLGNDK|QGFGNVATNTDGK|TPCTVSCNIPVVSGK|TPCTVSCNIPVVSGKECEEIIR|YQISVNK|YYWGGQYTWDMAK	AHYGGFTVQNEANK.2	AHYGGFTVQNEANKYQISVNK.4	DNENVVNEYSSELEK.2	EEAPSLRPAPPPISGGGYR.3	GGETSEMYLIQPDSSVKPYR.3	HGTDDGVVWMNWK.2	HGTDDGVVWMNWK.3	HQLYIDETVNSNIPTNLR.2	HQLYIDETVNSNIPTNLR.3	IRPFFPQQ.2	KAPDAGGC(cam)LHADPDLGVLC(cam)PTGC(cam)QLQEALLQQERPIR.5	KGGETSEM(ox)YLIQPDSSVKPYR.4	KGGETSEMYLIQPDSSVKPYR.3	KGGETSEMYLIQPDSSVKPYR.4	KWDPYKQGFGNVATNTDGK.3	LESDVSAQMEYC(cam)R.2	M(ox)GPTELLIEMEDWK.2	MGPTELLIEMEDWK.2	MGPTELLIEMEDWKGDK.3	NYC(cam)GLPGEYWLGNDK.2	QGFGNVATNTDGK.2	TPC(cam)TVSC(cam)NIPVVSGK.2	TPC(cam)TVSC(cam)NIPVVSGKEC(cam)EEIIR.3	YQISVNK.2	YYWGGQYTWDMAK.2
Glaucoma vs. Cataract	GPX3_HUMAN	P22352	-0.483427	2.90395	0.649342	0.715277	75	0.200805	FALSE	FALSE	Glutathione peroxidase 3	FLVGPDGIPIM(ox)R.2|FLVGPDGIPIMR.2|FYTFLK.1|FYTFLK.2|LFWEPM(ox)K.2|LFWEPMKVHDIR.3|M(ox)DILSYMR.2|MDILSYM(ox)R.2|MDILSYMR.2|NSC(cam)PPTSELLGTSDR.2|PGGGFVPNFQLFEK.2|QEPGENSEILPTLK.2|SKM(ox)DC(cam)HGGISGTIYEYGALTIDGEEYIPFK.4|YVRPGGGFVPNFQLFEK.2|YVRPGGGFVPNFQLFEK.3	FLVGPDGIPIMR|FYTFLK|LFWEPMK|LFWEPMKVHDIR|MDILSYMR|NSCPPTSELLGTSDR|PGGGFVPNFQLFEK|QEPGENSEILPTLK|SKMDCHGGISGTIYEYGALTIDGEEYIPFK|YVRPGGGFVPNFQLFEK	FLVGPDGIPIM(ox)R.2	FLVGPDGIPIMR.2	FYTFLK.1	FYTFLK.2	LFWEPM(ox)K.2	LFWEPMKVHDIR.3	M(ox)DILSYMR.2	MDILSYM(ox)R.2	MDILSYMR.2	NSC(cam)PPTSELLGTSDR.2	PGGGFVPNFQLFEK.2	QEPGENSEILPTLK.2	SKM(ox)DC(cam)HGGISGTIYEYGALTIDGEEYIPFK.4	YVRPGGGFVPNFQLFEK.2	YVRPGGGFVPNFQLFEK.3
Glaucoma vs. Cataract	SEZ6_HUMAN	Q53EL9	-0.481043	1.99607	0.631214	0.71646	25	0.251474	FALSE	FALSE	Seizure protein 6 homolog	FHC(cam)ATGYQLK.3|IGPGDVLTFYDGDDLTAR.2|RPAYGDVTVTSLHPGGSAR.3|VLGQYSGPR.2|VSLAEDDDRLIIR.3	FHCATGYQLK|IGPGDVLTFYDGDDLTAR|RPAYGDVTVTSLHPGGSAR|VLGQYSGPR|VSLAEDDDRLIIR	FHC(cam)ATGYQLK.3	IGPGDVLTFYDGDDLTAR.2	RPAYGDVTVTSLHPGGSAR.3	VLGQYSGPR.2	VSLAEDDDRLIIR.3
Glaucoma vs. Cataract	SODE_HUMAN	P08294	-0.458076	1.70015	0.400728	0.727957	65	0.0572715	FALSE	FALSE	Extracellular superoxide dismutase [Cu-Zn]	AGLAASLAGPHSIVGR.2|AGLAASLAGPHSIVGR.3|AIHVHQFGDLSQGC(cam)ESTGPHYNPLAVPHPQHPGDFGNFAVR.5|AIHVHQFGDLSQGC(cam)ESTGPHYNPLAVPHPQHPGDFGNFAVR.6|AVVVHAGEDDLGR.2|AVVVHAGEDDLGR.3|LAC(cam)C(cam)VVGVC(cam)GPGLWER.2|RDDDGALHAAC(cam)QVQPSATLDAAQPR.3|RDDDGALHAAC(cam)QVQPSATLDAAQPR.4|RLAC(cam)C(cam)VVGVC(cam)GPGLWER.3|VTEIWQEVM(ox)QR.2|VTEIWQEVMQR.2|VTGVVLFR.2	AGLAASLAGPHSIVGR|AIHVHQFGDLSQGCESTGPHYNPLAVPHPQHPGDFGNFAVR|AVVVHAGEDDLGR|LACCVVGVCGPGLWER|RDDDGALHAACQVQPSATLDAAQPR|RLACCVVGVCGPGLWER|VTEIWQEVMQR|VTGVVLFR	AGLAASLAGPHSIVGR.2	AGLAASLAGPHSIVGR.3	AIHVHQFGDLSQGC(cam)ESTGPHYNPLAVPHPQHPGDFGNFAVR.5	AIHVHQFGDLSQGC(cam)ESTGPHYNPLAVPHPQHPGDFGNFAVR.6	AVVVHAGEDDLGR.2	AVVVHAGEDDLGR.3	LAC(cam)C(cam)VVGVC(cam)GPGLWER.2	RDDDGALHAAC(cam)QVQPSATLDAAQPR.3	RDDDGALHAAC(cam)QVQPSATLDAAQPR.4	RLAC(cam)C(cam)VVGVC(cam)GPGLWER.3	VTEIWQEVM(ox)QR.2	VTEIWQEVMQR.2	VTGVVLFR.2
Glaucoma vs. Cataract	DCD_HUMAN	P81605	-0.446163	4.48501	1.58569	0.733992	15	0.41499	FALSE	FALSE	Dermcidin	GAVHDVKDVLDSVL.2|LGKDAVEDLESVGK.2|LGKDAVEDLESVGK.3	GAVHDVKDVLDSVL|LGKDAVEDLESVGK	GAVHDVKDVLDSVL.2	LGKDAVEDLESVGK.2	LGKDAVEDLESVGK.3
Glaucoma vs. Cataract	PTGDS_HUMAN	P41222	-0.441054	1.57336	0.436372	0.736596	40	0.118851	FALSE	FALSE	Prostaglandin-H2 D-isomerase	EKFTAFC(cam)K.2|FTAFC(cam)K.1|M(ox)ATLYSR.1|M(ox)ATLYSR.2|SPHWGSTYSVSVVETDYDQYALLYSQGSK.3|SPHWGSTYSVSVVETDYDQYALLYSQGSKGPGEDFR.4|SVVAPATDGGLNLTSTFLR.2|WFSAGLASNSSWLR.2	EKFTAFCK|FTAFCK|MATLYSR|SPHWGSTYSVSVVETDYDQYALLYSQGSK|SPHWGSTYSVSVVETDYDQYALLYSQGSKGPGEDFR|SVVAPATDGGLNLTSTFLR|WFSAGLASNSSWLR	EKFTAFC(cam)K.2	FTAFC(cam)K.1	M(ox)ATLYSR.1	M(ox)ATLYSR.2	SPHWGSTYSVSVVETDYDQYALLYSQGSK.3	SPHWGSTYSVSVVETDYDQYALLYSQGSKGPGEDFR.4	SVVAPATDGGLNLTSTFLR.2	WFSAGLASNSSWLR.2
Glaucoma vs. Cataract	LV104_HUMAN;LV107_HUMAN	P01702;P06316	-0.427832	4.0327	1.42577	0.743378	15	0.463714	FALSE	FALSE	Ig lambda chain V-I region NIG-64;Ig lambda chain V-I region BL2	LLIYDNNK.2|LLIYDNNKRPSGIPDR.3|LLIYDNNKRPSGIPDR.4	LLIYDNNK|LLIYDNNKRPSGIPDR	LLIYDNNK.2	LLIYDNNKRPSGIPDR.3	LLIYDNNKRPSGIPDR.4
Glaucoma vs. Cataract	CLUL1_HUMAN	Q15846	-0.425691	2.23525	0.912535	0.744482	5	0.387627	FALSE	FALSE	Clusterin-like protein 1	IYTTC(cam)QPSWSSVK.2	IYTTCQPSWSSVK	IYTTC(cam)QPSWSSVK.2
Glaucoma vs. Cataract	FHR2_HUMAN	P36980	-0.421704	1.82725	0.690636	0.746543	10	0.367005	FALSE	FALSE	Complement factor H-related protein 2	ITC(cam)AEEGWSPTPK.2|TGDIVEFVC(cam)K.2	ITCAEEGWSPTPK|TGDIVEFVCK	ITC(cam)AEEGWSPTPK.2	TGDIVEFVC(cam)K.2
Glaucoma vs. Cataract	S10A6_HUMAN	P06703	-0.421329	3.45065	1.21999	0.746737	15	0.415555	FALSE	FALSE	Protein S100-A6	ELKELIQK.2|LQDAEIAR.2|NKDQEVNFQEYVTFLGALALIYNEALKG.3	ELKELIQK|LQDAEIAR|NKDQEVNFQEYVTFLGALALIYNEALKG	ELKELIQK.2	LQDAEIAR.2	NKDQEVNFQEYVTFLGALALIYNEALKG.3
Glaucoma vs. Cataract	LV106_HUMAN	P04208	-0.417198	1.42108	0.537116	0.748878	10	0.299969	FALSE	FALSE	Ig lambda chain V-I region WAH	DNQRPSGVPDR.2|DNQRPSGVPDR.3	DNQRPSGVPDR	DNQRPSGVPDR.2	DNQRPSGVPDR.3
Glaucoma vs. Cataract	SPON1_HUMAN	Q9HCB6	-0.411123	1.8664	0.380978	0.752038	95	0.0975539	FALSE	FALSE	Spondin-1	ANHWSAIIGGSHSK.3|AQWPAWQPLNVR.2|EGYTEFSLR.2|GFTLIALR.2|IIYFQDEGSLTK.2|IRPLTSLDHPQSPFYDPEGGSITQVAR.4|KGEQC(cam)NIVPDNVDDIVADLAPEEK.3|LC(cam)GGGIQER.2|MNPADGSMC(cam)K.2|NYVLWEYGGYASEGVK.2|QQSDEVLTVIK.2|RANHWSAIIGGSHSK.3|RANHWSAIIGGSHSK.4|RSEQLKEESEGEQFPGC(cam)R.4|SLAELGDC(cam)NEDLEQVEK.2|SSQFTSC(cam)K.2|VEGDPDFYKPGTSYR.3|VTLSAAPPSYFR.2|VVQDLIPWDAGTDSGVTYESPNKPTIPQEK.3	ANHWSAIIGGSHSK|AQWPAWQPLNVR|EGYTEFSLR|GFTLIALR|IIYFQDEGSLTK|IRPLTSLDHPQSPFYDPEGGSITQVAR|KGEQCNIVPDNVDDIVADLAPEEK|LCGGGIQER|MNPADGSMCK|NYVLWEYGGYASEGVK|QQSDEVLTVIK|RANHWSAIIGGSHSK|RSEQLKEESEGEQFPGCR|SLAELGDCNEDLEQVEK|SSQFTSCK|VEGDPDFYKPGTSYR|VTLSAAPPSYFR|VVQDLIPWDAGTDSGVTYESPNKPTIPQEK	ANHWSAIIGGSHSK.3	AQWPAWQPLNVR.2	EGYTEFSLR.2	GFTLIALR.2	IIYFQDEGSLTK.2	IRPLTSLDHPQSPFYDPEGGSITQVAR.4	KGEQC(cam)NIVPDNVDDIVADLAPEEK.3	LC(cam)GGGIQER.2	MNPADGSMC(cam)K.2	NYVLWEYGGYASEGVK.2	QQSDEVLTVIK.2	RANHWSAIIGGSHSK.3	RANHWSAIIGGSHSK.4	RSEQLKEESEGEQFPGC(cam)R.4	SLAELGDC(cam)NEDLEQVEK.2	SSQFTSC(cam)K.2	VEGDPDFYKPGTSYR.3	VTLSAAPPSYFR.2	VVQDLIPWDAGTDSGVTYESPNKPTIPQEK.3
Glaucoma vs. Cataract	CBPE_HUMAN	P16870	-0.394597	2.67589	0.496901	0.760702	120	0.186244	FALSE	FALSE	Carboxypeptidase E	AASQPGELKDWFVGR.2|AASQPGELKDWFVGR.3|AYSSFNPAMSDPNRPPC(cam)R.3|EALVSVWLQC(cam)TAISR.2|EGGPNNHLLK.2|ELLVIELSDNPGVHEPGEPEFK.3|IHIM(ox)PSLNPDGFEK.3|IHIMPSLNPDGFEK.2|IHIMPSLNPDGFEK.3|IVDQNTK.2|KEEEKEELMEWWK.3|LQQEDGISFEYHR.3|LTASAPGYLAITK.2|NSLISYLEQIHR.2|NSLISYLEQIHR.3|RLQQEDGISFEYHR.3|SGSAHEYSSSPDDAIFQSLAR.3|SNAQGIDLNR.2|TYWEDNKNSLISYLEQIHR.3|TYWEDNKNSLISYLEQIHR.4|VAVPYSPAAGVDFELESFSER.2|YIGNM(ox)HG…	AASQPGELKDWFVGR|AYSSFNPAMSDPNRPPCR|EALVSVWLQCTAISR|EGGPNNHLLK|ELLVIELSDNPGVHEPGEPEFK|IHIMPSLNPDGFEK|IVDQNTK|KEEEKEELMEWWK|LQQEDGISFEYHR|LTASAPGYLAITK|NSLISYLEQIHR|RLQQEDGISFEYHR|SGSAHEYSSSPDDAIFQSLAR|SNAQGIDLNR|TYWEDNKNSLISYLEQIHR|VAVPYSPAAGVDFELESFSER|YIGNMHGNEAVGR	AASQPGELKDWFVGR.2	AASQPGELKDWFVGR.3	AYSSFNPAMSDPNRPPC(cam)R.3	EALVSVWLQC(cam)TAISR.2	EGGPNNHLLK.2	ELLVIELSDNPGVHEPGEPEFK.3	IHIM(ox)PSLNPDGFEK.3	IHIMPSLNPDGFEK.2	IHIMPSLNPDGFEK.3	IVDQNTK.2	KEEEKEELMEWWK.3	LQQEDGISFEYHR.3	LTASAPGYLAITK.2	NSLISYLEQIHR.2	NSLISYLEQIHR.3	RLQQEDGISFEYHR.3	SGSAHEYSSSPDDAIFQSLAR.3	SNAQGIDLNR.2	TYWEDNKNSLISYLEQIHR.3	TYWEDNKNSLISYLEQIHR.4	VAVPYSPAAGVDFELESFSER.2	YIGNM(ox)HGNEAVGR.3	YIGNMHGNEAVGR.2	YIGNMHGNEAVGR.3
Glaucoma vs. Cataract	KV302_HUMAN;KV304_HUMAN;KV305_HUMAN;KV307_HUMAN	P01620;P01622;P01623;P04206	-0.392159	0.924388	0.349386	0.761988	10	0.227217	FALSE	FALSE	Ig kappa chain V-III region SIE;Ig kappa chain V-III region Ti;Ig kappa chain V-III region WOL;Ig kappa chain V-III region GOL	EIVLTQSPGTLSLSPGER.2|EIVLTQSPGTLSLSPGER.3	EIVLTQSPGTLSLSPGER	EIVLTQSPGTLSLSPGER.2	EIVLTQSPGTLSLSPGER.3
Glaucoma vs. Cataract	SEM7A_HUMAN	O75326	-0.391632	2.46325	0.580595	0.762267	65	0.244973	FALSE	FALSE	Semaphorin-7A	AMLVC(cam)SDAATNK.2|ATIVHQDQAYDDK.2|DC(cam)ENYITLLER.2|GDQGGESSLSVSK.2|HATYSWR.2|IRGESELYTSDTVM(ox)QNPQFIK.3|IRGESELYTSDTVMQNPQFIK.3|LQDVFLLPDPSGQWR.2|SEGLLAC(cam)GTNAR.2|TPLFHSK.2|VDFGQTEPHTVLFHEPGSSSVWVGGR.4|VVEPGEQEHSFAFNIM(ox)EIQPFR.3|VYLFDFPEGK.2	AMLVCSDAATNK|ATIVHQDQAYDDK|DCENYITLLER|GDQGGESSLSVSK|HATYSWR|IRGESELYTSDTVMQNPQFIK|LQDVFLLPDPSGQWR|SEGLLACGTNAR|TPLFHSK|VDFGQTEPHTVLFHEPGSSSVWVGGR|VVEPGEQEHSFAFNIMEIQPFR|VYLFDFPEGK	AMLVC(cam)SDAATNK.2	ATIVHQDQAYDDK.2	DC(cam)ENYITLLER.2	GDQGGESSLSVSK.2	HATYSWR.2	IRGESELYTSDTVM(ox)QNPQFIK.3	IRGESELYTSDTVMQNPQFIK.3	LQDVFLLPDPSGQWR.2	SEGLLAC(cam)GTNAR.2	TPLFHSK.2	VDFGQTEPHTVLFHEPGSSSVWVGGR.4	VVEPGEQEHSFAFNIM(ox)EIQPFR.3	VYLFDFPEGK.2
Glaucoma vs. Cataract	FBN1_HUMAN	P35555	-0.391499	2.82386	0.47732	0.762337	150	0.156319	FALSE	FALSE	Fibrillin-1	AGYQSTLTR.2|ASC(cam)C(cam)C(cam)SLGK.2|C(cam)PTGYYLNEDTR.2|GEGWGDPC(cam)ELC(cam)PTEPDEAFR.2|GFIYKPDLK.2|GQC(cam)IKPLFGAVTK.2|GQC(cam)IKPLFGAVTK.3|GTC(cam)WQTVIDGR.2|GYILQEDGR.2|HSC(cam)GDGFC(cam)SRPNMC(cam)TC(cam)PSGQIAPSC(cam)GSR.4|IGQGHC(cam)VSGMGMGR.3|IKGTQC(cam)EDIDEC(cam)EVFPGVC(cam)K.3|ILELLPALTTLTNHNR.3|ISPDLC(cam)GR.2|KKPVAGTYSLQISSTPLYK.3|NC(cam)EDMDEC(cam)SIR.2|NC(cam)M(ox)DIDEC(cam)QRD…	AGYQSTLTR|ASCCCSLGK|CPTGYYLNEDTR|GEGWGDPCELCPTEPDEAFR|GFIYKPDLK|GQCIKPLFGAVTK|GTCWQTVIDGR|GYILQEDGR|HSCGDGFCSRPNMCTCPSGQIAPSCGSR|IGQGHCVSGMGMGR|IKGTQCEDIDECEVFPGVCK|ILELLPALTTLTNHNR|ISPDLCGR|KKPVAGTYSLQISSTPLYK|NCEDMDECSIR|NCMDIDECQRDPLLCR|SCKDLDECATK|SGNCYLDIRPR|STCYGGYK|STCYGGYKR|TCVDINECLLEPR|TGCTDINECEIGAHNCGK|TLCCATVGR|YEDEECTLPIAGR|YLIESGNEDGFFK|YQCACNPGYHSTPDR	AGYQSTLTR.2	ASC(cam)C(cam)C(cam)SLGK.2	C(cam)PTGYYLNEDTR.2	GEGWGDPC(cam)ELC(cam)PTEPDEAFR.2	GFIYKPDLK.2	GQC(cam)IKPLFGAVTK.2	GQC(cam)IKPLFGAVTK.3	GTC(cam)WQTVIDGR.2	GYILQEDGR.2	HSC(cam)GDGFC(cam)SRPNMC(cam)TC(cam)PSGQIAPSC(cam)GSR.4	IGQGHC(cam)VSGMGMGR.3	IKGTQC(cam)EDIDEC(cam)EVFPGVC(cam)K.3	ILELLPALTTLTNHNR.3	ISPDLC(cam)GR.2	KKPVAGTYSLQISSTPLYK.3	NC(cam)EDMDEC(cam)SIR.2	NC(cam)M(ox)DIDEC(cam)QRDPLLC(cam)R.3	NC(cam)MDIDEC(cam)QRDPLLC(cam)R.3	SC(cam)KDLDEC(cam)ATK.2	SGNC(cam)YLDIRPR.2	SGNC(cam)YLDIRPR.3	STC(cam)YGGYK.2	STC(cam)YGGYKR.2	TC(cam)VDINEC(cam)LLEPR.2	TGC(cam)TDINEC(cam)EIGAHNC(cam)GK.3	TLC(cam)C(cam)ATVGR.2	YEDEEC(cam)TLPIAGR.2	YLIESGNEDGFFK.2	YQC(cam)AC(cam)NPGYHSTPDR.2	YQC(cam)AC(cam)NPGYHSTPDR.3
Glaucoma vs. Cataract	OPT_HUMAN	Q9UBM4	-0.382726	1.90248	0.425407	0.766987	75	0.12203	FALSE	FALSE	Opticin	DVFC(cam)DPEEHK.2|DVFC(cam)DPEEHK.3|DVFC(cam)DPEEHKHTR.2|DVFC(cam)DPEEHKHTR.3|DVFC(cam)DPEEHKHTR.4|EGDSFEVLPLR.2|IDLSNNLISSIDNDAFR.2|LQSSGIQPAAFR.2|RQLEDIRLDGNPINLSLFPSAYFC(cam)LPR.4|RTAYLYAR.2|SVHLQNNLIETM(ox)QR.2|SVHLQNNLIETM(ox)QR.3|SVHLQNNLIETMQR.2|SVHLQNNLIETMQR.3|TAYLYAR.2	DVFCDPEEHK|DVFCDPEEHKHTR|EGDSFEVLPLR|IDLSNNLISSIDNDAFR|LQSSGIQPAAFR|RQLEDIRLDGNPINLSLFPSAYFCLPR|RTAYLYAR|SVHLQNNLIETMQR|TAYLYAR	DVFC(cam)DPEEHK.2	DVFC(cam)DPEEHK.3	DVFC(cam)DPEEHKHTR.2	DVFC(cam)DPEEHKHTR.3	DVFC(cam)DPEEHKHTR.4	EGDSFEVLPLR.2	IDLSNNLISSIDNDAFR.2	LQSSGIQPAAFR.2	RQLEDIRLDGNPINLSLFPSAYFC(cam)LPR.4	RTAYLYAR.2	SVHLQNNLIETM(ox)QR.2	SVHLQNNLIETM(ox)QR.3	SVHLQNNLIETMQR.2	SVHLQNNLIETMQR.3	TAYLYAR.2
Glaucoma vs. Cataract	HV309_HUMAN;HV318_HUMAN	P01770;P01779	-0.380901	0.786562	0.321112	0.767958	5	0.272551	FALSE	FALSE	Ig heavy chain V-III region NIE;Ig heavy chain V-III region TUR	LSC(cam)AASGFTFSR.2	LSCAASGFTFSR	LSC(cam)AASGFTFSR.2
Glaucoma vs. Cataract	XLRS1_HUMAN	O15537	-0.379577	1.86737	0.622457	0.768663	20	0.335075	FALSE	FALSE	Retinoschisin	FQDSSQWLQIDLK.2|LNSQGFGC(cam)AWLSK.2|LNWIYYK.2|VISGILTQGR.2	FQDSSQWLQIDLK|LNSQGFGCAWLSK|LNWIYYK|VISGILTQGR	FQDSSQWLQIDLK.2	LNSQGFGC(cam)AWLSK.2	LNWIYYK.2	VISGILTQGR.2
Glaucoma vs. Cataract	KV303_HUMAN	P01621	-0.377934	1.39386	0.569041	0.769539	5	0.441253	FALSE	FALSE	Ig kappa chain V-III region NG9 (Fragment)	FSGSASGTDFTLTISR.2	FSGSASGTDFTLTISR	FSGSASGTDFTLTISR.2
Glaucoma vs. Cataract	IGHA2_HUMAN	P01877	-0.375314	2.70736	0.902453	0.770937	20	0.387627	FALSE	FALSE	Ig alpha-2 chain C region	DASGATFTWTPSSGK.2|DLC(cam)GC(cam)YSVSSVLPGC(cam)AQPWNHGETFTC(cam)TAAHPELK.4|HYTNPSQDVTVPC(cam)PVPPPPPC(cam)C(cam)HPR.3|HYTNPSQDVTVPC(cam)PVPPPPPC(cam)C(cam)HPR.4	DASGATFTWTPSSGK|DLCGCYSVSSVLPGCAQPWNHGETFTCTAAHPELK|HYTNPSQDVTVPCPVPPPPPCCHPR	DASGATFTWTPSSGK.2	DLC(cam)GC(cam)YSVSSVLPGC(cam)AQPWNHGETFTC(cam)TAAHPELK.4	HYTNPSQDVTVPC(cam)PVPPPPPC(cam)C(cam)HPR.3	HYTNPSQDVTVPC(cam)PVPPPPPC(cam)C(cam)HPR.4
Glaucoma vs. Cataract	KV201_HUMAN;KV204_HUMAN;KV205_HUMAN;KV206_HUMAN	P01614;P01617;P06309;P06310	-0.372562	0.790494	0.322718	0.77241	5	0.113335	FALSE	FALSE	Ig kappa chain V-II region Cum;Ig kappa chain V-II region TEW;Ig kappa chain V-II region GM607 (Fragment);Ig kappa chain V-II region RPMI 6410	FSGSGSGTDFTLK.2	FSGSGSGTDFTLK	FSGSGSGTDFTLK.2
Glaucoma vs. Cataract	1433E_HUMAN	P62258	-0.370602	3.38755	1.19768	0.77346	15	0.433412	FALSE	FALSE	14-3-3 protein epsilon	EAAENSLVAYK.2|LGLALNFSVFYYEILNSPDR.2|LIC(cam)C(cam)DILDVLDK.2	EAAENSLVAYK|LGLALNFSVFYYEILNSPDR|LICCDILDVLDK	EAAENSLVAYK.2	LGLALNFSVFYYEILNSPDR.2	LIC(cam)C(cam)DILDVLDK.2
Glaucoma vs. Cataract	P3IP1_HUMAN	Q96FE7	-0.362076	0.552206	0.208714	0.778044	10	0.162601	FALSE	FALSE	Phosphoinositide-3-kinase-interacting protein 1	EDQTSPAPGLR.2|SEAAAVQPVIGISQR.2	EDQTSPAPGLR|SEAAAVQPVIGISQR	EDQTSPAPGLR.2	SEAAAVQPVIGISQR.2
Glaucoma vs. Cataract	SEM3B_HUMAN	Q13214	-0.359677	2.7453	0.827738	0.779339	30	0.34466	FALSE	FALSE	Semaphorin-3B	ETAVEAAPALGR.2|LSFQELQAWHGLQTFSLER.3|SAVAQIALHR.2|TC(cam)C(cam)YQALLVDEER.2|TFGTFSSTK.2|THLLAC(cam)GTGAFHPTC(cam)AFVEVGHR.4	ETAVEAAPALGR|LSFQELQAWHGLQTFSLER|SAVAQIALHR|TCCYQALLVDEER|TFGTFSSTK|THLLACGTGAFHPTCAFVEVGHR	ETAVEAAPALGR.2	LSFQELQAWHGLQTFSLER.3	SAVAQIALHR.2	TC(cam)C(cam)YQALLVDEER.2	TFGTFSSTK.2	THLLAC(cam)GTGAFHPTC(cam)AFVEVGHR.4
Glaucoma vs. Cataract	FAM3C_HUMAN	Q92520	-0.357738	3.43282	0.952094	0.780387	40	0.376066	FALSE	FALSE	Protein FAM3C	GINVALANGK.2|IC(cam)LEDNVLM(ox)SGVK.2|LIADLGSTSITNLGFR.2|MASGAANVVGPK.2|RLIADLGSTSITNLGFR.3|SPFEQHIK.2|TGEVLDTK.2|TKSPFEQHIK.3	GINVALANGK|ICLEDNVLMSGVK|LIADLGSTSITNLGFR|MASGAANVVGPK|RLIADLGSTSITNLGFR|SPFEQHIK|TGEVLDTK|TKSPFEQHIK	GINVALANGK.2	IC(cam)LEDNVLM(ox)SGVK.2	LIADLGSTSITNLGFR.2	MASGAANVVGPK.2	RLIADLGSTSITNLGFR.3	SPFEQHIK.2	TGEVLDTK.2	TKSPFEQHIK.3
Glaucoma vs. Cataract	PEDF_HUMAN	P36955	-0.340154	1.65757	0.370644	0.789957	75	0.113335	FALSE	FALSE	Pigment epithelium-derived factor	ALYYDLISSPDIHGTYK.2|ALYYDLISSPDIHGTYK.3|ELLDTVTAPQK.2|IKSSFVAPLEK.2|LDLQEINNWVQAQM(ox)K.2|LDLQEINNWVQAQM(ox)K.3|LKLSYEGEVTK.2|LKLSYEGEVTK.3|LQSLFDSPDFSK.2|LSYEGEVTK.2|SLQEMKLQSLFDSPDFSK.3|SSFVAPLEK.2|STKEIPDEISILLLGVAHFKGQWVTK.4|TVQAVLTVPK.2|YGLDSDLSC(cam)K.2	ALYYDLISSPDIHGTYK|ELLDTVTAPQK|IKSSFVAPLEK|LDLQEINNWVQAQMK|LKLSYEGEVTK|LQSLFDSPDFSK|LSYEGEVTK|SLQEMKLQSLFDSPDFSK|SSFVAPLEK|STKEIPDEISILLLGVAHFKGQWVTK|TVQAVLTVPK|YGLDSDLSCK	ALYYDLISSPDIHGTYK.2	ALYYDLISSPDIHGTYK.3	ELLDTVTAPQK.2	IKSSFVAPLEK.2	LDLQEINNWVQAQM(ox)K.2	LDLQEINNWVQAQM(ox)K.3	LKLSYEGEVTK.2	LKLSYEGEVTK.3	LQSLFDSPDFSK.2	LSYEGEVTK.2	SLQEMKLQSLFDSPDFSK.3	SSFVAPLEK.2	STKEIPDEISILLLGVAHFKGQWVTK.4	TVQAVLTVPK.2	YGLDSDLSC(cam)K.2
Glaucoma vs. Cataract	HV320_HUMAN	P01781	-0.339656	1.50885	0.50295	0.79023	20	0.34466	FALSE	FALSE	Ig heavy chain V-III region GAL	GLEWVANIK.2|NSLYLQM(ox)NSLR.2|NSLYLQMNSLR.2|VEDTALYYC(cam)AR.2	GLEWVANIK|NSLYLQMNSLR|VEDTALYYCAR	GLEWVANIK.2	NSLYLQM(ox)NSLR.2	NSLYLQMNSLR.2	VEDTALYYC(cam)AR.2
Glaucoma vs. Cataract	IGHG1_HUMAN;IGHG2_HUMAN	P01857;P01859	-0.338018	1.92926	0.581693	0.791127	30	0.282358	FALSE	FALSE	Ig gamma-1 chain C region;Ig gamma-2 chain C region	WQQGNVFSC(cam)SVM(ox)HEALHNHYTQK.3|WQQGNVFSC(cam)SVM(ox)HEALHNHYTQK.4|WQQGNVFSC(cam)SVM(ox)HEALHNHYTQK.5|WQQGNVFSC(cam)SVMHEALHNHYTQK.3|WQQGNVFSC(cam)SVMHEALHNHYTQK.4|WQQGNVFSC(cam)SVMHEALHNHYTQK.5	WQQGNVFSCSVMHEALHNHYTQK	WQQGNVFSC(cam)SVM(ox)HEALHNHYTQK.3	WQQGNVFSC(cam)SVM(ox)HEALHNHYTQK.4	WQQGNVFSC(cam)SVM(ox)HEALHNHYTQK.5	WQQGNVFSC(cam)SVMHEALHNHYTQK.3	WQQGNVFSC(cam)SVMHEALHNHYTQK.4	WQQGNVFSC(cam)SVMHEALHNHYTQK.5
Glaucoma vs. Cataract	KV303_HUMAN;KV312_HUMAN;KV313_HUMAN	P01621;P18135;P18136	-0.328126	1.04766	0.427705	0.79657	5	0.217008	FALSE	FALSE	Ig kappa chain V-III region NG9 (Fragment);Ig kappa chain V-III region HAH;Ig kappa chain V-III region HIC	ASQSVSSSYLAWYQQKPGQAPR.3	ASQSVSSSYLAWYQQKPGQAPR	ASQSVSSSYLAWYQQKPGQAPR.3
Glaucoma vs. Cataract	IGLL5_HUMAN;LAC1_HUMAN;LAC2_HUMAN;LAC3_HUMAN;LAC6_HUMAN;LAC7_HUMAN	B9A064;P0CG04;P0CG05;P0CG06;P0CF74;A0M8Q6	-0.323619	1.4446	0.546008	0.799063	10	0.337884	FALSE	FALSE	Immunoglobulin lambda-like polypeptide 5;Ig lambda-1 chain C regions;Ig lambda-2 chain C regions;Ig lambda-3 chain C regions;Ig lambda-6 chain C region;Ig lambda-7 chain C region	YAASSYLSLTPEQWK.2|YAASSYLSLTPEQWK.3	YAASSYLSLTPEQWK	YAASSYLSLTPEQWK.2	YAASSYLSLTPEQWK.3
Glaucoma vs. Cataract	A4_HUMAN;APLP2_HUMAN	P05067;Q06481	-0.323293	1.67667	0.633723	0.799244	10	0.389227	FALSE	FALSE	Amyloid beta A4 protein;Amyloid-like protein 2	VEAM(ox)LNDR.2|VEAMLNDR.2	VEAMLNDR	VEAM(ox)LNDR.2	VEAMLNDR.2
Glaucoma vs. Cataract	LV101_HUMAN;LV106_HUMAN	P01699;P04208	-0.31939	2.17335	0.887266	0.801409	5	0.467995	FALSE	FALSE	Ig lambda chain V-I region VOR;Ig lambda chain V-I region WAH	QSVLTQPPSASGTPGQR.2	QSVLTQPPSASGTPGQR	QSVLTQPPSASGTPGQR.2
Glaucoma vs. Cataract	LDHB_HUMAN	P07195	-0.318424	3.70159	1.30871	0.801946	15	0.449807	FALSE	FALSE	L-lactate dehydrogenase B chain	GLTSVINQK.2|IVADKDYSVTANSK.3|IVVVTAGVR.2	GLTSVINQK|IVADKDYSVTANSK|IVVVTAGVR	GLTSVINQK.2	IVADKDYSVTANSK.3	IVVVTAGVR.2
Glaucoma vs. Cataract	LYSC_HUMAN	P61626	-0.313221	1.99407	0.601235	0.804843	30	0.327355	FALSE	FALSE	Lysozyme C	GISLANWM(ox)C(cam)LAK.2|GISLANWMC(cam)LAK.2|STDYGIFQINSR.2|TPGAVNAC(cam)HLSC(cam)SALLQDNIADAVAC(cam)AK.3|WESGYNTR.2|YWC(cam)NDGKTPGAVNAC(cam)HLSC(cam)SALLQDNIADAVAC(cam)AK.4	GISLANWMCLAK|STDYGIFQINSR|TPGAVNACHLSCSALLQDNIADAVACAK|WESGYNTR|YWCNDGKTPGAVNACHLSCSALLQDNIADAVACAK	GISLANWM(ox)C(cam)LAK.2	GISLANWMC(cam)LAK.2	STDYGIFQINSR.2	TPGAVNAC(cam)HLSC(cam)SALLQDNIADAVAC(cam)AK.3	WESGYNTR.2	YWC(cam)NDGKTPGAVNAC(cam)HLSC(cam)SALLQDNIADAVAC(cam)AK.4
Glaucoma vs. Cataract	HV209_HUMAN	P06331	-0.308915	1.08052	0.441122	0.807249	5	0.404337	FALSE	FALSE	Ig heavy chain V-II region ARH-77	VTISLDTSK.2	VTISLDTSK	VTISLDTSK.2
Glaucoma vs. Cataract	CATZ_HUMAN	Q9UBR2	-0.308856	3.30474	1.24907	0.807281	10	0.465512	FALSE	FALSE	Cathepsin Z	STYPRPHEYLSPADLPK.3|VGDYGSLSGR.2	STYPRPHEYLSPADLPK|VGDYGSLSGR	STYPRPHEYLSPADLPK.3	VGDYGSLSGR.2
Glaucoma vs. Cataract	SPTB1_HUMAN	P11277	-0.297478	4.34826	0.927053	0.813674	85	0.390783	FALSE	FALSE	Spectrin beta chain, erythrocytic	AQEASVLLR.2|AQGLLSAGHPEGEQIIR.3|ELHLLGVQVQQFQDVATR.3|FAALEKPTTLELK.2|FAALEKPTTLELK.3|FLDLLEPLGR.2|GYQPC(cam)DPQVIQDR.2|HNLEHAFNVAER.3|HYAGLKDVAEER.3|KKHEAIETDTAAYEER.3|LLTSQDVSYDEAR.2|LQTAYAGEK.2|LWSYLQELLQSR.2|VDNVNAFIER.2|VHNYC(cam)VDC(cam)EETSK.3|VIDHAIETEK.2|VYTPHDGK.2	AQEASVLLR|AQGLLSAGHPEGEQIIR|ELHLLGVQVQQFQDVATR|FAALEKPTTLELK|FLDLLEPLGR|GYQPCDPQVIQDR|HNLEHAFNVAER|HYAGLKDVAEER|KKHEAIETDTAAYEER|LLTSQDVSYDEAR|LQTAYAGEK|LWSYLQELLQSR|VDNVNAFIER|VHNYCVDCEETSK|VIDHAIETEK|VYTPHDGK	AQEASVLLR.2	AQGLLSAGHPEGEQIIR.3	ELHLLGVQVQQFQDVATR.3	FAALEKPTTLELK.2	FAALEKPTTLELK.3	FLDLLEPLGR.2	GYQPC(cam)DPQVIQDR.2	HNLEHAFNVAER.3	HYAGLKDVAEER.3	KKHEAIETDTAAYEER.3	LLTSQDVSYDEAR.2	LQTAYAGEK.2	LWSYLQELLQSR.2	VDNVNAFIER.2	VHNYC(cam)VDC(cam)EETSK.3	VIDHAIETEK.2	VYTPHDGK.2
Glaucoma vs. Cataract	RELN_HUMAN	P78509	-0.292921	2.87925	0.769511	0.816248	45	0.376202	FALSE	FALSE	Reelin	FVYLELPAAAK.2|IISVELPGDAK.2|ITIQLPDHVSSSATQFR.3|ITVYLPLSTISPR.2|LLEHYSYLSYHEPR.4|SGTSLIFK.2|SPADAGPVGR.2|VSYNVPLEAR.2|WIQESSSQK.2	FVYLELPAAAK|IISVELPGDAK|ITIQLPDHVSSSATQFR|ITVYLPLSTISPR|LLEHYSYLSYHEPR|SGTSLIFK|SPADAGPVGR|VSYNVPLEAR|WIQESSSQK	FVYLELPAAAK.2	IISVELPGDAK.2	ITIQLPDHVSSSATQFR.3	ITVYLPLSTISPR.2	LLEHYSYLSYHEPR.4	SGTSLIFK.2	SPADAGPVGR.2	VSYNVPLEAR.2	WIQESSSQK.2
Glaucoma vs. Cataract	CRBB2_HUMAN	P43320	-0.283747	4.65046	0.894982	0.821455	110	0.332679	FALSE	FALSE	Beta-crystallin B2	AGSVLVQAGPWVGYEQANC(cam)K.2|AGSVLVQAGPWVGYEQANC(cam)KGEQFVFEK.3|DMQWHQR.2|DSSDFGAPHPQVQSVR.2|DSSDFGAPHPQVQSVR.3|GDYKDSSDFGAPHPQVQSVR.3|GDYKDSSDFGAPHPQVQSVR.4|GEQFVFEK.2|GLQYLLEK.2|IIIFEQENFQGHSHELNGPC(cam)PNLK.4|IILYENPNFTGK.2|IRDMQWHQR.3|KM(ox)EIIDDDVPSFHAHGYQEK.4|KMEIIDDDVPSFHAHGYQEK.3|KMEIIDDDVPSFHAHGYQEK.4|M(ox)EIIDDDVPSFHAHGYQEK.4|MEIIDDDVPSFHAHGYQEK.3|MEIIDDDVPSFHAHGYQEK.4|RTDSLSSLRPIK.3|TD…	AGSVLVQAGPWVGYEQANCK|AGSVLVQAGPWVGYEQANCKGEQFVFEK|DMQWHQR|DSSDFGAPHPQVQSVR|GDYKDSSDFGAPHPQVQSVR|GEQFVFEK|GLQYLLEK|IIIFEQENFQGHSHELNGPCPNLK|IILYENPNFTGK|IRDMQWHQR|KMEIIDDDVPSFHAHGYQEK|MEIIDDDVPSFHAHGYQEK|RTDSLSSLRPIK|TDSLSSLRPIK|VQSGTWVGYQYPGYR|WDSWTSSR	AGSVLVQAGPWVGYEQANC(cam)K.2	AGSVLVQAGPWVGYEQANC(cam)KGEQFVFEK.3	DMQWHQR.2	DSSDFGAPHPQVQSVR.2	DSSDFGAPHPQVQSVR.3	GDYKDSSDFGAPHPQVQSVR.3	GDYKDSSDFGAPHPQVQSVR.4	GEQFVFEK.2	GLQYLLEK.2	IIIFEQENFQGHSHELNGPC(cam)PNLK.4	IILYENPNFTGK.2	IRDMQWHQR.3	KM(ox)EIIDDDVPSFHAHGYQEK.4	KMEIIDDDVPSFHAHGYQEK.3	KMEIIDDDVPSFHAHGYQEK.4	M(ox)EIIDDDVPSFHAHGYQEK.4	MEIIDDDVPSFHAHGYQEK.3	MEIIDDDVPSFHAHGYQEK.4	RTDSLSSLRPIK.3	TDSLSSLRPIK.2	VQSGTWVGYQYPGYR.2	WDSWTSSR.2
Glaucoma vs. Cataract	IGHG1_HUMAN;IGHG3_HUMAN	P01857;P01860	-0.276896	1.07351	0.438258	0.825365	5	0.413771	FALSE	FALSE	Ig gamma-1 chain C region;Ig gamma-3 chain C region	STSGGTAALGC(cam)LVK.2	STSGGTAALGCLVK	STSGGTAALGC(cam)LVK.2
Glaucoma vs. Cataract	HV102_HUMAN	P01743	-0.262868	1.30219	0.531618	0.83343	5	0.420668	FALSE	FALSE	Ig heavy chain V-I region HG3	SEDTAVYYC(cam)AR.2	SEDTAVYYCAR	SEDTAVYYC(cam)AR.2
Glaucoma vs. Cataract	APOL1_HUMAN	O14791	-0.259091	1.73309	0.655047	0.835614	10	0.43974	FALSE	FALSE	Apolipoprotein L1	SETAEELKK.2|VTEPISAESGEQVER.2	SETAEELKK|VTEPISAESGEQVER	SETAEELKK.2	VTEPISAESGEQVER.2
Glaucoma vs. Cataract	DKK3_HUMAN	Q9UBP4	-0.251554	2.02628	0.422508	0.839991	90	0.279033	FALSE	FALSE	Dickkopf-related protein 3	C(cam)PC(cam)ASGLLC(cam)QPHSHSLVYVC(cam)KPTFVGSR.3|C(cam)PC(cam)ASGLLC(cam)QPHSHSLVYVC(cam)KPTFVGSR.4|C(cam)PC(cam)ASGLLC(cam)QPHSHSLVYVC(cam)KPTFVGSR.5|DC(cam)QPGLC(cam)C(cam)AFQR.2|DQDGEILLPR.2|DSEC(cam)C(cam)GDQLC(cam)VWGHC(cam)TK.2|DSEC(cam)C(cam)GDQLC(cam)VWGHC(cam)TK.3|EPAAAAAALLGGEEI.2|EVEELM(ox)EDTQHK.2|EVEELM(ox)EDTQHK.3|EVEELMEDTQHK.2|EVEELMEDTQHK.3|EVPDEYEVGSFM(ox)EEVR.2|EVPDEYEVGSFMEE…	CPCASGLLCQPHSHSLVYVCKPTFVGSR|DCQPGLCCAFQR|DQDGEILLPR|DSECCGDQLCVWGHCTK|EPAAAAAALLGGEEI|EVEELMEDTQHK|EVPDEYEVGSFMEEVR|QELEDLER|RSHECIIDEDCGPSMYCQFASFQYTCQPCR|SAVEEMEAEEAAAK|SLTEEMALR	C(cam)PC(cam)ASGLLC(cam)QPHSHSLVYVC(cam)KPTFVGSR.3	C(cam)PC(cam)ASGLLC(cam)QPHSHSLVYVC(cam)KPTFVGSR.4	C(cam)PC(cam)ASGLLC(cam)QPHSHSLVYVC(cam)KPTFVGSR.5	DC(cam)QPGLC(cam)C(cam)AFQR.2	DQDGEILLPR.2	DSEC(cam)C(cam)GDQLC(cam)VWGHC(cam)TK.2	DSEC(cam)C(cam)GDQLC(cam)VWGHC(cam)TK.3	EPAAAAAALLGGEEI.2	EVEELM(ox)EDTQHK.2	EVEELM(ox)EDTQHK.3	EVEELMEDTQHK.2	EVEELMEDTQHK.3	EVPDEYEVGSFM(ox)EEVR.2	EVPDEYEVGSFMEEVR.2	QELEDLER.2	RSHEC(cam)IIDEDC(cam)GPSMYC(cam)QFASFQYTC(cam)QPC(cam)R.4	SAVEEMEAEEAAAK.2	SLTEEMALR.2
Glaucoma vs. Cataract	NUCB1_HUMAN	Q02818	-0.240879	2.29928	0.727095	0.846229	25	0.407239	FALSE	FALSE	Nucleobindin-1	DLAQYDAAHHEEFKR.3|DLAQYDAAHHEEFKR.4|LQAANAEDIK.2|LSQETEALGR.2|LVTLEEFLASTQR.2	DLAQYDAAHHEEFKR|LQAANAEDIK|LSQETEALGR|LVTLEEFLASTQR	DLAQYDAAHHEEFKR.3	DLAQYDAAHHEEFKR.4	LQAANAEDIK.2	LSQETEALGR.2	LVTLEEFLASTQR.2
Glaucoma vs. Cataract	HBB_HUMAN;HBD_HUMAN	P68871;P02042	-0.240485	5.62608	1.98912	0.846461	15	0.50413	FALSE	FALSE	Hemoglobin subunit beta;Hemoglobin subunit delta	(ac)VHLTPEEK.2|MVHLTPEEK.2|VVAGVANALAHK.2	MVHLTPEEK|VHLTPEEK|VVAGVANALAHK	(ac)VHLTPEEK.2	MVHLTPEEK.2	VVAGVANALAHK.2
Glaucoma vs. Cataract	CRDL1_HUMAN	Q9BU40	-0.233563	1.98935	0.629089	0.850532	25	0.404337	FALSE	FALSE	Chordin-like protein 1	GDGELSWEHSDGDIFR.2|GDGELSWEHSDGDIFR.3|HSETYC(cam)MFQDKK.3|LTC(cam)AFPVSVPDSC(cam)C(cam)R.2|TYSHGESWHPNLR.3	GDGELSWEHSDGDIFR|HSETYCMFQDKK|LTCAFPVSVPDSCCR|TYSHGESWHPNLR	GDGELSWEHSDGDIFR.2	GDGELSWEHSDGDIFR.3	HSETYC(cam)MFQDKK.3	LTC(cam)AFPVSVPDSC(cam)C(cam)R.2	TYSHGESWHPNLR.3
Glaucoma vs. Cataract	KPRP_HUMAN	Q5T749	-0.230002	1.27178	0.5192	0.852634	5	0.487022	FALSE	FALSE	Keratinocyte proline-rich protein	GRPAVC(cam)QPQGR.2	GRPAVCQPQGR	GRPAVC(cam)QPQGR.2
Glaucoma vs. Cataract	PXDC2_HUMAN	Q6UX71	-0.209502	1.2851	0.485722	0.864836	10	0.424415	FALSE	FALSE	Plexin domain-containing protein 2	ASVGQDSPEPR.2|VGLSDAFVVVHR.3	ASVGQDSPEPR|VGLSDAFVVVHR	ASVGQDSPEPR.2	VGLSDAFVVVHR.3
Glaucoma vs. Cataract	KERA_HUMAN	O60938	-0.204746	3.37236	1.12412	0.867691	20	0.470241	FALSE	FALSE	Keratocan	ITNYGIEK.2|LSDEGLPSR.2|LVDNAFQR.2|SLEQLQLAR.2	ITNYGIEK|LSDEGLPSR|LVDNAFQR|SLEQLQLAR	ITNYGIEK.2	LSDEGLPSR.2	LVDNAFQR.2	SLEQLQLAR.2
Glaucoma vs. Cataract	KV401_HUMAN;KV402_HUMAN;KV403_HUMAN;KV404_HUMAN	P06312;P01625;P06313;P06314	-0.202879	0.930388	0.328942	0.868815	15	0.285175	FALSE	FALSE	Ig kappa chain V-IV region (Fragment);Ig kappa chain V-IV region Len;Ig kappa chain V-IV region JI;Ig kappa chain V-IV region B17	LLIYWASTR.2|NYLAWYQQKPGQPPK.2|NYLAWYQQKPGQPPK.3	LLIYWASTR|NYLAWYQQKPGQPPK	LLIYWASTR.2	NYLAWYQQKPGQPPK.2	NYLAWYQQKPGQPPK.3
Glaucoma vs. Cataract	HV302_HUMAN;HV305_HUMAN;HV306_HUMAN	P01763;P01766;P01767	-0.196085	1.22457	0.49993	0.872916	5	0.42505	FALSE	FALSE	Ig heavy chain V-III region WEA;Ig heavy chain V-III region BRO;Ig heavy chain V-III region BUT	AEDTAVYYC(cam)AR.2	AEDTAVYYCAR	AEDTAVYYC(cam)AR.2
Glaucoma vs. Cataract	GAS6_HUMAN	Q14393	-0.195901	2.5268	0.842268	0.873027	20	0.433729	FALSE	FALSE	Growth arrest-specific protein 6	DGEATLEVDGTR.2|DLVQPINPR.2|GQSEVSAAQLQER.2|LLDLDEAAYK.2	DGEATLEVDGTR|DLVQPINPR|GQSEVSAAQLQER|LLDLDEAAYK	DGEATLEVDGTR.2	DLVQPINPR.2	GQSEVSAAQLQER.2	LLDLDEAAYK.2
Glaucoma vs. Cataract	HV303_HUMAN;HV304_HUMAN	P01764;P01765	-0.193908	0.886396	0.36187	0.874234	5	0.487022	FALSE	FALSE	Ig heavy chain V-III region VH26;Ig heavy chain V-III region TIL	AEDTAVYYC(cam)AK.2	AEDTAVYYCAK	AEDTAVYYC(cam)AK.2
Glaucoma vs. Cataract	KV119_HUMAN	P01611	-0.185062	2.29016	0.865601	0.879611	10	0.487022	FALSE	FALSE	Ig kappa chain V-I region Wes	DIQM(ox)TQSPSSVSASVGDR.2|DIQMTQSPSSVSASVGDR.2	DIQMTQSPSSVSASVGDR	DIQM(ox)TQSPSSVSASVGDR.2	DIQMTQSPSSVSASVGDR.2
Glaucoma vs. Cataract	CD59_HUMAN	P13987	-0.177145	0.849432	0.283144	0.884452	20	0.34407	FALSE	FALSE	CD59 glycoprotein	AGLQVYNK.2|FEHC(cam)NFNDVTTR.3|LRENELTYYC(cam)C(cam)K.2|LRENELTYYC(cam)C(cam)K.3	AGLQVYNK|FEHCNFNDVTTR|LRENELTYYCCK	AGLQVYNK.2	FEHC(cam)NFNDVTTR.3	LRENELTYYC(cam)C(cam)K.2	LRENELTYYC(cam)C(cam)K.3
Glaucoma vs. Cataract	HRG_HUMAN	P04196	-0.17437	2.51115	0.492477	0.886154	105	0.34727	FALSE	FALSE	Histidine-rich glycoprotein	ALDLINKR.2|GEVLPLPEANFPSFPLPHHK.3|GEVLPLPEANFPSFPLPHHK.4|GGEGTGYFVDFSVR.2|GPRPFHC(cam)R.2|HPLKPDNQPFPQSVSESC(cam)PGK.3|HPNVFGFC(cam)R.2|KGEVLPLPEANFPSFPLPHHK.3|KGEVLPLPEANFPSFPLPHHK.4|KGEVLPLPEANFPSFPLPHHK.5|KYWNDC(cam)EPPDSR.2|KYWNDC(cam)EPPDSR.3|RPSEIVIGQC(cam)K.2|RPSEIVIGQC(cam)K.3|SGFPQVSM(ox)FFTHTFPK.3|SGFPQVSMFFTHTFPK.2|SGFPQVSMFFTHTFPK.3|VRGGEGTGYFVDFSVR.2|VRGGEGTGYFVDFSVR.3|YKEENDDFASFR.2…	ALDLINKR|GEVLPLPEANFPSFPLPHHK|GGEGTGYFVDFSVR|GPRPFHCR|HPLKPDNQPFPQSVSESCPGK|HPNVFGFCR|KGEVLPLPEANFPSFPLPHHK|KYWNDCEPPDSR|RPSEIVIGQCK|SGFPQVSMFFTHTFPK|VRGGEGTGYFVDFSVR|YKEENDDFASFR	ALDLINKR.2	GEVLPLPEANFPSFPLPHHK.3	GEVLPLPEANFPSFPLPHHK.4	GGEGTGYFVDFSVR.2	GPRPFHC(cam)R.2	HPLKPDNQPFPQSVSESC(cam)PGK.3	HPNVFGFC(cam)R.2	KGEVLPLPEANFPSFPLPHHK.3	KGEVLPLPEANFPSFPLPHHK.4	KGEVLPLPEANFPSFPLPHHK.5	KYWNDC(cam)EPPDSR.2	KYWNDC(cam)EPPDSR.3	RPSEIVIGQC(cam)K.2	RPSEIVIGQC(cam)K.3	SGFPQVSM(ox)FFTHTFPK.3	SGFPQVSMFFTHTFPK.2	SGFPQVSMFFTHTFPK.3	VRGGEGTGYFVDFSVR.2	VRGGEGTGYFVDFSVR.3	YKEENDDFASFR.2	YKEENDDFASFR.3
Glaucoma vs. Cataract	IGHA1_HUMAN;IGHA2_HUMAN	P01876;P01877	-0.174201	2.74344	0.68586	0.886258	55	0.433729	FALSE	FALSE	Ig alpha-1 chain C region;Ig alpha-2 chain C region	EKYLTWASR.2|GDTFSC(cam)M(ox)VGHEALPLAFTQK.3|GDTFSC(cam)MVGHEALPLAFTQK.3|KGDTFSC(cam)M(ox)VGHEALPLAFTQK.3|KGDTFSC(cam)M(ox)VGHEALPLAFTQK.4|KGDTFSC(cam)MVGHEALPLAFTQK.2|KGDTFSC(cam)MVGHEALPLAFTQK.3|KGDTFSC(cam)MVGHEALPLAFTQK.4|QEPSQGTTTFAVTSILR.2|QEPSQGTTTFAVTSILR.3|WLQGSQELPR.2	EKYLTWASR|GDTFSCMVGHEALPLAFTQK|KGDTFSCMVGHEALPLAFTQK|QEPSQGTTTFAVTSILR|WLQGSQELPR	EKYLTWASR.2	GDTFSC(cam)M(ox)VGHEALPLAFTQK.3	GDTFSC(cam)MVGHEALPLAFTQK.3	KGDTFSC(cam)M(ox)VGHEALPLAFTQK.3	KGDTFSC(cam)M(ox)VGHEALPLAFTQK.4	KGDTFSC(cam)MVGHEALPLAFTQK.2	KGDTFSC(cam)MVGHEALPLAFTQK.3	KGDTFSC(cam)MVGHEALPLAFTQK.4	QEPSQGTTTFAVTSILR.2	QEPSQGTTTFAVTSILR.3	WLQGSQELPR.2
Glaucoma vs. Cataract	PRIO_HUMAN	P04156	-0.172475	5.09456	1.92556	0.887319	10	0.50413	FALSE	FALSE	Major prion protein	PIIHFGSDYEDR.3|VVEQMC(cam)ITQYER.2	PIIHFGSDYEDR|VVEQMCITQYER	PIIHFGSDYEDR.3	VVEQMC(cam)ITQYER.2
Glaucoma vs. Cataract	PPN_HUMAN	O95428	-0.171923	2.17	0.65428	0.887659	30	0.436909	FALSE	FALSE	Papilin	ALPAASTILHYER.3|ERPC(cam)YSQR.2|GAEGDLAPER.2|GPTSEPLVIELISQEPNPGVHYEYHLPLR.4|LVFC(cam)TIDHEAYPDHMC(cam)QR.3|VHQSPDGTLLIYNLR.3	ALPAASTILHYER|ERPCYSQR|GAEGDLAPER|GPTSEPLVIELISQEPNPGVHYEYHLPLR|LVFCTIDHEAYPDHMCQR|VHQSPDGTLLIYNLR	ALPAASTILHYER.3	ERPC(cam)YSQR.2	GAEGDLAPER.2	GPTSEPLVIELISQEPNPGVHYEYHLPLR.4	LVFC(cam)TIDHEAYPDHMC(cam)QR.3	VHQSPDGTLLIYNLR.3
Glaucoma vs. Cataract	TYB4_HUMAN	P62328	-0.163956	3.67794	1.22598	0.892574	20	0.487022	FALSE	FALSE	Thymosin beta-4	(ac)SDKPDMAEIEK.2|(ac)SDKPDMAEIEKFDK.3|NPLPSKETIEQEK.3|TETQEKNPLPSKETIEQEK.4	NPLPSKETIEQEK|SDKPDMAEIEK|SDKPDMAEIEKFDK|TETQEKNPLPSKETIEQEK	(ac)SDKPDMAEIEK.2	(ac)SDKPDMAEIEKFDK.3	NPLPSKETIEQEK.3	TETQEKNPLPSKETIEQEK.4
Glaucoma vs. Cataract	A4_HUMAN	P05067	-0.161621	1.89622	0.4599	0.89402	60	0.391957	FALSE	FALSE	Amyloid beta A4 protein	AVIQHFQEK.2|EVC(cam)SEQAETGPC(cam)R.2|HFEHVR.2|HVFNMLK.2|LALENYITALQAVPPRPR.3|MDVC(cam)ETHLHWHTVAK.3|SQVMTHLR.2|TEEISEVK.2|THPHFVIPYR.3|VESLEQEAANER.2|WYFDVTEGK.2|YLETPGDENEHAHFQK.4	AVIQHFQEK|EVCSEQAETGPCR|HFEHVR|HVFNMLK|LALENYITALQAVPPRPR|MDVCETHLHWHTVAK|SQVMTHLR|TEEISEVK|THPHFVIPYR|VESLEQEAANER|WYFDVTEGK|YLETPGDENEHAHFQK	AVIQHFQEK.2	EVC(cam)SEQAETGPC(cam)R.2	HFEHVR.2	HVFNMLK.2	LALENYITALQAVPPRPR.3	MDVC(cam)ETHLHWHTVAK.3	SQVMTHLR.2	TEEISEVK.2	THPHFVIPYR.3	VESLEQEAANER.2	WYFDVTEGK.2	YLETPGDENEHAHFQK.4
Glaucoma vs. Cataract	SAP_HUMAN	P07602	-0.148686	1.83527	0.445119	0.902072	60	0.399954	FALSE	FALSE	Proactivator polypeptide	DGGFC(cam)EVC(cam)K.2|DGGFC(cam)EVC(cam)KK.2|EILDAFDK.2|GC(cam)SFLPDPYQK.2|GSAVWC(cam)QNVK.2|HC(cam)LQTVWNKPTVK.3|IGAC(cam)PSAHKPLLGTEK.3|LGPGM(ox)ADIC(cam)K.2|LGPGMADIC(cam)K.2|NVIPALELVEPIKK.3|QEILAALEK.2|SDVYC(cam)EVC(cam)EFLVK.2	DGGFCEVCK|DGGFCEVCKK|EILDAFDK|GCSFLPDPYQK|GSAVWCQNVK|HCLQTVWNKPTVK|IGACPSAHKPLLGTEK|LGPGMADICK|NVIPALELVEPIKK|QEILAALEK|SDVYCEVCEFLVK	DGGFC(cam)EVC(cam)K.2	DGGFC(cam)EVC(cam)KK.2	EILDAFDK.2	GC(cam)SFLPDPYQK.2	GSAVWC(cam)QNVK.2	HC(cam)LQTVWNKPTVK.3	IGAC(cam)PSAHKPLLGTEK.3	LGPGM(ox)ADIC(cam)K.2	LGPGMADIC(cam)K.2	NVIPALELVEPIKK.3	QEILAALEK.2	SDVYC(cam)EVC(cam)EFLVK.2
Glaucoma vs. Cataract	KV302_HUMAN;KV305_HUMAN;KV312_HUMAN;KV313_HUMAN	P01620;P01623;P18135;P18136	-0.147916	0.615912	0.251445	0.902553	5	0.462826	FALSE	FALSE	Ig kappa chain V-III region SIE;Ig kappa chain V-III region WOL;Ig kappa chain V-III region HAH;Ig kappa chain V-III region HIC	LLIYGASSR.2	LLIYGASSR	LLIYGASSR.2
Glaucoma vs. Cataract	C4BPA_HUMAN	P04003	-0.129811	3.21433	1.2149	0.913951	10	0.517311	FALSE	FALSE	C4b-binding protein alpha chain	GSSVIHC(cam)DADSK.2|LSLEIEQLELQR.2	GSSVIHCDADSK|LSLEIEQLELQR	GSSVIHC(cam)DADSK.2	LSLEIEQLELQR.2
Glaucoma vs. Cataract	KV123_HUMAN	P04431	-0.120166	1.10274	0.450191	0.920082	5	0.43974	FALSE	FALSE	Ig kappa chain V-I region Walker	ASQSISNYLNWYQQKPGK.3	ASQSISNYLNWYQQKPGK	ASQSISNYLNWYQQKPGK.3
Glaucoma vs. Cataract	CNTN1_HUMAN	Q12860	-0.116805	4.27332	1.35134	0.922228	25	0.510982	FALSE	FALSE	Contactin-1	ASPFPVYKWRM(ox)NNGDVDLTSDR.3|ASPFPVYKWRM(ox)NNGDVDLTSDR.4|NDGGIYTC(cam)FAENNR.2|TTKPYPADIVVQFK.3|VIIEC(cam)KPK.2	ASPFPVYKWRMNNGDVDLTSDR|NDGGIYTCFAENNR|TTKPYPADIVVQFK|VIIECKPK	ASPFPVYKWRM(ox)NNGDVDLTSDR.3	ASPFPVYKWRM(ox)NNGDVDLTSDR.4	NDGGIYTC(cam)FAENNR.2	TTKPYPADIVVQFK.3	VIIEC(cam)KPK.2
Glaucoma vs. Cataract	IBP4_HUMAN	P22692	-0.111497	0.589537	0.222824	0.925627	10	0.404337	FALSE	FALSE	Insulin-like growth factor-binding protein 4	EDARPVPQGSC(cam)QSELHR.3|THEDLYIIPIPNC(cam)DR.3	EDARPVPQGSCQSELHR|THEDLYIIPIPNCDR	EDARPVPQGSC(cam)QSELHR.3	THEDLYIIPIPNC(cam)DR.3
Glaucoma vs. Cataract	IGJ_HUMAN	P01591	-0.0952386	3.44872	1.21931	0.936117	15	0.515826	FALSE	FALSE	Immunoglobulin J chain	FVYHLSDLC(cam)K.2|FVYHLSDLC(cam)K.3|SSEDPNEDIVER.2	FVYHLSDLCK|SSEDPNEDIVER	FVYHLSDLC(cam)K.2	FVYHLSDLC(cam)K.3	SSEDPNEDIVER.2
Glaucoma vs. Cataract	HV311_HUMAN	P01772	-0.0940727	1.33287	0.471242	0.936874	15	0.470241	FALSE	FALSE	Ig heavy chain V-III region KOL	NTLFLQM(ox)DSLR.2|NTLFLQMDSLR.2|QVQLVESGGGVVQPGR.2	NTLFLQMDSLR|QVQLVESGGGVVQPGR	NTLFLQM(ox)DSLR.2	NTLFLQMDSLR.2	QVQLVESGGGVVQPGR.2
Glaucoma vs. Cataract	CO2A1_HUMAN	P02458	-0.0930014	0.561772	0.229342	0.93757	5	0.473644	FALSE	FALSE	Collagen alpha-1(II) chain	TGPAGAAGAR.2	TGPAGAAGAR	TGPAGAAGAR.2
Glaucoma vs. Cataract	CMGA_HUMAN	P10645	-0.0880375	1.5075	0.476713	0.940802	25	0.467995	FALSE	FALSE	Chromogranin-A	EAVEEPSSK.2|ELQDLALQGAK.2|HSGFEDELSEVLENQSSQAELK.3|SEALAVDGAGKPGAEEAQDPEGK.3|YPGPQAEGDSEGLSQGLVDR.2	EAVEEPSSK|ELQDLALQGAK|HSGFEDELSEVLENQSSQAELK|SEALAVDGAGKPGAEEAQDPEGK|YPGPQAEGDSEGLSQGLVDR	EAVEEPSSK.2	ELQDLALQGAK.2	HSGFEDELSEVLENQSSQAELK.3	SEALAVDGAGKPGAEEAQDPEGK.3	YPGPQAEGDSEGLSQGLVDR.2
Glaucoma vs. Cataract	ACTB_HUMAN;ACTG_HUMAN	P60709;P63261	-0.0790603	3.17255	1.05752	0.946674	20	0.515826	FALSE	FALSE	Actin, cytoplasmic 1;Actin, cytoplasmic 2	TTGIVM(ox)DSGDGVTHTVPIYEGYALPHAILR.4|TTGIVMDSGDGVTHTVPIYEGYALPHAILR.4|VAPEEHPVLLTEAPLNPK.2|VAPEEHPVLLTEAPLNPK.3	TTGIVMDSGDGVTHTVPIYEGYALPHAILR|VAPEEHPVLLTEAPLNPK	TTGIVM(ox)DSGDGVTHTVPIYEGYALPHAILR.4	TTGIVMDSGDGVTHTVPIYEGYALPHAILR.4	VAPEEHPVLLTEAPLNPK.2	VAPEEHPVLLTEAPLNPK.3
Glaucoma vs. Cataract	KV101_HUMAN;KV102_HUMAN;KV107_HUMAN;KV108_HUMAN;KV115_HUMAN;KV116_HUMAN;KV117_HUMAN;KV118_HUMAN;KV125_HUMAN	P01593;P01594;P01599;P01600;P01607;P01608;P01609;P01610;P80362	-0.0779286	1.64736	0.582428	0.947417	15	0.497508	FALSE	FALSE	Ig kappa chain V-I region AG;Ig kappa chain V-I region AU;Ig kappa chain V-I region Gal;Ig kappa chain V-I region Hau;Ig kappa chain V-I region Rei;Ig kappa chain V-I region Roy;Ig kappa chain V-I region Scw;Ig kappa chain V-I region WEA;Ig kappa chain V-I region WAT	DIQM(ox)TQSPSSLSASVGDR.2|DIQMTQSPSSLSASVGDR.2|DIQMTQSPSSLSASVGDR.3	DIQMTQSPSSLSASVGDR	DIQM(ox)TQSPSSLSASVGDR.2	DIQMTQSPSSLSASVGDR.2	DIQMTQSPSSLSASVGDR.3
Glaucoma vs. Cataract	CO6_HUMAN	P13671	-0.0764978	3.02861	0.71385	0.948357	65	0.497508	FALSE	FALSE	Complement component C6	AKDLHLSDVFLK.3|ALNHLPLEYNSALYSR.3|GEVLDNSFTGGIC(cam)K.2|GHC(cam)QLGQK.2|IGESIELTC(cam)PK.2|LSEKHEGSFIQGAEK.3|NSGLTEEEAK.2|QLEWGLER.2|SEYGAALAWEK.2|TLNIC(cam)EVGTIR.2|TREC(cam)NNPAPQR.3|VPANLENVGFEVQTAEDDLKTDFYK.3|YYQENFC(cam)EQIC(cam)SK.2	AKDLHLSDVFLK|ALNHLPLEYNSALYSR|GEVLDNSFTGGICK|GHCQLGQK|IGESIELTCPK|LSEKHEGSFIQGAEK|NSGLTEEEAK|QLEWGLER|SEYGAALAWEK|TLNICEVGTIR|TRECNNPAPQR|VPANLENVGFEVQTAEDDLKTDFYK|YYQENFCEQICSK	AKDLHLSDVFLK.3	ALNHLPLEYNSALYSR.3	GEVLDNSFTGGIC(cam)K.2	GHC(cam)QLGQK.2	IGESIELTC(cam)PK.2	LSEKHEGSFIQGAEK.3	NSGLTEEEAK.2	QLEWGLER.2	SEYGAALAWEK.2	TLNIC(cam)EVGTIR.2	TREC(cam)NNPAPQR.3	VPANLENVGFEVQTAEDDLKTDFYK.3	YYQENFC(cam)EQIC(cam)SK.2
Glaucoma vs. Cataract	CRYAB_HUMAN	P02511	-0.0763865	3.44793	1.14931	0.94843	20	0.517311	FALSE	FALSE	Alpha-crystallin B chain	(ac)MDIAIHHPWIR.3|APSWFDTGLSEMR.2|HFSPEELK.2|VLGDVIEVHGK.2	APSWFDTGLSEMR|HFSPEELK|MDIAIHHPWIR|VLGDVIEVHGK	(ac)MDIAIHHPWIR.3	APSWFDTGLSEMR.2	HFSPEELK.2	VLGDVIEVHGK.2
Glaucoma vs. Cataract	EPB42_HUMAN	P16452	-0.0735975	4.58425	1.73268	0.950265	10	0.53584	FALSE	FALSE	Erythrocyte membrane protein band 4.2	FQFTPTHVGLQR.3|VVTTFASAQGTGGR.2	FQFTPTHVGLQR|VVTTFASAQGTGGR	FQFTPTHVGLQR.3	VVTTFASAQGTGGR.2
Glaucoma vs. Cataract	TTHY_HUMAN	P02766	-0.0623757	1.49563	0.326373	0.957686	80	0.465512	FALSE	FALSE	Transthyretin	AADDTWEPFASGK.2|ALGISPFHEHAEVVFTANDSGPR.3|ALGISPFHEHAEVVFTANDSGPR.4|ALGISPFHEHAEVVFTANDSGPRR.3|ALGISPFHEHAEVVFTANDSGPRR.4|ALGISPFHEHAEVVFTANDSGPRR.5|GSPAINVAVHVFR.2|GSPAINVAVHVFR.3|GSPAINVAVHVFRK.2|GSPAINVAVHVFRK.3|KAADDTWEPFASGK.2|KAADDTWEPFASGK.3|RYTIAALLSPYSYSTTAVVTNPK.3|RYTIAALLSPYSYSTTAVVTNPKE.3|TSESGELHGLTTEEEFVEGIYK.3|VLDAVRGSPAINVAVHVFRK.4	AADDTWEPFASGK|ALGISPFHEHAEVVFTANDSGPR|ALGISPFHEHAEVVFTANDSGPRR|GSPAINVAVHVFR|GSPAINVAVHVFRK|KAADDTWEPFASGK|RYTIAALLSPYSYSTTAVVTNPK|RYTIAALLSPYSYSTTAVVTNPKE|TSESGELHGLTTEEEFVEGIYK|VLDAVRGSPAINVAVHVFRK	AADDTWEPFASGK.2	ALGISPFHEHAEVVFTANDSGPR.3	ALGISPFHEHAEVVFTANDSGPR.4	ALGISPFHEHAEVVFTANDSGPRR.3	ALGISPFHEHAEVVFTANDSGPRR.4	ALGISPFHEHAEVVFTANDSGPRR.5	GSPAINVAVHVFR.2	GSPAINVAVHVFR.3	GSPAINVAVHVFRK.2	GSPAINVAVHVFRK.3	KAADDTWEPFASGK.2	KAADDTWEPFASGK.3	RYTIAALLSPYSYSTTAVVTNPK.3	RYTIAALLSPYSYSTTAVVTNPKE.3	TSESGELHGLTTEEEFVEGIYK.3	VLDAVRGSPAINVAVHVFRK.4
Glaucoma vs. Cataract	HV207_HUMAN;HV209_HUMAN	P01825;P06331	-0.0607037	1.07086	0.437175	0.958796	5	0.510982	FALSE	FALSE	Ig heavy chain V-II region NEWM;Ig heavy chain V-II region ARH-77	LSSVTAADTAVYYC(cam)AR.2	LSSVTAADTAVYYCAR	LSSVTAADTAVYYC(cam)AR.2
Glaucoma vs. Cataract	CPMD8_HUMAN	Q8IZJ3	-0.0596856	2.43699	0.39023	0.959473	170	0.470241	FALSE	FALSE	C3 and PZP-like alpha-2-macroglobulin domain-containing protein 8	AAPALEKPIR.2|ALAYGDTNC(cam)C(cam)R.2|ATASIIGDVMGPTLNHLNNLLR.3|AYTYSAFFC(cam)PSER.2|DMIPADVPEHFR.2|DMIPADVPEHFR.3|DNIYTSEVVSQR.2|ELC(cam)AGPAC(cam)NEVER.2|ETTDYLVQGYQR.2|FELLIDPPR.2|GASVFIQTDKPVYRPQHR.3|GASVFIQTDKPVYRPQHR.4|GLVGFEIPSIPTSAQHVWLETK.3|GNIVLSGQQPAHTTQQR.2|GNIVLSGQQPAHTTQQR.3|GPGWFPGESGPAVAPEEGAAIAR.2|GPGWFPGESGPAVAPEEGAAIAR.3|GSC(cam)VC(cam)VAAVDK.2|GTFLSFSDR.2|HFLESAAPLAM(ox)DPYSC(ca…	AAPALEKPIR|ALAYGDTNCCR|ATASIIGDVMGPTLNHLNNLLR|AYTYSAFFCPSER|DMIPADVPEHFR|DNIYTSEVVSQR|ELCAGPACNEVER|ETTDYLVQGYQR|FELLIDPPR|GASVFIQTDKPVYRPQHR|GLVGFEIPSIPTSAQHVWLETK|GNIVLSGQQPAHTTQQR|GPGWFPGESGPAVAPEEGAAIAR|GSCVCVAAVDK|GTFLSFSDR|HFLESAAPLAMDPYSCALTTYALTLLR|KMEVDESYSEAFTLGVPHGAIPGSER|KQFKPGLAYVGK|RVLFYFDEIPSR|RYEVAGR|SPAAPEALR|SVMVEAEGVPR|TQQLSPEVER|TSALPVSVYDYYEPAFEATR|VELSYPDGSPAEGVTVQIK|VHISTPN…	AAPALEKPIR.2	ALAYGDTNC(cam)C(cam)R.2	ATASIIGDVMGPTLNHLNNLLR.3	AYTYSAFFC(cam)PSER.2	DMIPADVPEHFR.2	DMIPADVPEHFR.3	DNIYTSEVVSQR.2	ELC(cam)AGPAC(cam)NEVER.2	ETTDYLVQGYQR.2	FELLIDPPR.2	GASVFIQTDKPVYRPQHR.3	GASVFIQTDKPVYRPQHR.4	GLVGFEIPSIPTSAQHVWLETK.3	GNIVLSGQQPAHTTQQR.2	GNIVLSGQQPAHTTQQR.3	GPGWFPGESGPAVAPEEGAAIAR.2	GPGWFPGESGPAVAPEEGAAIAR.3	GSC(cam)VC(cam)VAAVDK.2	GTFLSFSDR.2	HFLESAAPLAM(ox)DPYSC(cam)ALTTYALTLLR.3	KMEVDESYSEAFTLGVPHGAIPGSER.4	KQFKPGLAYVGK.3	RVLFYFDEIPSR.3	RYEVAGR.2	SPAAPEALR.2	SVMVEAEGVPR.2	TQQLSPEVER.2	TSALPVSVYDYYEPAFEATR.2	VELSYPDGSPAEGVTVQIK.2	VHISTPNKYEFQYVQRPLR.4	VLFYFDEIPSR.2	VLISIFTVSPNLRPVNEK.3	WLHAGSSNM(ox)AVLEVPLLSGFR.3	YIQDLDAC(cam)ETGTVR.2
Glaucoma vs. Cataract	IGHG1_HUMAN;IGHG4_HUMAN	P01857;P01861	-0.0525347	1.44254	0.588915	0.964241	5	0.524893	FALSE	FALSE	Ig gamma-1 chain C region;Ig gamma-4 chain C region	GFYPSDIAVEWESNGQPENNYK.3	GFYPSDIAVEWESNGQPENNYK	GFYPSDIAVEWESNGQPENNYK.3
Glaucoma vs. Cataract	FA9_HUMAN	P00740	-0.0519561	3.79822	1.43559	0.964628	10	0.535879	FALSE	FALSE	Coagulation factor IX	ITVVAGEHNIEETEHTEQKR.4|VDAFC(cam)GGSIVNEK.2	ITVVAGEHNIEETEHTEQKR|VDAFCGGSIVNEK	ITVVAGEHNIEETEHTEQKR.4	VDAFC(cam)GGSIVNEK.2
Glaucoma vs. Cataract	QPCT_HUMAN	Q16769	-0.0426559	2.87464	0.866738	0.970866	30	0.526548	FALSE	FALSE	Glutaminyl-peptide cyclotransferase	HLVLAC(cam)HYDSK.2|HLVLAC(cam)HYDSK.3|LQAIEHELHELGLLK.3|SFSNIISTLNPTAK.2|YFSHWNNR.2|YPGSPGSYAAR.2	HLVLACHYDSK|LQAIEHELHELGLLK|SFSNIISTLNPTAK|YFSHWNNR|YPGSPGSYAAR	HLVLAC(cam)HYDSK.2	HLVLAC(cam)HYDSK.3	LQAIEHELHELGLLK.3	SFSNIISTLNPTAK.2	YFSHWNNR.2	YPGSPGSYAAR.2
Glaucoma vs. Cataract	FBLN3_HUMAN	Q12805	-0.0372683	2.51763	0.467512	0.974498	120	0.50413	FALSE	FALSE	EGF-containing fibulin-like extracellular matrix protein 1	ADQVC(cam)INLR.2|C(cam)VC(cam)PVSNAM(ox)C(cam)R.2|C(cam)VNHYGGYLC(cam)LPK.2|C(cam)VNHYGGYLC(cam)LPK.3|DIDEC(cam)DIVPDAC(cam)K.2|EDEMC(cam)WNYHGGFR.2|EDEMC(cam)WNYHGGFR.3|EHIVDLEM(ox)LTVSSIGTFR.3|ELPQSIVYK.2|FSC(cam)M(ox)C(cam)PQGYQVVR.2|FSC(cam)MC(cam)PQGYQVVR.2|GSFAC(cam)QC(cam)PPGYQK.2|IQC(cam)AAGYEQSEHNVC(cam)QDIDEC(cam)TAGTHNC(cam)R.3|IQC(cam)AAGYEQSEHNVC(cam)QDIDEC(cam)TAGTHNC(cam)R.4|LNC(ca…	ADQVCINLR|CVCPVSNAMCR|CVNHYGGYLCLPK|DIDECDIVPDACK|EDEMCWNYHGGFR|EHIVDLEMLTVSSIGTFR|ELPQSIVYK|FSCMCPQGYQVVR|GSFACQCPPGYQK|IQCAAGYEQSEHNVCQDIDECTAGTHNCR|LNCEDIDECR|NPADPQRIPSNPSHR|NPCQDPYILTPENR|QQCKDIDECDIVPDACK|QTSPVSAMLVLVK|RGEQCVDIDECTIPPYCHQR|SGNENGEFYLR|TCQDINECETTNECR|TCQDINECETTNECREDEMCWNYHGGFR	ADQVC(cam)INLR.2	C(cam)VC(cam)PVSNAM(ox)C(cam)R.2	C(cam)VNHYGGYLC(cam)LPK.2	C(cam)VNHYGGYLC(cam)LPK.3	DIDEC(cam)DIVPDAC(cam)K.2	EDEMC(cam)WNYHGGFR.2	EDEMC(cam)WNYHGGFR.3	EHIVDLEM(ox)LTVSSIGTFR.3	ELPQSIVYK.2	FSC(cam)M(ox)C(cam)PQGYQVVR.2	FSC(cam)MC(cam)PQGYQVVR.2	GSFAC(cam)QC(cam)PPGYQK.2	IQC(cam)AAGYEQSEHNVC(cam)QDIDEC(cam)TAGTHNC(cam)R.3	IQC(cam)AAGYEQSEHNVC(cam)QDIDEC(cam)TAGTHNC(cam)R.4	LNC(cam)EDIDEC(cam)R.2	NPADPQRIPSNPSHR.3	NPC(cam)QDPYILTPENR.2	QQC(cam)KDIDEC(cam)DIVPDAC(cam)K.3	QTSPVSAMLVLVK.2	RGEQC(cam)VDIDEC(cam)TIPPYC(cam)HQR.3	RGEQC(cam)VDIDEC(cam)TIPPYC(cam)HQR.4	SGNENGEFYLR.2	TC(cam)QDINEC(cam)ETTNEC(cam)R.2	TC(cam)QDINEC(cam)ETTNEC(cam)REDEMC(cam)WNYHGGFR.4
Glaucoma vs. Cataract	RNAS4_HUMAN	P34096	-0.0360416	1.68999	0.50955	0.975327	30	0.515826	FALSE	FALSE	Ribonuclease 4	FNTFIHEDIWNIR.2|FNTFIHEDIWNIR.3|MNC(cam)HEGVVK.2|RFNTFIHEDIWNIR.3|RVVIAC(cam)EGNPQVPVHFDG.3|SIC(cam)STTNIQC(cam)K.2	FNTFIHEDIWNIR|MNCHEGVVK|RFNTFIHEDIWNIR|RVVIACEGNPQVPVHFDG|SICSTTNIQCK	FNTFIHEDIWNIR.2	FNTFIHEDIWNIR.3	MNC(cam)HEGVVK.2	RFNTFIHEDIWNIR.3	RVVIAC(cam)EGNPQVPVHFDG.3	SIC(cam)STTNIQC(cam)K.2
Glaucoma vs. Cataract	1433Z_HUMAN	P63104	-0.0283415	3.54415	1.25305	0.980547	15	0.538195	FALSE	FALSE	14-3-3 protein zeta/delta	(ac)MDKNELVQK.2|SVTEQGAELSNEER.2|YLAEVAAGDDKK.2	MDKNELVQK|SVTEQGAELSNEER|YLAEVAAGDDKK	(ac)MDKNELVQK.2	SVTEQGAELSNEER.2	YLAEVAAGDDKK.2
Glaucoma vs. Cataract	FILA_HUMAN	P20930	-0.0202508	3.82264	1.44482	0.986061	10	0.539931	FALSE	FALSE	Filaggrin	HTQTSSGGQAASSHEQAR.3|KGYSPTHREEEYGK.4	HTQTSSGGQAASSHEQAR|KGYSPTHREEEYGK	HTQTSSGGQAASSHEQAR.3	KGYSPTHREEEYGK.4
Glaucoma vs. Cataract	CO6A1_HUMAN	P12109	-0.010764	3.02571	1.00857	0.992567	20	0.539931	FALSE	FALSE	Collagen alpha-1(VI) chain	TAEYDVAYGESHLFR.3|VAVVQYSGTGQQRPER.3|VPSYQALLR.2|YLIVVTDGHPLEGYKEPC(cam)GGLEDAVNEAK.4	TAEYDVAYGESHLFR|VAVVQYSGTGQQRPER|VPSYQALLR|YLIVVTDGHPLEGYKEPCGGLEDAVNEAK	TAEYDVAYGESHLFR.3	VAVVQYSGTGQQRPER.3	VPSYQALLR.2	YLIVVTDGHPLEGYKEPC(cam)GGLEDAVNEAK.4
Glaucoma vs. Cataract	CRGC_HUMAN	P07315	-0.00942376	7.37424	3.01052	0.993489	5	0.541465	FALSE	FALSE	Gamma-crystallin C	SC(cam)C(cam)LIPQTVSHR.3	SCCLIPQTVSHR	SC(cam)C(cam)LIPQTVSHR.3
Glaucoma vs. Cataract	LTBP2_HUMAN;LTBP4_HUMAN	Q14767;Q8N2S1	-0.00849109	2.92939	1.19592	0.994132	5	0.541465	FALSE	FALSE	Latent-transforming growth factor beta-binding protein 2;Latent-transforming growth factor beta-binding protein 4	QIC(cam)C(cam)C(cam)SR.2	QICCCSR	QIC(cam)C(cam)C(cam)SR.2
Glaucoma vs. Cataract	LAC2_HUMAN	P0CG05	-0.00343866	6.18914	2.52671	0.997619	5	0.541465	FALSE	FALSE	Ig lambda-2 chain C regions	ADSSPVKAGVETTTPSK.3	ADSSPVKAGVETTTPSK	ADSSPVKAGVETTTPSK.3
Glaucoma vs. Cataract	A2MG_HUMAN	P01023	0.0017761	2.66925	0.310294	1.00123	345	0.540331	FALSE	FALSE	Alpha-2-macroglobulin	AAQVTIQSSGTFSSK.2|AIGYLNTGYQR.2|ALLAYAFALAGNQDK.2|ALLAYAFALAGNQDK.3|ALLAYAFALAGNQDKR.2|ALLAYAFALAGNQDKR.3|AVDQSVLLM(ox)KPDAELSASSVYNLLPEK.3|AVDQSVLLMKPDAELSASSVYNLLPEK.3|DMYSFLEDMGLK.2|DNSVHWERPQKPK.2|DNSVHWERPQKPK.3|DNSVHWERPQKPK.4|DTVIKPLLVEPEGLEK.2|DTVIKPLLVEPEGLEK.3|DTVIKPLLVEPEGLEKETTFNSLLC(cam)PSGGEVSEELSLK.4|EQAPHC(cam)IC(cam)ANGR.3|FEVQVTVPK.2|FQVDNNNR.2|FSGQLNSHGC(cam)FYQQVK.3|GHFSISIPVK…	AAQVTIQSSGTFSSK|AIGYLNTGYQR|ALLAYAFALAGNQDK|ALLAYAFALAGNQDKR|AVDQSVLLMKPDAELSASSVYNLLPEK|DMYSFLEDMGLK|DNSVHWERPQKPK|DTVIKPLLVEPEGLEK|DTVIKPLLVEPEGLEKETTFNSLLCPSGGEVSEELSLK|EQAPHCICANGR|FEVQVTVPK|FQVDNNNR|FSGQLNSHGCFYQQVK|GHFSISIPVK|HYDGSYSTFGER|IAQWQSFQLEGGLK|KDTVIKPLLVEPEGLEK|KYSDASDCHGEDSQAFCEK|LHTEAQIQEEGTVVELTGR|LLLQQVSLPELPGEYSMK|LSFYYLIMAK|LVHVEEPHTETVR|LVHVEEPHTETVRK|MCPQLQQYEMHGPEGLR|NALF…	AAQVTIQSSGTFSSK.2	AIGYLNTGYQR.2	ALLAYAFALAGNQDK.2	ALLAYAFALAGNQDK.3	ALLAYAFALAGNQDKR.2	ALLAYAFALAGNQDKR.3	AVDQSVLLM(ox)KPDAELSASSVYNLLPEK.3	AVDQSVLLMKPDAELSASSVYNLLPEK.3	DMYSFLEDMGLK.2	DNSVHWERPQKPK.2	DNSVHWERPQKPK.3	DNSVHWERPQKPK.4	DTVIKPLLVEPEGLEK.2	DTVIKPLLVEPEGLEK.3	DTVIKPLLVEPEGLEKETTFNSLLC(cam)PSGGEVSEELSLK.4	EQAPHC(cam)IC(cam)ANGR.3	FEVQVTVPK.2	FQVDNNNR.2	FSGQLNSHGC(cam)FYQQVK.3	GHFSISIPVK.2	HYDGSYSTFGER.2	HYDGSYSTFGER.3	IAQWQSFQLEGGLK.2	KDTVIKPLLVEPEGLEK.3	KDTVIKPLLVEPEGLEK.4	KYSDASDC(cam)HGEDSQAFC(cam)EK.3	KYSDASDC(cam)HGEDSQAFC(cam)EK.4	LHTEAQIQEEGTVVELTGR.2	LHTEAQIQEEGTVVELTGR.3	LLLQQVSLPELPGEYSM(ox)K.2	LLLQQVSLPELPGEYSM(ox)K.3	LLLQQVSLPELPGEYSMK.2	LSFYYLIM(ox)AK.2	LSFYYLIMAK.2	LVHVEEPHTETVR.2	LVHVEEPHTETVR.3
Glaucoma vs. Cataract	CFAH_HUMAN;FHR3_HUMAN	P08603;Q02985	0.00801282	0.793655	0.324008	1.00557	5	0.53584	FALSE	FALSE	Complement factor H;Complement factor H-related protein 3	RPYFPVAVGK.2	RPYFPVAVGK	RPYFPVAVGK.2
Glaucoma vs. Cataract	FBLN1_HUMAN	P23142	0.0157	2.01908	0.475903	1.01094	65	0.531296	FALSE	FALSE	Fibulin-1	AITPPHPASQANIIFDITEGNLR.3|C(cam)VDVDEC(cam)APPAEPC(cam)GK.2|DC(cam)SLPYATESK.2|IIEVEEEQEDPYLNDR.2|M(ox)C(cam)VDVNEC(cam)QR.2|M(ox)VQEQC(cam)C(cam)HSQLEELHC(cam)ATGISLANEQDR.4|MC(cam)VDVNEC(cam)QR.2|MVQEQC(cam)C(cam)HSQLEELHC(cam)ATGISLANEQDR.3|MVQEQC(cam)C(cam)HSQLEELHC(cam)ATGISLANEQDR.4|SAATLQQEK.2|SC(cam)RPNDVTC(cam)VFDPVHTISHTVISLPTFR.4|SC(cam)RPNDVTC(cam)VFDPVHTISHTVISLPTFR.5|TGYYFDGISR.2	AITPPHPASQANIIFDITEGNLR|CVDVDECAPPAEPCGK|DCSLPYATESK|IIEVEEEQEDPYLNDR|MCVDVNECQR|MVQEQCCHSQLEELHCATGISLANEQDR|SAATLQQEK|SCRPNDVTCVFDPVHTISHTVISLPTFR|TGYYFDGISR	AITPPHPASQANIIFDITEGNLR.3	C(cam)VDVDEC(cam)APPAEPC(cam)GK.2	DC(cam)SLPYATESK.2	IIEVEEEQEDPYLNDR.2	M(ox)C(cam)VDVNEC(cam)QR.2	M(ox)VQEQC(cam)C(cam)HSQLEELHC(cam)ATGISLANEQDR.4	MC(cam)VDVNEC(cam)QR.2	MVQEQC(cam)C(cam)HSQLEELHC(cam)ATGISLANEQDR.3	MVQEQC(cam)C(cam)HSQLEELHC(cam)ATGISLANEQDR.4	SAATLQQEK.2	SC(cam)RPNDVTC(cam)VFDPVHTISHTVISLPTFR.4	SC(cam)RPNDVTC(cam)VFDPVHTISHTVISLPTFR.5	TGYYFDGISR.2
Glaucoma vs. Cataract	LECT2_HUMAN	O14960	0.0197471	2.60462	0.984454	1.01378	10	0.539931	FALSE	FALSE	Leukocyte cell-derived chemotaxin-2	HGC(cam)GQYSAQR.2|LGTLLPLQK.2	HGCGQYSAQR|LGTLLPLQK	HGC(cam)GQYSAQR.2	LGTLLPLQK.2
Glaucoma vs. Cataract	KV113_HUMAN	P01605	0.0245112	1.43519	0.585914	1.01714	5	0.536599	FALSE	FALSE	Ig kappa chain V-I region Lay	DIQMTQSPSSLSVSVGDR.2	DIQMTQSPSSLSVSVGDR	DIQMTQSPSSLSVSVGDR.2
Glaucoma vs. Cataract	RNAS1_HUMAN	P07998	0.0295159	1.53027	0.461395	1.02067	30	0.517716	FALSE	FALSE	Ribonuclease pancreatic	C(cam)KPVNTFVHEPLVDVQNVC(cam)FQEK.3|C(cam)KPVNTFVHEPLVDVQNVC(cam)FQEK.4|HIIVAC(cam)EGSPYVPVHFDASVEDST.3|QHM(ox)DSDSSPSSSSTYC(cam)NQMMR.3|QHMDSDSSPSSSSTYC(cam)NQMMR.3|YPNC(cam)AYR.2	CKPVNTFVHEPLVDVQNVCFQEK|HIIVACEGSPYVPVHFDASVEDST|QHMDSDSSPSSSSTYCNQMMR|YPNCAYR	C(cam)KPVNTFVHEPLVDVQNVC(cam)FQEK.3	C(cam)KPVNTFVHEPLVDVQNVC(cam)FQEK.4	HIIVAC(cam)EGSPYVPVHFDASVEDST.3	QHM(ox)DSDSSPSSSSTYC(cam)NQMMR.3	QHMDSDSSPSSSSTYC(cam)NQMMR.3	YPNC(cam)AYR.2
Glaucoma vs. Cataract	NTRK3_HUMAN	Q16288	0.0301479	2.95506	1.11691	1.02112	10	0.537052	FALSE	FALSE	NT-3 growth factor receptor	SLHTLNAVDMELYTGLQK.2|SLHTLNAVDMELYTGLQK.3	SLHTLNAVDMELYTGLQK	SLHTLNAVDMELYTGLQK.2	SLHTLNAVDMELYTGLQK.3
Glaucoma vs. Cataract	KV106_HUMAN	P01598	0.03826	1.03274	0.421616	1.02687	5	0.531534	FALSE	FALSE	Ig kappa chain V-I region EU	ASSLESGVPSR.2	ASSLESGVPSR	ASSLESGVPSR.2
Glaucoma vs. Cataract	PLGA_HUMAN;PLMN_HUMAN	Q15195;P00747	0.0408702	2.83687	1.07224	1.02873	10	0.536396	FALSE	FALSE	Plasminogen-like protein A;Plasminogen	M(ox)RDVVLFEK.2|MRDVVLFEK.2	MRDVVLFEK	M(ox)RDVVLFEK.2	MRDVVLFEK.2
Glaucoma vs. Cataract	FHR1_HUMAN;FHR2_HUMAN	Q03591;P36980	0.0676594	1.1531	0.407681	1.04802	15	0.470241	FALSE	FALSE	Complement factor H-related protein 1;Complement factor H-related protein 2	INHGILYDEEK.2|INHGILYDEEK.3|LC(cam)FFPFVENGHSESSGQTHLEGDTVQIIC(cam)NTGYR.4	INHGILYDEEK|LCFFPFVENGHSESSGQTHLEGDTVQIICNTGYR	INHGILYDEEK.2	INHGILYDEEK.3	LC(cam)FFPFVENGHSESSGQTHLEGDTVQIIC(cam)NTGYR.4
Glaucoma vs. Cataract	CATB_HUMAN	P07858	0.0715339	2.29062	0.724356	1.05083	25	0.506878	FALSE	FALSE	Cathepsin B	GQDHC(cam)GIESEVVAGIPR.3|LC(cam)GTFLGGPKPPQR.3|SGVYQHVTGEMMGGHAIR.3|SGVYQHVTGEMMGGHAIR.4|VM(ox)FTEDLKLPASFDAR.3	GQDHCGIESEVVAGIPR|LCGTFLGGPKPPQR|SGVYQHVTGEMMGGHAIR|VMFTEDLKLPASFDAR	GQDHC(cam)GIESEVVAGIPR.3	LC(cam)GTFLGGPKPPQR.3	SGVYQHVTGEMMGGHAIR.3	SGVYQHVTGEMMGGHAIR.4	VM(ox)FTEDLKLPASFDAR.3
Glaucoma vs. Cataract	ALS_HUMAN	P35858	0.0716489	2.56514	0.855048	1.05092	20	0.515826	FALSE	FALSE	Insulin-like growth factor-binding protein complex acid labile subunit	DLHFLEELQLGHNR.3|IRPHTFTGLSGLR.3|LAELPADALGPLQR.2|LWLEGNPWDC(cam)GC(cam)PLK.2	DLHFLEELQLGHNR|IRPHTFTGLSGLR|LAELPADALGPLQR|LWLEGNPWDCGCPLK	DLHFLEELQLGHNR.3	IRPHTFTGLSGLR.3	LAELPADALGPLQR.2	LWLEGNPWDC(cam)GC(cam)PLK.2
Glaucoma vs. Cataract	IGHM_HUMAN	P01871	0.0744924	5.01619	1.25405	1.05299	55	0.515826	FALSE	FALSE	Ig mu chain C region	DVMQGTDEHVVC(cam)K.2|DVMQGTDEHVVC(cam)K.3|EGKQVGSGVTTDQVQAEAK.3|NVPLPVIAELPPK.2|QIQVSWLR.2|QVGSGVTTDQVQAEAK.2|YAATSQVLLPSK.2|YAATSQVLLPSKDVM(ox)QGTDEHVVC(cam)K.3|YAATSQVLLPSKDVM(ox)QGTDEHVVC(cam)K.4|YAATSQVLLPSKDVMQGTDEHVVC(cam)K.3|YAATSQVLLPSKDVMQGTDEHVVC(cam)K.4	DVMQGTDEHVVCK|EGKQVGSGVTTDQVQAEAK|NVPLPVIAELPPK|QIQVSWLR|QVGSGVTTDQVQAEAK|YAATSQVLLPSK|YAATSQVLLPSKDVMQGTDEHVVCK	DVMQGTDEHVVC(cam)K.2	DVMQGTDEHVVC(cam)K.3	EGKQVGSGVTTDQVQAEAK.3	NVPLPVIAELPPK.2	QIQVSWLR.2	QVGSGVTTDQVQAEAK.2	YAATSQVLLPSK.2	YAATSQVLLPSKDVM(ox)QGTDEHVVC(cam)K.3	YAATSQVLLPSKDVM(ox)QGTDEHVVC(cam)K.4	YAATSQVLLPSKDVMQGTDEHVVC(cam)K.3	YAATSQVLLPSKDVMQGTDEHVVC(cam)K.4
Glaucoma vs. Cataract	HEXB_HUMAN	P07686	0.0822014	1.99221	0.629992	1.05863	25	0.495765	FALSE	FALSE	Beta-hexosaminidase subunit beta	EISEVFPDQFIHLGGDEVEFK.3|LAPGTIVEVWK.2|PGPALWPLPLSVK.2|VLDIIATINK.2|VLPEFDTPGHTLSWGK.3	EISEVFPDQFIHLGGDEVEFK|LAPGTIVEVWK|PGPALWPLPLSVK|VLDIIATINK|VLPEFDTPGHTLSWGK	EISEVFPDQFIHLGGDEVEFK.3	LAPGTIVEVWK.2	PGPALWPLPLSVK.2	VLDIIATINK.2	VLPEFDTPGHTLSWGK.3
Glaucoma vs. Cataract	CFAH_HUMAN	P08603	0.0881272	2.61911	0.430579	1.06299	160	0.433729	FALSE	FALSE	Complement factor H	AGEQVTYTC(cam)ATYYK.2|AVYTC(cam)NEGYQLLGEINYR.2|C(cam)TLKPC(cam)DYPDIK.3|DGWSAQPTC(cam)IK.2|DTSC(cam)VNPPTVQNAYIVSR.2|EC(cam)DTDGWTNDIPIC(cam)EVVK.2|EFDHNSNIR.2|FSC(cam)KPGFTIVGPNSVQC(cam)YHFGLSPDLPIC(cam)K.4|GDAVC(cam)TESGWRPLPSC(cam)EEK.3|HGGLYHENMR.3|IEGDEEMHC(cam)SDDGFWSK.3|IVSSAMEPDREYHFGQAVR.3|IVSSAMEPDREYHFGQAVR.4|KGEWVALNPLR.3|KGEWVALNPLRK.3|LGYVTADGETSGSITC(cam)GK.2|LSYTC(cam)EGGFR.2|RPC…	AGEQVTYTCATYYK|AVYTCNEGYQLLGEINYR|CTLKPCDYPDIK|DGWSAQPTCIK|DTSCVNPPTVQNAYIVSR|ECDTDGWTNDIPICEVVK|EFDHNSNIR|FSCKPGFTIVGPNSVQCYHFGLSPDLPICK|GDAVCTESGWRPLPSCEEK|HGGLYHENMR|IEGDEEMHCSDDGFWSK|IVSSAMEPDREYHFGQAVR|KGEWVALNPLR|KGEWVALNPLRK|LGYVTADGETSGSITCGK|LSYTCEGGFR|RPCGHPGDTPFGTFTLTGGNVFEYGVK|SIDVACHPGYALPK|SITCIHGVWTQLPQCVAIDK|SLGNVIMVCR|SPDVINGSPISQK|SPPEISHGVVAHMSDSYQYGEEVTYK|SSNLIILEEHLK|TGDEITYQ…	AGEQVTYTC(cam)ATYYK.2	AVYTC(cam)NEGYQLLGEINYR.2	C(cam)TLKPC(cam)DYPDIK.3	DGWSAQPTC(cam)IK.2	DTSC(cam)VNPPTVQNAYIVSR.2	EC(cam)DTDGWTNDIPIC(cam)EVVK.2	EFDHNSNIR.2	FSC(cam)KPGFTIVGPNSVQC(cam)YHFGLSPDLPIC(cam)K.4	GDAVC(cam)TESGWRPLPSC(cam)EEK.3	HGGLYHENMR.3	IEGDEEMHC(cam)SDDGFWSK.3	IVSSAMEPDREYHFGQAVR.3	IVSSAMEPDREYHFGQAVR.4	KGEWVALNPLR.3	KGEWVALNPLRK.3	LGYVTADGETSGSITC(cam)GK.2	LSYTC(cam)EGGFR.2	RPC(cam)GHPGDTPFGTFTLTGGNVFEYGVK.4	SIDVAC(cam)HPGYALPK.2	SITC(cam)IHGVWTQLPQC(cam)VAIDK.3	SLGNVIMVC(cam)R.2	SPDVINGSPISQK.2	SPPEISHGVVAHMSDSYQYGEEVTYK.3	SSNLIILEEHLK.3	TGDEITYQC(cam)R.2	TGESVEFVC(cam)K.2	TGESVEFVC(cam)KR.3	TKEEYGHSEVVEYYC(cam)NPR.3	TKNDFTWFK.2	WQSIPLC(cam)VEK.2	WSSPPQC(cam)EGLPC(cam)K.2	YYSYYC(cam)DEHFETPSGSYWDHIHC(cam)TQDGWSPAVPC(cam)LR.5
Glaucoma vs. Cataract	FA12_HUMAN	P00748	0.100139	3.36776	0.734906	1.07188	80	0.461303	FALSE	FALSE	Coagulation factor XII	AEEHTVVLTVTGEPC(cam)HFPFQYHR.4|C(cam)FEPQLLR.2|FFHKNEIWYR.3|GRPGPQPWC(cam)ATTPNFDQDQR.3|LC(cam)HC(cam)PVGYTGAFC(cam)DVDTK.3|LHEAFSPVSYQHDLALLR.3|LHEAFSPVSYQHDLALLR.4|LQEDADGSC(cam)ALLSPYVQPVC(cam)LPSGAAR.3|NPDNDIRPWC(cam)FVLNR.3|NWGLGGHAFC(cam)R.2|NWGLGGHAFC(cam)R.3|TNPC(cam)LHGGR.2|TTLSGAPC(cam)QPWASEATYR.2|WGYC(cam)LEPK.2|YKAEEHTVVLTVTGEPC(cam)HFPFQYHR.4|YKAEEHTVVLTVTGEPC(cam)HFPFQYHR.5	AEEHTVVLTVTGEPCHFPFQYHR|CFEPQLLR|FFHKNEIWYR|GRPGPQPWCATTPNFDQDQR|LCHCPVGYTGAFCDVDTK|LHEAFSPVSYQHDLALLR|LQEDADGSCALLSPYVQPVCLPSGAAR|NPDNDIRPWCFVLNR|NWGLGGHAFCR|TNPCLHGGR|TTLSGAPCQPWASEATYR|WGYCLEPK|YKAEEHTVVLTVTGEPCHFPFQYHR	AEEHTVVLTVTGEPC(cam)HFPFQYHR.4	C(cam)FEPQLLR.2	FFHKNEIWYR.3	GRPGPQPWC(cam)ATTPNFDQDQR.3	LC(cam)HC(cam)PVGYTGAFC(cam)DVDTK.3	LHEAFSPVSYQHDLALLR.3	LHEAFSPVSYQHDLALLR.4	LQEDADGSC(cam)ALLSPYVQPVC(cam)LPSGAAR.3	NPDNDIRPWC(cam)FVLNR.3	NWGLGGHAFC(cam)R.2	NWGLGGHAFC(cam)R.3	TNPC(cam)LHGGR.2	TTLSGAPC(cam)QPWASEATYR.2	WGYC(cam)LEPK.2	YKAEEHTVVLTVTGEPC(cam)HFPFQYHR.4	YKAEEHTVVLTVTGEPC(cam)HFPFQYHR.5
Glaucoma vs. Cataract	FIBA_HUMAN	P02671	0.103625	3.37627	0.579026	1.07447	145	0.456766	FALSE	FALSE	Fibrinogen alpha chain	ALTDMPQMR.2|DSDWPFC(cam)SDEDWNYK.2|DSHSLTTNIM(ox)EILR.3|ESSSHHPGIAEFPSR.2|ESSSHHPGIAEFPSR.3|ESSSHHPGIAEFPSR.4|EVDLKDYEDQQK.2|EVDLKDYEDQQK.3|EVVTSEDGSDC(cam)PEAM(ox)DLGTLSGIGTLDGFR.3|GDFSSANNR.2|GDFSSANNRDNTYNR.3|GDSTFESK.2|GLIDEVNQDFTNR.2|GSESGIFTNTK.2|HPDEAAFFDTASTGK.2|HPDEAAFFDTASTGK.3|HRHPDEAAFFDTASTGK.2|HRHPDEAAFFDTASTGK.3|LVTSKGDKELR.2|M(ox)ELERPGGNEITR.3|MELERPGGNEITR.2|MELERPGGNEITR.3|MKPV…	ALTDMPQMR|DSDWPFCSDEDWNYK|DSHSLTTNIMEILR|ESSSHHPGIAEFPSR|EVDLKDYEDQQK|EVVTSEDGSDCPEAMDLGTLSGIGTLDGFR|GDFSSANNR|GDFSSANNRDNTYNR|GDSTFESK|GLIDEVNQDFTNR|GSESGIFTNTK|HPDEAAFFDTASTGK|HRHPDEAAFFDTASTGK|LVTSKGDKELR|MELERPGGNEITR|MKPVPDLVPGNFK|NPSSAGSWNSGSSGPGSTGNR|QFTSSTSYNR|QLEQVIAK|TVIGPDGHK|VQHIQLLQK|VTSGSTTTTR	ALTDMPQMR.2	DSDWPFC(cam)SDEDWNYK.2	DSHSLTTNIM(ox)EILR.3	ESSSHHPGIAEFPSR.2	ESSSHHPGIAEFPSR.3	ESSSHHPGIAEFPSR.4	EVDLKDYEDQQK.2	EVDLKDYEDQQK.3	EVVTSEDGSDC(cam)PEAM(ox)DLGTLSGIGTLDGFR.3	GDFSSANNR.2	GDFSSANNRDNTYNR.3	GDSTFESK.2	GLIDEVNQDFTNR.2	GSESGIFTNTK.2	HPDEAAFFDTASTGK.2	HPDEAAFFDTASTGK.3	HRHPDEAAFFDTASTGK.2	HRHPDEAAFFDTASTGK.3	LVTSKGDKELR.2	M(ox)ELERPGGNEITR.3	MELERPGGNEITR.2	MELERPGGNEITR.3	MKPVPDLVPGNFK.2	NPSSAGSWNSGSSGPGSTGNR.2	QFTSSTSYNR.2	QLEQVIAK.2	TVIGPDGHK.2	VQHIQLLQK.2	VTSGSTTTTR.2
Glaucoma vs. Cataract	KV104_HUMAN	P01596	0.108559	0.995281	0.406322	1.07815	5	0.503854	FALSE	FALSE	Ig kappa chain V-I region CAR	SSSLESGVPSR.2	SSSLESGVPSR	SSSLESGVPSR.2
Glaucoma vs. Cataract	TIMP1_HUMAN	P01033	0.110004	3.2558	0.939868	1.07923	35	0.493713	FALSE	FALSE	Metalloproteinase inhibitor 1	EPGLC(cam)TWQSLR.2|FVYTPAM(ox)ESVC(cam)GYFHR.3|FVYTPAMESVC(cam)GYFHR.2|FVYTPAMESVC(cam)GYFHR.3|GFQALGDAADIR.2|LQSGTHC(cam)LWTDQLLQGSEK.3|SEEFLIAGK.2	EPGLCTWQSLR|FVYTPAMESVCGYFHR|GFQALGDAADIR|LQSGTHCLWTDQLLQGSEK|SEEFLIAGK	EPGLC(cam)TWQSLR.2	FVYTPAM(ox)ESVC(cam)GYFHR.3	FVYTPAMESVC(cam)GYFHR.2	FVYTPAMESVC(cam)GYFHR.3	GFQALGDAADIR.2	LQSGTHC(cam)LWTDQLLQGSEK.3	SEEFLIAGK.2
Glaucoma vs. Cataract	CD44_HUMAN	P16070	0.11339	0.725668	0.296253	1.08177	5	0.470199	FALSE	FALSE	CD44 antigen	YGFIEGHVVIPR.3	YGFIEGHVVIPR	YGFIEGHVVIPR.3
Glaucoma vs. Cataract	CFAB_HUMAN	P00751	0.11648	1.81054	0.253526	1.08409	230	0.331844	FALSE	FALSE	Complement factor B	ALFVSEEEK.2|ALFVSEEEKK.2|ALRLPPTTTC(cam)QQQKEELLPAQDIK.4|C(cam)LVNLIEK.2|DAQYAPGYDK.2|DISEVVTPR.2|EAGIPEFYDYDVALIK.2|EAGIPEFYDYDVALIK.3|EKLQDEDLGFL.2|FLC(cam)TGGVSPYADPNTC(cam)R.2|FLC(cam)TGGVSPYADPNTC(cam)RGDSGGPLIVHK.4|FLC(cam)TGGVSPYADPNTC(cam)RGDSGGPLIVHKR.4|FLC(cam)TGGVSPYADPNTC(cam)RGDSGGPLIVHKR.5|GDSGGPLIVHK.2|GHESC(cam)M(ox)GAVVSEYFVLTAAHC(cam)FTVDDKEHSIK.4|GHESC(cam)M(ox)GAVVSEYFVLTAAHC(…	ALFVSEEEK|ALFVSEEEKK|ALRLPPTTTCQQQKEELLPAQDIK|CLVNLIEK|DAQYAPGYDK|DISEVVTPR|EAGIPEFYDYDVALIK|EKLQDEDLGFL|FLCTGGVSPYADPNTCR|FLCTGGVSPYADPNTCRGDSGGPLIVHK|FLCTGGVSPYADPNTCRGDSGGPLIVHKR|GDSGGPLIVHK|GHESCMGAVVSEYFVLTAAHCFTVDDKEHSIK|GTDYHKQPWQAK|HVIILMTDGLHNMGGDPITVIDEIR|ISVIRPSK|KCLVNLIEK|KEAGIPEFYDYDVALIK|KGTDYHKQPWQAK|LEDSVTYHCSR|LKYGQTIRPICLPCTEGTTR|LLQEGQALEYVCPSGFYPYPVQTR|LPPTTTCQQQKEELLPAQDIK|PI…	ALFVSEEEK.2	ALFVSEEEKK.2	ALRLPPTTTC(cam)QQQKEELLPAQDIK.4	C(cam)LVNLIEK.2	DAQYAPGYDK.2	DISEVVTPR.2	EAGIPEFYDYDVALIK.2	EAGIPEFYDYDVALIK.3	EKLQDEDLGFL.2	FLC(cam)TGGVSPYADPNTC(cam)R.2	FLC(cam)TGGVSPYADPNTC(cam)RGDSGGPLIVHK.4	FLC(cam)TGGVSPYADPNTC(cam)RGDSGGPLIVHKR.4	FLC(cam)TGGVSPYADPNTC(cam)RGDSGGPLIVHKR.5	GDSGGPLIVHK.2	GHESC(cam)M(ox)GAVVSEYFVLTAAHC(cam)FTVDDKEHSIK.4	GHESC(cam)M(ox)GAVVSEYFVLTAAHC(cam)FTVDDKEHSIK.5	GHESC(cam)MGAVVSEYFVLTAAHC(cam)FTVDDKEHSIK.4	GHESC(cam)MGAVVSEYFVLTAAHC(cam)FTVDDKEHSIK.5	GTDYHKQPWQAK.2	GTDYHKQPWQAK.3	HVIILM(ox)TDGLHNM(ox)GGDPITVIDEIR.3	HVIILM(ox)TDGLHNM(ox)GGDPITVIDEIR.4	HVIILMTDGLHNM(ox)GGDPITVIDEIR.3	HVIILMTDGLHNMGGDPITVIDEIR.3	ISVIRPSK.2	KC(cam)LVNLIEK.2	KEAGIPEFYDYDVALIK.2	KEAGIPEFYDYDVALIK.3	KGTDYHKQPWQAK.3	LEDSVTYHC(cam)SR.2	LEDSVTYHC(cam)SR.3	LKYGQTIRPIC(cam)LPC(cam)TEGTTR.3	LKYGQTIRPIC(cam)LPC(cam)TEGTTR.4	LLQEGQALEYVC(cam)PSGFYPYPVQTR.3	LPPTTTC(cam)QQQKEELLPAQDIK.3	PIC(cam)LPC(cam)TEGTTR.2
Glaucoma vs. Cataract	AFAM_HUMAN	P43652	0.131694	2.06061	0.439324	1.09558	85	0.358616	FALSE	FALSE	Afamin	AESPEVC(cam)FNEESPK.2|AIPVTQYLK.2|DADPDTFFAK.2|ESLLNHFLYEVAR.2|ESLLNHFLYEVAR.3|FTDSENVC(cam)QER.2|FTFEYSR.2|IAPQLSTEELVSLGEK.2|IC(cam)AMEGLPQK.2|KSDVGFLPPFPTLDPEEK.3|LPNNVLQEK.2|RHPDLSIPELLR.3|RLC(cam)FFYNKK.3|RPC(cam)FESLK.2|RPC(cam)FESLKADK.3|SC(cam)C(cam)EEQNKVNC(cam)LQTR.3|VNC(cam)LQTR.2	AESPEVCFNEESPK|AIPVTQYLK|DADPDTFFAK|ESLLNHFLYEVAR|FTDSENVCQER|FTFEYSR|IAPQLSTEELVSLGEK|ICAMEGLPQK|KSDVGFLPPFPTLDPEEK|LPNNVLQEK|RHPDLSIPELLR|RLCFFYNKK|RPCFESLK|RPCFESLKADK|SCCEEQNKVNCLQTR|VNCLQTR	AESPEVC(cam)FNEESPK.2	AIPVTQYLK.2	DADPDTFFAK.2	ESLLNHFLYEVAR.2	ESLLNHFLYEVAR.3	FTDSENVC(cam)QER.2	FTFEYSR.2	IAPQLSTEELVSLGEK.2	IC(cam)AMEGLPQK.2	KSDVGFLPPFPTLDPEEK.3	LPNNVLQEK.2	RHPDLSIPELLR.3	RLC(cam)FFYNKK.3	RPC(cam)FESLK.2	RPC(cam)FESLKADK.3	SC(cam)C(cam)EEQNKVNC(cam)LQTR.3	VNC(cam)LQTR.2
Glaucoma vs. Cataract	IGHG2_HUMAN	P01859	0.132721	3.85302	1.06864	1.09636	40	0.493713	FALSE	FALSE	Ig gamma-2 chain C region	C(cam)C(cam)VEC(cam)PPC(cam)PAPPVAGPSVFLFPPKPK.3|KC(cam)C(cam)VEC(cam)PPC(cam)PAPPVAGPSVFLFPPKPK.3|KC(cam)C(cam)VEC(cam)PPC(cam)PAPPVAGPSVFLFPPKPK.4|TTPPM(ox)LDSDGSFFLYSK.3|TTPPMLDSDGSFFLYSK.3|VDKTVERK.2|VVSVLTVVHQDWLNGK.2|VVSVLTVVHQDWLNGK.3	CCVECPPCPAPPVAGPSVFLFPPKPK|KCCVECPPCPAPPVAGPSVFLFPPKPK|TTPPMLDSDGSFFLYSK|VDKTVERK|VVSVLTVVHQDWLNGK	C(cam)C(cam)VEC(cam)PPC(cam)PAPPVAGPSVFLFPPKPK.3	KC(cam)C(cam)VEC(cam)PPC(cam)PAPPVAGPSVFLFPPKPK.3	KC(cam)C(cam)VEC(cam)PPC(cam)PAPPVAGPSVFLFPPKPK.4	TTPPM(ox)LDSDGSFFLYSK.3	TTPPMLDSDGSFFLYSK.3	VDKTVERK.2	VVSVLTVVHQDWLNGK.2	VVSVLTVVHQDWLNGK.3
Glaucoma vs. Cataract	CBPB2_HUMAN	Q96IY4	0.138799	2.65698	0.767004	1.10099	35	0.466274	FALSE	FALSE	Carboxypeptidase B2	AYISMHSYSQHIVFPYSYTR.3|AYISMHSYSQHIVFPYSYTR.4|DTGTYGFLLPER.2|NAIWIDC(cam)GIHAR.2|SKDHEELSLVASEAVR.3|YSFTIELR.2|YTHGHGSETLYLAPGGGDDWIYDLGIK.4	AYISMHSYSQHIVFPYSYTR|DTGTYGFLLPER|NAIWIDCGIHAR|SKDHEELSLVASEAVR|YSFTIELR|YTHGHGSETLYLAPGGGDDWIYDLGIK	AYISMHSYSQHIVFPYSYTR.3	AYISMHSYSQHIVFPYSYTR.4	DTGTYGFLLPER.2	NAIWIDC(cam)GIHAR.2	SKDHEELSLVASEAVR.3	YSFTIELR.2	YTHGHGSETLYLAPGGGDDWIYDLGIK.4
Glaucoma vs. Cataract	CFAH_HUMAN;FHR1_HUMAN	P08603;Q03591	0.14519	3.42027	1.08158	1.10588	25	0.487022	FALSE	FALSE	Complement factor H;Complement factor H-related protein 1	EIM(ox)ENYNIALR.2|EIMENYNIALR.2|TTC(cam)WDGK.2|TTC(cam)WDGKLEYPTC(cam)AK.2|TTC(cam)WDGKLEYPTC(cam)AK.3	EIMENYNIALR|TTCWDGK|TTCWDGKLEYPTCAK	EIM(ox)ENYNIALR.2	EIMENYNIALR.2	TTC(cam)WDGK.2	TTC(cam)WDGKLEYPTC(cam)AK.2	TTC(cam)WDGKLEYPTC(cam)AK.3
Glaucoma vs. Cataract	CH3L1_HUMAN	P36222	0.150697	2.81397	0.562793	1.11011	100	0.404337	FALSE	FALSE	Chitinase-3-like protein 1	DKQHFTTLIK.2|DKQHFTTLIK.3|EAGTLAYYEIC(cam)DFLR.2|EGDGSC(cam)FPDALDR.2|FPLTNAIK.2|FSNTDYAVGYM(ox)LR.2|FSNTDYAVGYMLR.2|GNQWVGYDDQESVK.2|GQEDASPDRFSNTDYAVGYMLR.3|GTTGHHSPLFR.2|GTTGHHSPLFR.3|ILGQQVPYATK.2|LVC(cam)YYTSWSQYR.2|LVMGIPTFGR.2|QLLLSAALSAGK.2|SFTLASSETGVGAPISGPGIPGR.2|SFTLASSETGVGAPISGPGIPGR.3|THGFDGLDLAWLYPGRR.3|TLLSVGGWNFGSQR.2|VTIDSSYDIAK.2	DKQHFTTLIK|EAGTLAYYEICDFLR|EGDGSCFPDALDR|FPLTNAIK|FSNTDYAVGYMLR|GNQWVGYDDQESVK|GQEDASPDRFSNTDYAVGYMLR|GTTGHHSPLFR|ILGQQVPYATK|LVCYYTSWSQYR|LVMGIPTFGR|QLLLSAALSAGK|SFTLASSETGVGAPISGPGIPGR|THGFDGLDLAWLYPGRR|TLLSVGGWNFGSQR|VTIDSSYDIAK	DKQHFTTLIK.2	DKQHFTTLIK.3	EAGTLAYYEIC(cam)DFLR.2	EGDGSC(cam)FPDALDR.2	FPLTNAIK.2	FSNTDYAVGYM(ox)LR.2	FSNTDYAVGYMLR.2	GNQWVGYDDQESVK.2	GQEDASPDRFSNTDYAVGYMLR.3	GTTGHHSPLFR.2	GTTGHHSPLFR.3	ILGQQVPYATK.2	LVC(cam)YYTSWSQYR.2	LVMGIPTFGR.2	QLLLSAALSAGK.2	SFTLASSETGVGAPISGPGIPGR.2	SFTLASSETGVGAPISGPGIPGR.3	THGFDGLDLAWLYPGRR.3	TLLSVGGWNFGSQR.2	VTIDSSYDIAK.2
Glaucoma vs. Cataract	THIO_HUMAN	P10599	0.160511	3.12335	1.04112	1.11768	20	0.495765	FALSE	FALSE	Thioredoxin	TAFQEALDAAGDK.2|VGEFSGANK.2|VGEFSGANKEK.2|VKQIESK.2	TAFQEALDAAGDK|VGEFSGANK|VGEFSGANKEK|VKQIESK	TAFQEALDAAGDK.2	VGEFSGANK.2	VGEFSGANKEK.2	VKQIESK.2
Glaucoma vs. Cataract	APLP1_HUMAN	P51693	0.167536	2.3953	0.618463	1.12314	50	0.409044	FALSE	FALSE	Amyloid-like protein 1	AALEGFLAALQADPPQAER.2|DELAPAGTGVSR.2|EWAMADNQSK.2|FQVHTHLQVIEER.3|GSTEQDAASPEK.2|QALNEHFQSILQTLEEQVSGER.3|RAALEGFLAALQADPPQAER.3|SGSC(cam)AHPHHQVVPFR.3|SGSC(cam)AHPHHQVVPFR.4|VEQATQAIPMER.2	AALEGFLAALQADPPQAER|DELAPAGTGVSR|EWAMADNQSK|FQVHTHLQVIEER|GSTEQDAASPEK|QALNEHFQSILQTLEEQVSGER|RAALEGFLAALQADPPQAER|SGSCAHPHHQVVPFR|VEQATQAIPMER	AALEGFLAALQADPPQAER.2	DELAPAGTGVSR.2	EWAMADNQSK.2	FQVHTHLQVIEER.3	GSTEQDAASPEK.2	QALNEHFQSILQTLEEQVSGER.3	RAALEGFLAALQADPPQAER.3	SGSC(cam)AHPHHQVVPFR.3	SGSC(cam)AHPHHQVVPFR.4	VEQATQAIPMER.2
Glaucoma vs. Cataract	OSTP_HUMAN	P10451	0.16837	2.34764	0.606157	1.12379	50	0.433729	FALSE	FALSE	Osteopontin	AIPVAQDLNAPSDWDSR.2|DSYETSQLDDQSAETHSHK.3|EFHSHEFHSHEDM(ox)LVVDPK.4|EFHSHEFHSHEDMLVVDPK.3|EFHSHEFHSHEDMLVVDPK.4|GDSVVYGLR.2|KANDESNEHSDVIDSQELSK.3|KANDESNEHSDVIDSQELSK.4|QLYNKYPDAVATWLNPDPSQK.3|YPDAVATWLNPDPSQK.2	AIPVAQDLNAPSDWDSR|DSYETSQLDDQSAETHSHK|EFHSHEFHSHEDMLVVDPK|GDSVVYGLR|KANDESNEHSDVIDSQELSK|QLYNKYPDAVATWLNPDPSQK|YPDAVATWLNPDPSQK	AIPVAQDLNAPSDWDSR.2	DSYETSQLDDQSAETHSHK.3	EFHSHEFHSHEDM(ox)LVVDPK.4	EFHSHEFHSHEDMLVVDPK.3	EFHSHEFHSHEDMLVVDPK.4	GDSVVYGLR.2	KANDESNEHSDVIDSQELSK.3	KANDESNEHSDVIDSQELSK.4	QLYNKYPDAVATWLNPDPSQK.3	YPDAVATWLNPDPSQK.2
Glaucoma vs. Cataract	PROS_HUMAN	P07225	0.175496	3.95538	1.05712	1.12935	45	0.465512	FALSE	FALSE	Vitamin K-dependent protein S	HC(cam)LVTVEK.2|IETISHEDLQR.3|IQALSLC(cam)SDQQSHLEFR.3|KVESELIKPINPR.2|KVESELIKPINPR.3|NNLELSTPLK.2|NNLELSTPLKIETISHEDLQR.3|SFQTGLFTAAR.2|SQDILLSVENTVIYR.2	HCLVTVEK|IETISHEDLQR|IQALSLCSDQQSHLEFR|KVESELIKPINPR|NNLELSTPLK|NNLELSTPLKIETISHEDLQR|SFQTGLFTAAR|SQDILLSVENTVIYR	HC(cam)LVTVEK.2	IETISHEDLQR.3	IQALSLC(cam)SDQQSHLEFR.3	KVESELIKPINPR.2	KVESELIKPINPR.3	NNLELSTPLK.2	NNLELSTPLKIETISHEDLQR.3	SFQTGLFTAAR.2	SQDILLSVENTVIYR.2
Glaucoma vs. Cataract	A2MG_HUMAN;DJC14_HUMAN	P01023;Q6Y2X3	0.175503	1.42591	0.582127	1.12936	5	0.460172	FALSE	FALSE	Alpha-2-macroglobulin;DnaJ homolog subfamily C member 14	KEYEMK.2	KEYEMK	KEYEMK.2
Glaucoma vs. Cataract	CO9A1_HUMAN	P20849	0.182252	2.84057	1.07363	1.13465	10	0.495765	FALSE	FALSE	Collagen alpha-1(IX) chain	VIQEHFAEMAASLK.2|VIQEHFAEMAASLK.3	VIQEHFAEMAASLK	VIQEHFAEMAASLK.2	VIQEHFAEMAASLK.3
Glaucoma vs. Cataract	KV306_HUMAN	P01624	0.204669	1.30618	0.533245	1.15242	5	0.495765	FALSE	FALSE	Ig kappa chain V-III region POM	EIVMTQSPVTLSVSPGER.2	EIVMTQSPVTLSVSPGER	EIVMTQSPVTLSVSPGER.2
Glaucoma vs. Cataract	KV110_HUMAN	P01602	0.213961	1.89452	0.669814	1.15987	15	0.404337	FALSE	FALSE	Ig kappa chain V-I region HK102 (Fragment)	ASQSISSWLAWYQQKPGK.2|ASQSISSWLAWYQQKPGK.3|LLIYDASSLESGVPSR.2	ASQSISSWLAWYQQKPGK|LLIYDASSLESGVPSR	ASQSISSWLAWYQQKPGK.2	ASQSISSWLAWYQQKPGK.3	LLIYDASSLESGVPSR.2
Glaucoma vs. Cataract	STOM_HUMAN	P27105	0.21564	3.92279	1.48268	1.16122	10	0.493713	FALSE	FALSE	Erythrocyte band 7 integral membrane protein	AMAAEAEASR.2|YLQTLTTIAAEK.2	AMAAEAEASR|YLQTLTTIAAEK	AMAAEAEASR.2	YLQTLTTIAAEK.2
Glaucoma vs. Cataract	CO5_HUMAN	P01031	0.215725	3.35582	0.699738	1.16129	90	0.394345	FALSE	FALSE	Complement C5	AFTEC(cam)C(cam)VVASQLR.2|ALLVGEHLNIIVTPK.3|ALVEGVDQLFTDYQIK.2|DINYVNPVIK.2|FQNSAILTIQPK.2|GIYGTISR.2|GLLVGEILSAVLSQEGINILTHLPK.3|IDTQDIEASHYR.3|IPLDLVPK.2|IVAC(cam)ASYKPSR.3|KQTAC(cam)KPEIAYAYK.3|LNLVATPLFLKPGIPYPIK.3|MSAVEGIC(cam)TSESPVIDHQGTK.3|TDAPDLPEENQAR.2|TLLPVSKPEIR.3|TSTSEEVC(cam)SFYLK.2|VFQFLEK.2|VTC(cam)TNAELVK.2	AFTECCVVASQLR|ALLVGEHLNIIVTPK|ALVEGVDQLFTDYQIK|DINYVNPVIK|FQNSAILTIQPK|GIYGTISR|GLLVGEILSAVLSQEGINILTHLPK|IDTQDIEASHYR|IPLDLVPK|IVACASYKPSR|KQTACKPEIAYAYK|LNLVATPLFLKPGIPYPIK|MSAVEGICTSESPVIDHQGTK|TDAPDLPEENQAR|TLLPVSKPEIR|TSTSEEVCSFYLK|VFQFLEK|VTCTNAELVK	AFTEC(cam)C(cam)VVASQLR.2	ALLVGEHLNIIVTPK.3	ALVEGVDQLFTDYQIK.2	DINYVNPVIK.2	FQNSAILTIQPK.2	GIYGTISR.2	GLLVGEILSAVLSQEGINILTHLPK.3	IDTQDIEASHYR.3	IPLDLVPK.2	IVAC(cam)ASYKPSR.3	KQTAC(cam)KPEIAYAYK.3	LNLVATPLFLKPGIPYPIK.3	MSAVEGIC(cam)TSESPVIDHQGTK.3	TDAPDLPEENQAR.2	TLLPVSKPEIR.3	TSTSEEVC(cam)SFYLK.2	VFQFLEK.2	VTC(cam)TNAELVK.2
Glaucoma vs. Cataract	APOA2_HUMAN	P02652	0.2205	2.34222	0.67614	1.16514	35	0.417736	FALSE	FALSE	Apolipoprotein A-II	EQLTPLIK.2|EQLTPLIKK.2|SKEQLTPLIK.2|SKEQLTPLIKK.2|SKEQLTPLIKK.3|VKSPELQAEAK.2|VKSPELQAEAK.3	EQLTPLIK|EQLTPLIKK|SKEQLTPLIK|SKEQLTPLIKK|VKSPELQAEAK	EQLTPLIK.2	EQLTPLIKK.2	SKEQLTPLIK.2	SKEQLTPLIKK.2	SKEQLTPLIKK.3	VKSPELQAEAK.2	VKSPELQAEAK.3
Glaucoma vs. Cataract	RET3_HUMAN	P10745	0.225835	2.42963	0.350687	1.16945	215	0.212483	FALSE	FALSE	Retinol-binding protein 3	AKEMLQHNQLR.3|AKVPTVLQTAGK.2|AKVPTVLQTAGK.3|ALVIGEVTSGGC(cam)QPPQTYHVDDTNLYLTIPTAR.3|ALVIGEVTSGGC(cam)QPPQTYHVDDTNLYLTIPTAR.4|AVGPQLVR.2|AWDLAGVEPDITVPMSEALSIAQDIVALR.3|DLYILMSHTSGSAAEAFAHTM(ox)QDLQR.3|FDAM(ox)AELETVK.2|FDAMAELETVK.2|FDM(ox)FGDGELLTQVSR.2|FDMFGDGELLTQVSR.2|FSFHTNVLEDNIGYLR.2|FSFHTNVLEDNIGYLR.3|GLRHEVLEGNVGYLR.3|GLRHEVLEGNVGYLR.4|GVAEDIAHILK.2|GVYLLTSHR.2|HEVLEGNVGYLR.2|IGESDFFFTV…	AKEMLQHNQLR|AKVPTVLQTAGK|ALVIGEVTSGGCQPPQTYHVDDTNLYLTIPTAR|AVGPQLVR|AWDLAGVEPDITVPMSEALSIAQDIVALR|DLYILMSHTSGSAAEAFAHTMQDLQR|FDAMAELETVK|FDMFGDGELLTQVSR|FSFHTNVLEDNIGYLR|GLRHEVLEGNVGYLR|GVAEDIAHILK|GVYLLTSHR|HEVLEGNVGYLR|IGESDFFFTVPVSR|IMHTDAMIIDMR|IPGIVPMQIPSPEVFEELIK|IYSRPDDSVSELWTHAQVVGER|LNAGLQAASEDPR|LVADNYASAELGAK|PEVVGQTSALLR|QHLYSVFDR|SALPGVVHCLQEVLK|SLGPLGGGSQTWEGSGVLPCVGTPAEQALEK|SVGASD…	AKEMLQHNQLR.3	AKVPTVLQTAGK.2	AKVPTVLQTAGK.3	ALVIGEVTSGGC(cam)QPPQTYHVDDTNLYLTIPTAR.3	ALVIGEVTSGGC(cam)QPPQTYHVDDTNLYLTIPTAR.4	AVGPQLVR.2	AWDLAGVEPDITVPMSEALSIAQDIVALR.3	DLYILMSHTSGSAAEAFAHTM(ox)QDLQR.3	FDAM(ox)AELETVK.2	FDAMAELETVK.2	FDM(ox)FGDGELLTQVSR.2	FDMFGDGELLTQVSR.2	FSFHTNVLEDNIGYLR.2	FSFHTNVLEDNIGYLR.3	GLRHEVLEGNVGYLR.3	GLRHEVLEGNVGYLR.4	GVAEDIAHILK.2	GVYLLTSHR.2	HEVLEGNVGYLR.2	IGESDFFFTVPVSR.2	IGESDFFFTVPVSR.3	IMHTDAMIIDMR.2	IMHTDAMIIDMR.3	IPGIVPM(ox)QIPSPEVFEELIK.3	IYSRPDDSVSELWTHAQVVGER.3	IYSRPDDSVSELWTHAQVVGER.4	LNAGLQAASEDPR.2	LVADNYASAELGAK.2	PEVVGQTSALLR.2	QHLYSVFDR.2	SALPGVVHC(cam)LQEVLK.2	SALPGVVHC(cam)LQEVLK.3	SLGPLGGGSQTWEGSGVLPC(cam)VGTPAEQALEK.3	SVGASDGSSWEGVGVTPHVVVPAEEALAR.3	TATAAEEFAFLMQSLGWATLVGEITAGNLLHTR.3	TGGGALDLR.2
Glaucoma vs. Cataract	CFAI_HUMAN	P05156	0.242616	2.22578	0.464108	1.18314	90	0.307842	FALSE	FALSE	Complement factor I	AC(cam)DGINDC(cam)GDQSDELC(cam)C(cam)K.2|AQLGDLPWQVAIK.2|EMEC(cam)AGTYDGSIDAC(cam)K.2|HGNTDSEGIVEVK.2|HGNTDSEGIVEVK.3|IIFHENYNAGTYQNDIALIEM(ox)K.3|IIFHENYNAGTYQNDIALIEMK.3|IVIEYVDR.2|LVDQDKTMFIC(cam)K.2|LVDQDKTMFIC(cam)K.3|RAQLGDLPWQVAIK.3|SLEC(cam)LHPGTK.2|TM(ox)GYQDFADVVC(cam)YTQK.2|TMGYQDFADVVC(cam)YTQK.2|VANYFDWISYHVGR.2|VANYFDWISYHVGR.3|VFC(cam)QPWQR.2|VFSLQWGEVK.2	ACDGINDCGDQSDELCCK|AQLGDLPWQVAIK|EMECAGTYDGSIDACK|HGNTDSEGIVEVK|IIFHENYNAGTYQNDIALIEMK|IVIEYVDR|LVDQDKTMFICK|RAQLGDLPWQVAIK|SLECLHPGTK|TMGYQDFADVVCYTQK|VANYFDWISYHVGR|VFCQPWQR|VFSLQWGEVK	AC(cam)DGINDC(cam)GDQSDELC(cam)C(cam)K.2	AQLGDLPWQVAIK.2	EMEC(cam)AGTYDGSIDAC(cam)K.2	HGNTDSEGIVEVK.2	HGNTDSEGIVEVK.3	IIFHENYNAGTYQNDIALIEM(ox)K.3	IIFHENYNAGTYQNDIALIEMK.3	IVIEYVDR.2	LVDQDKTMFIC(cam)K.2	LVDQDKTMFIC(cam)K.3	RAQLGDLPWQVAIK.3	SLEC(cam)LHPGTK.2	TM(ox)GYQDFADVVC(cam)YTQK.2	TMGYQDFADVVC(cam)YTQK.2	VANYFDWISYHVGR.2	VANYFDWISYHVGR.3	VFC(cam)QPWQR.2	VFSLQWGEVK.2
Glaucoma vs. Cataract	IGF2_HUMAN	P01344	0.246064	0.825624	0.312056	1.18597	10	0.324855	FALSE	FALSE	Insulin-like growth factor II	GIVEEC(cam)C(cam)FR.2|SC(cam)DLALLETYC(cam)ATPAK.2	GIVEECCFR|SCDLALLETYCATPAK	GIVEEC(cam)C(cam)FR.2	SC(cam)DLALLETYC(cam)ATPAK.2
Glaucoma vs. Cataract	DAG1_HUMAN	Q14118	0.266095	2.49223	0.788113	1.20255	25	0.407239	FALSE	FALSE	Dystroglycan	EALPSWLHWDSQSHTLEGLPLDTDK.4|EALPSWLHWDSQSHTLEGLPLDTDKGVHYISVSATR.5|LFDMSAFMAGPGNAK.2|LGC(cam)SLNQNSVPDIHGVEAPAR.3|VTIPTDLIASSGDIIK.2	EALPSWLHWDSQSHTLEGLPLDTDK|EALPSWLHWDSQSHTLEGLPLDTDKGVHYISVSATR|LFDMSAFMAGPGNAK|LGCSLNQNSVPDIHGVEAPAR|VTIPTDLIASSGDIIK	EALPSWLHWDSQSHTLEGLPLDTDK.4	EALPSWLHWDSQSHTLEGLPLDTDKGVHYISVSATR.5	LFDMSAFMAGPGNAK.2	LGC(cam)SLNQNSVPDIHGVEAPAR.3	VTIPTDLIASSGDIIK.2
Glaucoma vs. Cataract	KV121_HUMAN	P01613	0.267433	1.47408	0.557149	1.20366	10	0.292879	FALSE	FALSE	Ig kappa chain V-I region Ni	DIQMTQSPSSLSATVGDR.2|LLIYDASNLETGVPSR.2	DIQMTQSPSSLSATVGDR|LLIYDASNLETGVPSR	DIQMTQSPSSLSATVGDR.2	LLIYDASNLETGVPSR.2
Glaucoma vs. Cataract	SPRC_HUMAN	P09486	0.271561	2.76222	0.832839	1.20711	30	0.400306	FALSE	FALSE	SPARC	APLIPMEHC(cam)TTR.3|DEDNNLLTEK.2|LEAGDHPVELLAR.3|LHLDYIGPC(cam)K.2|RLEAGDHPVELLAR.3|TFDSSC(cam)HFFATK.2	APLIPMEHCTTR|DEDNNLLTEK|LEAGDHPVELLAR|LHLDYIGPCK|RLEAGDHPVELLAR|TFDSSCHFFATK	APLIPMEHC(cam)TTR.3	DEDNNLLTEK.2	LEAGDHPVELLAR.3	LHLDYIGPC(cam)K.2	RLEAGDHPVELLAR.3	TFDSSC(cam)HFFATK.2
Glaucoma vs. Cataract	LUM_HUMAN	P51884	0.271945	1.76157	0.531133	1.20743	30	0.327355	FALSE	FALSE	Lumican	FNALQYLR.2|ISETSLPPDMYEC(cam)LR.2|LKEDAVSAAFK.2|RFNALQYLR.2|SLEDLQLTHNK.3|SLEYLDLSFNQIAR.2	FNALQYLR|ISETSLPPDMYECLR|LKEDAVSAAFK|RFNALQYLR|SLEDLQLTHNK|SLEYLDLSFNQIAR	FNALQYLR.2	ISETSLPPDMYEC(cam)LR.2	LKEDAVSAAFK.2	RFNALQYLR.2	SLEDLQLTHNK.3	SLEYLDLSFNQIAR.2
Glaucoma vs. Cataract	APOH_HUMAN	P02749	0.281163	1.89222	0.434106	1.21517	70	0.244973	FALSE	FALSE	Beta-2-glycoprotein 1	ATFGC(cam)HDGYSLDGPEEIEC(cam)TK.2|ATFGC(cam)HDGYSLDGPEEIEC(cam)TK.3|C(cam)TEEGKWSPELPVC(cam)APIIC(cam)PPPSIPTFATLR.3|DKATFGC(cam)HDGYSLDGPEEIEC(cam)TK.3|DKATFGC(cam)HDGYSLDGPEEIEC(cam)TK.4|KC(cam)SYTEDAQC(cam)IDGTIEVPK.2|KC(cam)SYTEDAQC(cam)IDGTIEVPK.3|TC(cam)PKPDDLPFSTVVPLK.2|TC(cam)PKPDDLPFSTVVPLK.3|TFYEPGEEITYSC(cam)K.2|TFYEPGEEITYSC(cam)KPGYVSR.2|TFYEPGEEITYSC(cam)KPGYVSR.3|VC(cam)PFAGILENGAV…	ATFGCHDGYSLDGPEEIECTK|CTEEGKWSPELPVCAPIICPPPSIPTFATLR|DKATFGCHDGYSLDGPEEIECTK|KCSYTEDAQCIDGTIEVPK|TCPKPDDLPFSTVVPLK|TFYEPGEEITYSCK|TFYEPGEEITYSCKPGYVSR|VCPFAGILENGAVR	ATFGC(cam)HDGYSLDGPEEIEC(cam)TK.2	ATFGC(cam)HDGYSLDGPEEIEC(cam)TK.3	C(cam)TEEGKWSPELPVC(cam)APIIC(cam)PPPSIPTFATLR.3	DKATFGC(cam)HDGYSLDGPEEIEC(cam)TK.3	DKATFGC(cam)HDGYSLDGPEEIEC(cam)TK.4	KC(cam)SYTEDAQC(cam)IDGTIEVPK.2	KC(cam)SYTEDAQC(cam)IDGTIEVPK.3	TC(cam)PKPDDLPFSTVVPLK.2	TC(cam)PKPDDLPFSTVVPLK.3	TFYEPGEEITYSC(cam)K.2	TFYEPGEEITYSC(cam)KPGYVSR.2	TFYEPGEEITYSC(cam)KPGYVSR.3	VC(cam)PFAGILENGAVR.2	VC(cam)PFAGILENGAVR.3
Glaucoma vs. Cataract	PLAK_HUMAN	P14923	0.290655	2.77969	1.05063	1.2232	10	0.461505	FALSE	FALSE	Junction plakoglobin	LNTIPLFVQLLYSSVENIQR.3|LVQLLVK.2	LNTIPLFVQLLYSSVENIQR|LVQLLVK	LNTIPLFVQLLYSSVENIQR.3	LVQLLVK.2
Glaucoma vs. Cataract	FHR1_HUMAN;FHR5_HUMAN	Q03591;Q9BXR6	0.293703	0.518033	0.211486	1.22578	5	0.24584	FALSE	FALSE	Complement factor H-related protein 1;Complement factor H-related protein 5	ITC(cam)TEEGWSPTPK.2	ITCTEEGWSPTPK	ITC(cam)TEEGWSPTPK.2
Glaucoma vs. Cataract	CALR_HUMAN	P27797	0.293749	1.95388	0.651294	1.22582	20	0.385548	FALSE	FALSE	Calreticulin	EQFLDGDGWTSR.2|FYALSASFEPFSNK.2|HEQNIDC(cam)GGGYVK.2|IKDPDASKPEDWDER.3	EQFLDGDGWTSR|FYALSASFEPFSNK|HEQNIDCGGGYVK|IKDPDASKPEDWDER	EQFLDGDGWTSR.2	FYALSASFEPFSNK.2	HEQNIDC(cam)GGGYVK.2	IKDPDASKPEDWDER.3
Glaucoma vs. Cataract	LTBP2_HUMAN	Q14767	0.309524	2.90705	0.530753	1.2393	125	0.261574	FALSE	FALSE	Latent-transforming growth factor beta-binding protein 2	AQPPAPQSPPAPQSPPAGTLSGLSQTHPSQQHVGLSR.4|C(cam)HC(cam)SPGYVAEAGPPHC(cam)TAKE.3|C(cam)TNLEGSFR.2|EIC(cam)PAGHGYTYASSDIR.2|EIC(cam)PAGHGYTYASSDIR.3|EQDAPVAGLQPVER.2|FC(cam)HLPIPQPDREPPGR.4|GAGGQSM(ox)SEAPTGDHAPAPTR.3|GAGGQSMSEAPTGDHAPAPTR.3|GQSGSC(cam)VDVNEC(cam)LTPGVC(cam)AHGK.3|GSC(cam)SRPQLC(cam)VC(cam)R.3|IVFTPTIC(cam)K.2|IYFC(cam)QIPC(cam)LNGGR.2|KVTNDVC(cam)SEPLR.2|KVTNDVC(cam)SEPLR.3|LRRPGGSY…	AQPPAPQSPPAPQSPPAGTLSGLSQTHPSQQHVGLSR|CHCSPGYVAEAGPPHCTAKE|CTNLEGSFR|EICPAGHGYTYASSDIR|EQDAPVAGLQPVER|FCHLPIPQPDREPPGR|GAGGQSMSEAPTGDHAPAPTR|GQSGSCVDVNECLTPGVCAHGK|GSCSRPQLCVCR|IVFTPTICK|IYFCQIPCLNGGR|KVTNDVCSEPLR|LRRPGGSYPAAAAAK|QSTFTLPLSNQLASVNPSLVK|SGEPPRPLPPAAPR|SGEPPRPLPPAAPRPR|SLGPGTCTLPLAQR|SSEVYAQLCNVAR|STPLGQQQPAPR|VHIHHPPEASVQIHQVAQVR|VTNDVCSEPLR	AQPPAPQSPPAPQSPPAGTLSGLSQTHPSQQHVGLSR.4	C(cam)HC(cam)SPGYVAEAGPPHC(cam)TAKE.3	C(cam)TNLEGSFR.2	EIC(cam)PAGHGYTYASSDIR.2	EIC(cam)PAGHGYTYASSDIR.3	EQDAPVAGLQPVER.2	FC(cam)HLPIPQPDREPPGR.4	GAGGQSM(ox)SEAPTGDHAPAPTR.3	GAGGQSMSEAPTGDHAPAPTR.3	GQSGSC(cam)VDVNEC(cam)LTPGVC(cam)AHGK.3	GSC(cam)SRPQLC(cam)VC(cam)R.3	IVFTPTIC(cam)K.2	IYFC(cam)QIPC(cam)LNGGR.2	KVTNDVC(cam)SEPLR.2	KVTNDVC(cam)SEPLR.3	LRRPGGSYPAAAAAK.3	QSTFTLPLSNQLASVNPSLVK.2	SGEPPRPLPPAAPR.3	SGEPPRPLPPAAPRPR.4	SLGPGTC(cam)TLPLAQR.2	SSEVYAQLC(cam)NVAR.2	STPLGQQQPAPR.2	VHIHHPPEASVQIHQVAQVR.3	VHIHHPPEASVQIHQVAQVR.4	VTNDVC(cam)SEPLR.2
Glaucoma vs. Cataract	PGS2_HUMAN	P07585	0.311237	3.74959	1.08241	1.24077	35	0.404337	FALSE	FALSE	Decorin	AHENEITK.2|ITEIKDGDFK.2|KASYSGVSLFSNPVQYWEIQPSTFR.3|NLHALILVNNK.3|VPGGLAEHK.2|VSPGAFTPLVK.2|VVQC(cam)SDLGLDK.2	AHENEITK|ITEIKDGDFK|KASYSGVSLFSNPVQYWEIQPSTFR|NLHALILVNNK|VPGGLAEHK|VSPGAFTPLVK|VVQCSDLGLDK	AHENEITK.2	ITEIKDGDFK.2	KASYSGVSLFSNPVQYWEIQPSTFR.3	NLHALILVNNK.3	VPGGLAEHK.2	VSPGAFTPLVK.2	VVQC(cam)SDLGLDK.2
Glaucoma vs. Cataract	MUCB_HUMAN	P04220	0.312433	5.53265	2.09114	1.2418	10	0.498238	FALSE	FALSE	Ig mu heavy chain disease protein	QIEVSWLR.2|YFAHSILTVSEEEWNTGETYTC(cam)VVAHEALPNRVTER.5	QIEVSWLR|YFAHSILTVSEEEWNTGETYTCVVAHEALPNRVTER	QIEVSWLR.2	YFAHSILTVSEEEWNTGETYTC(cam)VVAHEALPNRVTER.5
Glaucoma vs. Cataract	A1AG1_HUMAN;A1AG2_HUMAN	P02763;P19652	0.32059	0.632881	0.239207	1.24884	10	0.185894	FALSE	FALSE	Alpha-1-acid glycoprotein 1;Alpha-1-acid glycoprotein 2	TEDTIFLR.2|WFYIASAFR.2	TEDTIFLR|WFYIASAFR	TEDTIFLR.2	WFYIASAFR.2
Glaucoma vs. Cataract	DAAF1_HUMAN	Q8NEP3	0.321651	1.72776	0.705356	1.24976	5	0.487022	FALSE	FALSE	Dynein assembly factor 1, axonemal	M(ox)TKSSLQK.2	MTKSSLQK	M(ox)TKSSLQK.2
Glaucoma vs. Cataract	CLUS_HUMAN	P10909	0.328855	2.09148	0.315302	1.25602	195	0.066127	FALSE	FALSE	Clusterin	ASSIIDELFQDR.2|ASSIIDELFQDR.3|C(cam)REILSVDC(cam)STNNPSQAK.3|EILSVDC(cam)STNNPSQAK.2|EIQNAVNGVK.2|ELDESLQVAER.2|EPQDTYHYLPFSLPHR.2|EPQDTYHYLPFSLPHR.3|EPQDTYHYLPFSLPHR.4|FFTREPQDTYHYLPFSLPHR.3|FFTREPQDTYHYLPFSLPHR.4|FFTREPQDTYHYLPFSLPHR.5|FM(ox)ETVAEK.2|FMETVAEK.2|IDSLLENDR.2|IDSLLENDRQQTHM(ox)LDVMQDHFSR.4|IDSLLENDRQQTHMLDVM(ox)QDHFSR.4|IDSLLENDRQQTHMLDVMQDHFSR.4|IDSLLENDRQQTHMLDVMQDHFSR.5|KTLLSNL…	ASSIIDELFQDR|CREILSVDCSTNNPSQAK|EILSVDCSTNNPSQAK|EIQNAVNGVK|ELDESLQVAER|EPQDTYHYLPFSLPHR|FFTREPQDTYHYLPFSLPHR|FMETVAEK|IDSLLENDR|IDSLLENDRQQTHMLDVMQDHFSR|KTLLSNLEEAK|KTLLSNLEEAKK|KYNELLK|LFDSDPITVTVPVEVSR|QQTHMLDVMQDHFSR|RELDESLQVAER|RPHFFFPK|TLLSNLEEAKK|VTTVASHTSDSDVPSGVTEVVVK	ASSIIDELFQDR.2	ASSIIDELFQDR.3	C(cam)REILSVDC(cam)STNNPSQAK.3	EILSVDC(cam)STNNPSQAK.2	EIQNAVNGVK.2	ELDESLQVAER.2	EPQDTYHYLPFSLPHR.2	EPQDTYHYLPFSLPHR.3	EPQDTYHYLPFSLPHR.4	FFTREPQDTYHYLPFSLPHR.3	FFTREPQDTYHYLPFSLPHR.4	FFTREPQDTYHYLPFSLPHR.5	FM(ox)ETVAEK.2	FMETVAEK.2	IDSLLENDR.2	IDSLLENDRQQTHM(ox)LDVMQDHFSR.4	IDSLLENDRQQTHMLDVM(ox)QDHFSR.4	IDSLLENDRQQTHMLDVMQDHFSR.4	IDSLLENDRQQTHMLDVMQDHFSR.5	KTLLSNLEEAK.2	KTLLSNLEEAK.3	KTLLSNLEEAKK.2	KTLLSNLEEAKK.3	KYNELLK.2	LFDSDPITVTVPVEVSR.2	LFDSDPITVTVPVEVSR.3	QQTHM(ox)LDVMQDHFSR.3	QQTHM(ox)LDVMQDHFSR.4	QQTHMLDVM(ox)QDHFSR.4	QQTHMLDVMQDHFSR.2	QQTHMLDVMQDHFSR.3	QQTHMLDVMQDHFSR.4	RELDESLQVAER.2	RELDESLQVAER.3	RPHFFFPK.2	TLLSNLEEAKK.2
Glaucoma vs. Cataract	A1AG2_HUMAN	P19652	0.337227	3.93838	0.821209	1.26333	90	0.34466	FALSE	FALSE	Alpha-1-acid glycoprotein 2	EHVAHLLFLR.2|EHVAHLLFLR.3|NWGLSFYADKPETTK.2|NWGLSFYADKPETTK.3|SDVM(ox)YTDWK.2|SDVM(ox)YTDWKK.3|SDVMYTDWK.2|SDVMYTDWKK.2|SDVMYTDWKK.3|TLM(ox)FGSYLDDEK.2|TLM(ox)FGSYLDDEKNWGLSFYADKPETTK.3|TLM(ox)FGSYLDDEKNWGLSFYADKPETTK.4|TLMFGSYLDDEK.2|TLMFGSYLDDEKNWGLSFYADKPETTK.3|TLMFGSYLDDEKNWGLSFYADKPETTK.4|YEGGREHVAHLLFLR.2|YEGGREHVAHLLFLR.3|YEGGREHVAHLLFLR.4	EHVAHLLFLR|NWGLSFYADKPETTK|SDVMYTDWK|SDVMYTDWKK|TLMFGSYLDDEK|TLMFGSYLDDEKNWGLSFYADKPETTK|YEGGREHVAHLLFLR	EHVAHLLFLR.2	EHVAHLLFLR.3	NWGLSFYADKPETTK.2	NWGLSFYADKPETTK.3	SDVM(ox)YTDWK.2	SDVM(ox)YTDWKK.3	SDVMYTDWK.2	SDVMYTDWKK.2	SDVMYTDWKK.3	TLM(ox)FGSYLDDEK.2	TLM(ox)FGSYLDDEKNWGLSFYADKPETTK.3	TLM(ox)FGSYLDDEKNWGLSFYADKPETTK.4	TLMFGSYLDDEK.2	TLMFGSYLDDEKNWGLSFYADKPETTK.3	TLMFGSYLDDEKNWGLSFYADKPETTK.4	YEGGREHVAHLLFLR.2	YEGGREHVAHLLFLR.3	YEGGREHVAHLLFLR.4
Glaucoma vs. Cataract	ALBU_HUMAN	P02768	0.343337	2.75961	0.275961	1.26869	475	0.0335368	TRUE	FALSE	Serum albumin	AAC(cam)LLPKLDELRDEGK.3|AAC(cam)LLPKLDELRDEGK.4|AEFAEVSK.2|AFKAWAVAR.2|ATKEQLKAVM(ox)DDFAAFVEK.3|ATKEQLKAVMDDFAAFVEK.3|ATKEQLKAVMDDFAAFVEK.4|AVM(ox)DDFAAFVEK.2|AVM(ox)DDFAAFVEK.3|AVMDDFAAFVEKC(cam)C(cam)K.3|AWAVARLSQR.2|C(cam)C(cam)TESLVNRRPC(cam)FSALEVDETYVPK.4|DDNPNLPR.2|EC(cam)C(cam)EKPLLEK.2|EC(cam)C(cam)EKPLLEK.3|EQLKAVM(ox)DDFAAFVEK.3|EQLKAVMDDFAAFVEK.2|EQLKAVMDDFAAFVEK.3|ETC(cam)FAEEGK.2|E…	AACLLPKLDELRDEGK|AEFAEVSK|AFKAWAVAR|ATKEQLKAVMDDFAAFVEK|AVMDDFAAFVEK|AVMDDFAAFVEKCCK|AWAVARLSQR|CCTESLVNRRPCFSALEVDETYVPK|DDNPNLPR|ECCEKPLLEK|EQLKAVMDDFAAFVEK|ETCFAEEGK|ETYGEMADCCAKQEPERNECFLQHK|FKDLGEENFK|FPKAEFAEVSK|HPDYSVVLLLR|HPYFYAPELLFFAKR|KLVAASQAALGL|KYLYEIAR|LAKTYETTLEK|LKCASLQKFGER|LKECCEKPLLEK|LSQRFPKAEFAEVSK|LVAASQAALGL|LVNEVTEFAKTCVADESAENCDK|LVRPEVDVMCTAFHDNEETFLK|LVTDLTKVHTECCHGDLL…	AAC(cam)LLPKLDELRDEGK.3	AAC(cam)LLPKLDELRDEGK.4	AEFAEVSK.2	AFKAWAVAR.2	ATKEQLKAVM(ox)DDFAAFVEK.3	ATKEQLKAVMDDFAAFVEK.3	ATKEQLKAVMDDFAAFVEK.4	AVM(ox)DDFAAFVEK.2	AVM(ox)DDFAAFVEK.3	AVMDDFAAFVEKC(cam)C(cam)K.3	AWAVARLSQR.2	C(cam)C(cam)TESLVNRRPC(cam)FSALEVDETYVPK.4	DDNPNLPR.2	EC(cam)C(cam)EKPLLEK.2	EC(cam)C(cam)EKPLLEK.3	EQLKAVM(ox)DDFAAFVEK.3	EQLKAVMDDFAAFVEK.2	EQLKAVMDDFAAFVEK.3	ETC(cam)FAEEGK.2	ETYGEMADC(cam)C(cam)AKQEPERNEC(cam)FLQHK.4	FKDLGEENFK.2	FKDLGEENFK.3	FPKAEFAEVSK.2	FPKAEFAEVSK.3	HPDYSVVLLLR.2	HPDYSVVLLLR.3	HPYFYAPELLFFAKR.3	KLVAASQAALGL.2	KYLYEIAR.2	LAKTYETTLEK.2	LAKTYETTLEK.3	LKC(cam)ASLQKFGER.3	LKEC(cam)C(cam)EKPLLEK.2	LKEC(cam)C(cam)EKPLLEK.3	LSQRFPKAEFAEVSK.3	LSQRFPKAEFAEVSK.4
Glaucoma vs. Cataract	HEP2_HUMAN	P05546	0.346817	3.17917	0.771063	1.27175	60	0.316057	FALSE	FALSE	Heparin cofactor 2	EYYFAEAQIADFSDPAFISK.2|FAFNLYR.2|FTVDRPFLFLIYEHR.3|FTVDRPFLFLIYEHR.4|GPLDQLEK.2|NYNLVESLK.2|QFPILLDFK.2|TLEAQLTPR.2|TSC(cam)LLFMGR.2|VREYYFAEAQIADFSDPAFISK.3|VSMMQTK.2|YEITTIHNLFR.3	EYYFAEAQIADFSDPAFISK|FAFNLYR|FTVDRPFLFLIYEHR|GPLDQLEK|NYNLVESLK|QFPILLDFK|TLEAQLTPR|TSCLLFMGR|VREYYFAEAQIADFSDPAFISK|VSMMQTK|YEITTIHNLFR	EYYFAEAQIADFSDPAFISK.2	FAFNLYR.2	FTVDRPFLFLIYEHR.3	FTVDRPFLFLIYEHR.4	GPLDQLEK.2	NYNLVESLK.2	QFPILLDFK.2	TLEAQLTPR.2	TSC(cam)LLFMGR.2	VREYYFAEAQIADFSDPAFISK.3	VSMMQTK.2	YEITTIHNLFR.3
Glaucoma vs. Cataract	DEF1_HUMAN;DEF3_HUMAN	P59665;P59666	0.351275	1.71169	0.646957	1.27569	10	0.389566	FALSE	FALSE	Neutrophil defensin 1;Neutrophil defensin 3	IPAC(cam)IAGER.2|YGTC(cam)IYQGR.2	IPACIAGER|YGTCIYQGR	IPAC(cam)IAGER.2	YGTC(cam)IYQGR.2
Glaucoma vs. Cataract	KV122_HUMAN	P04430	0.355417	2.15011	0.87778	1.27936	5	0.407239	FALSE	FALSE	Ig kappa chain V-I region BAN	DIQLTQSPSSLSASVGDR.2	DIQLTQSPSSLSASVGDR	DIQLTQSPSSLSASVGDR.2
Glaucoma vs. Cataract	NPC2_HUMAN	P61916	0.36231	3.19601	0.922609	1.28548	35	0.391957	FALSE	FALSE	Epididymal secretory protein E1	DC(cam)GSVDGVIK.2|DKTYSYLNK.2|DKTYSYLNKLPVK.3|EVNVSPC(cam)PTQPC(cam)QLSK.2|SGINC(cam)PIQK.2|TYSYLNKLPVK.2|TYSYLNKLPVK.3	DCGSVDGVIK|DKTYSYLNK|DKTYSYLNKLPVK|EVNVSPCPTQPCQLSK|SGINCPIQK|TYSYLNKLPVK	DC(cam)GSVDGVIK.2	DKTYSYLNK.2	DKTYSYLNKLPVK.3	EVNVSPC(cam)PTQPC(cam)QLSK.2	SGINC(cam)PIQK.2	TYSYLNKLPVK.2	TYSYLNKLPVK.3
Glaucoma vs. Cataract	SPTA1_HUMAN	P02549	0.363396	3.55178	0.837163	1.28645	65	0.34727	FALSE	FALSE	Spectrin alpha chain, erythrocytic 1	AAVGQEEIQLR.2|HEALENDFAVHETR.3|HGLLESAVAAR.2|HQSLEAEVQTK.2|HQTFAHEVDGR.3|IEALNEK.2|ITDLEHFAESLIADEHYAKEEIATR.4|SSDEIENAFQALAEGK.2|TGQEMIEGGHYASDNVTTR.3|VADDLLFEGLLTPEGAQIR.2|VEAADHQGIVPAVYVR.3|VLQEESQNK.2|VQNVC(cam)AQGEDILNK.2	AAVGQEEIQLR|HEALENDFAVHETR|HGLLESAVAAR|HQSLEAEVQTK|HQTFAHEVDGR|IEALNEK|ITDLEHFAESLIADEHYAKEEIATR|SSDEIENAFQALAEGK|TGQEMIEGGHYASDNVTTR|VADDLLFEGLLTPEGAQIR|VEAADHQGIVPAVYVR|VLQEESQNK|VQNVCAQGEDILNK	AAVGQEEIQLR.2	HEALENDFAVHETR.3	HGLLESAVAAR.2	HQSLEAEVQTK.2	HQTFAHEVDGR.3	IEALNEK.2	ITDLEHFAESLIADEHYAKEEIATR.4	SSDEIENAFQALAEGK.2	TGQEMIEGGHYASDNVTTR.3	VADDLLFEGLLTPEGAQIR.2	VEAADHQGIVPAVYVR.3	VLQEESQNK.2	VQNVC(cam)AQGEDILNK.2
Glaucoma vs. Cataract	LC1L1_HUMAN;LCN1_HUMAN	Q5VSP4;P31025	0.365591	1.25067	0.510586	1.28841	5	0.433729	FALSE	FALSE	Putative lipocalin 1-like protein 1;Lipocalin-1	GLSTESILIPR.2	GLSTESILIPR	GLSTESILIPR.2
Glaucoma vs. Cataract	CERU_HUMAN	P00450	0.373127	2.50658	0.275133	1.29516	390	0.0137834	TRUE	FALSE	Ceruloplasmin	AEEEHLGILGPQLHADVGDK.3|AEEEHLGILGPQLHADVGDK.4|AEEEHLGILGPQLHADVGDKVK.4|AGLQAFFQVQEC(cam)NK.2|ALYLQYTDETFR.2|DDEEFIESNK.2|DIASGLIGPLIIC(cam)KK.2|DIASGLIGPLIIC(cam)KK.3|DSLDKEKEK.2|DTANLFPQTSLTLHM(ox)WPDTEGTFNVEC(cam)LTTDHYTGGM(ox)K.4|DTANLFPQTSLTLHM(ox)WPDTEGTFNVEC(cam)LTTDHYTGGMK.4|DTANLFPQTSLTLHMWPDTEGTFNVEC(cam)LTTDHYTGGMK.4|EVGPTNADPVC(cam)LAK.2|EYTDASFTNR.2|EYTDASFTNRK.2|EYTDASFTNRK.3|FNKNNEG…	AEEEHLGILGPQLHADVGDK|AEEEHLGILGPQLHADVGDKVK|AGLQAFFQVQECNK|ALYLQYTDETFR|DDEEFIESNK|DIASGLIGPLIICKK|DSLDKEKEK|DTANLFPQTSLTLHMWPDTEGTFNVECLTTDHYTGGMK|EVGPTNADPVCLAK|EYTDASFTNR|EYTDASFTNRK|FNKNNEGTYYSPNYNPQSR|GAYPLSIEPIGVR|GDSVVWYLFSAGNEADVHGIYFSGNTYLWR|GVYSSDVFDIFPGTYQTLEMFPR|HIDREFVVMFSVVDENFSWYLEDNIK|HRGVYSSDVFDIFPGTYQTLEMFPR|HYYIAAEEIIWNYAPSGIDIFTK|HYYIGIIETTWDYASDHGEK|HYYIGIIETTWDYASDHGEKK|KAEE…	AEEEHLGILGPQLHADVGDK.3	AEEEHLGILGPQLHADVGDK.4	AEEEHLGILGPQLHADVGDKVK.4	AGLQAFFQVQEC(cam)NK.2	ALYLQYTDETFR.2	DDEEFIESNK.2	DIASGLIGPLIIC(cam)KK.2	DIASGLIGPLIIC(cam)KK.3	DSLDKEKEK.2	DTANLFPQTSLTLHM(ox)WPDTEGTFNVEC(cam)LTTDHYTGGM(ox)K.4	DTANLFPQTSLTLHM(ox)WPDTEGTFNVEC(cam)LTTDHYTGGMK.4	DTANLFPQTSLTLHMWPDTEGTFNVEC(cam)LTTDHYTGGMK.4	EVGPTNADPVC(cam)LAK.2	EYTDASFTNR.2	EYTDASFTNRK.2	EYTDASFTNRK.3	FNKNNEGTYYSPNYNPQSR.2	FNKNNEGTYYSPNYNPQSR.3	GAYPLSIEPIGVR.2	GDSVVWYLFSAGNEADVHGIYFSGNTYLWR.3	GVYSSDVFDIFPGTYQTLEMFPR.3	HIDREFVVMFSVVDENFSWYLEDNIK.4	HRGVYSSDVFDIFPGTYQTLEMFPR.3	HRGVYSSDVFDIFPGTYQTLEMFPR.4	HYYIAAEEIIWNYAPSGIDIFTK.3	HYYIGIIETTWDYASDHGEK.3	HYYIGIIETTWDYASDHGEK.4	HYYIGIIETTWDYASDHGEKK.3	HYYIGIIETTWDYASDHGEKK.4	KAEEEHLGILGPQLHADVGDK.2	KAEEEHLGILGPQLHADVGDK.3	KAEEEHLGILGPQLHADVGDK.4	KAEEEHLGILGPQLHADVGDK.5	KAEEEHLGILGPQLHADVGDKVK.3	KAEEEHLGILGPQLHADVGDKVK.4	KAEEEHLGILGPQLHADVGDKVK.5
Glaucoma vs. Cataract	MMP3_HUMAN	P08254	0.373805	2.17994	0.823942	1.29577	10	0.335991	FALSE	FALSE	Stromelysin-1	GEDTSMNLVQK.2|IVNYTPDLPKDAVDSAVEK.3	GEDTSMNLVQK|IVNYTPDLPKDAVDSAVEK	GEDTSMNLVQK.2	IVNYTPDLPKDAVDSAVEK.3
Glaucoma vs. Cataract	HORN_HUMAN	Q86YZ3	0.375881	3.81319	0.984562	1.29763	50	0.384656	FALSE	FALSE	Hornerin	GPYESGSGHSSGLGHQESR.3|HGSGLGHSSSHGQHGSGSGR.4|HGSGSGHSSSYGQHGSGSGWSSSSGR.4|HGSGSGQSSSYGPYGSGSGWSSSR.3|HGSGSGQSSSYSPYGSGSGWSSSR.3|QSLGHGQHGSGSGQSPSPSR.3|SEQHGSSSGLSSSYGQHGSGSHQSSGHGR.5|SGQSSRGEQHGSSSGSSSSYGQHGSGSR.4|SSSGSSSSYGQHGSGSR.2|SSSGSSSSYGQHGSGSR.3	GPYESGSGHSSGLGHQESR|HGSGLGHSSSHGQHGSGSGR|HGSGSGHSSSYGQHGSGSGWSSSSGR|HGSGSGQSSSYGPYGSGSGWSSSR|HGSGSGQSSSYSPYGSGSGWSSSR|QSLGHGQHGSGSGQSPSPSR|SEQHGSSSGLSSSYGQHGSGSHQSSGHGR|SGQSSRGEQHGSSSGSSSSYGQHGSGSR|SSSGSSSSYGQHGSGSR	GPYESGSGHSSGLGHQESR.3	HGSGLGHSSSHGQHGSGSGR.4	HGSGSGHSSSYGQHGSGSGWSSSSGR.4	HGSGSGQSSSYGPYGSGSGWSSSR.3	HGSGSGQSSSYSPYGSGSGWSSSR.3	QSLGHGQHGSGSGQSPSPSR.3	SEQHGSSSGLSSSYGQHGSGSHQSSGHGR.5	SGQSSRGEQHGSSSGSSSSYGQHGSGSR.4	SSSGSSSSYGQHGSGSR.2	SSSGSSSSYGQHGSGSR.3
Glaucoma vs. Cataract	CSTN3_HUMAN	Q9BQT9	0.386664	2.95292	1.1161	1.30737	10	0.420668	FALSE	FALSE	Calsyntenin-3	GHQPPPEMAGHSLASSHR.3|GHQPPPEMAGHSLASSHR.4	GHQPPPEMAGHSLASSHR	GHQPPPEMAGHSLASSHR.3	GHQPPPEMAGHSLASSHR.4
Glaucoma vs. Cataract	NCAM1_HUMAN	P13591	0.397133	3.04548	0.918248	1.31689	30	0.379825	FALSE	FALSE	Neural cell adhesion molecule 1	AGEQDATIHLK.2|ALSSEWKPEIR.3|AVGEEVWHSK.2|FFLC(cam)QVAGDAK.2|FIVLSNNYLQIR.2|GLGEISAASEFK.2	AGEQDATIHLK|ALSSEWKPEIR|AVGEEVWHSK|FFLCQVAGDAK|FIVLSNNYLQIR|GLGEISAASEFK	AGEQDATIHLK.2	ALSSEWKPEIR.3	AVGEEVWHSK.2	FFLC(cam)QVAGDAK.2	FIVLSNNYLQIR.2	GLGEISAASEFK.2
Glaucoma vs. Cataract	ACTA_HUMAN;ACTC_HUMAN;ACTH_HUMAN;ACTS_HUMAN	P62736;P68032;P63267;P68133	0.397379	5.32069	2.17216	1.31711	5	0.479455	FALSE	FALSE	Actin, aortic smooth muscle;Actin, alpha cardiac muscle 1;Actin, gamma-enteric smooth muscle;Actin, alpha skeletal muscle	YPIEHGIITNWDDMEK.3	YPIEHGIITNWDDMEK	YPIEHGIITNWDDMEK.3
Glaucoma vs. Cataract	IPSP_HUMAN	P05154	0.400816	2.05597	0.619897	1.32025	30	0.256191	FALSE	FALSE	Plasma serine protease inhibitor	AAAATGTIFTFR.2|AVVEVDESGTR.2|DFTFDLYR.2|GFQQLLQELNQPR.2|MQILEGLGLNLQK.2|TLYLADTFPTNFR.2	AAAATGTIFTFR|AVVEVDESGTR|DFTFDLYR|GFQQLLQELNQPR|MQILEGLGLNLQK|TLYLADTFPTNFR	AAAATGTIFTFR.2	AVVEVDESGTR.2	DFTFDLYR.2	GFQQLLQELNQPR.2	MQILEGLGLNLQK.2	TLYLADTFPTNFR.2
Glaucoma vs. Cataract	CADH2_HUMAN	P19022	0.402719	3.39423	0.907147	1.322	45	0.335075	FALSE	FALSE	Cadherin-2	DVHEGQPLLNVK.2|DVHEGQPLLNVK.3|FLIYAQDK.2|FLIYAQDKETQEK.2|FLIYAQDKETQEK.3|KVQYESSEPADFKVDEDGMVYAVR.3|KVQYESSEPADFKVDEDGMVYAVR.4|LSLKPTLTEESVKESAEVEEIVFPR.4|TGFPEDVYSAVLSK.2	DVHEGQPLLNVK|FLIYAQDK|FLIYAQDKETQEK|KVQYESSEPADFKVDEDGMVYAVR|LSLKPTLTEESVKESAEVEEIVFPR|TGFPEDVYSAVLSK	DVHEGQPLLNVK.2	DVHEGQPLLNVK.3	FLIYAQDK.2	FLIYAQDKETQEK.2	FLIYAQDKETQEK.3	KVQYESSEPADFKVDEDGMVYAVR.3	KVQYESSEPADFKVDEDGMVYAVR.4	LSLKPTLTEESVKESAEVEEIVFPR.4	TGFPEDVYSAVLSK.2
Glaucoma vs. Cataract	PCSK1_HUMAN	Q9UHG2	0.413067	2.12677	0.708924	1.33151	20	0.326064	FALSE	FALSE	ProSAAS	GEAAGAVQELAR.2|GLSAASPPLAETGAPR.2|ILAGSADSEGVAAPR.2|NSDPALGLDDDPDAPAAQLAR.2	GEAAGAVQELAR|GLSAASPPLAETGAPR|ILAGSADSEGVAAPR|NSDPALGLDDDPDAPAAQLAR	GEAAGAVQELAR.2	GLSAASPPLAETGAPR.2	ILAGSADSEGVAAPR.2	NSDPALGLDDDPDAPAAQLAR.2
Glaucoma vs. Cataract	APOE_HUMAN	P02649	0.426396	2.50553	0.44292	1.34387	135	0.050678	FALSE	FALSE	Apolipoprotein E	AATVGSLAGQPLQER.2|ALMDETMKELK.2|ALMDETMKELK.3|AQAWGER.2|AYKSELEEQLTPVAEETR.2|AYKSELEEQLTPVAEETR.3|DRLDEVKEQVAEVR.2|DRLDEVKEQVAEVR.3|DRLDEVKEQVAEVR.4|GEVQAM(ox)LGQSTEELR.2|GEVQAMLGQSTEELR.2|LASHLRK.2|LAVYQAGAR.2|LDEVKEQVAEVR.2|LDEVKEQVAEVR.3|LEEQAQQIR.2|LGADM(ox)EDVC(cam)GR.2|LGADMEDVC(cam)GR.2|LGPLVEQGR.2|LKSWFEPLVEDMQR.2|LKSWFEPLVEDMQR.3|RLAVYQAGAR.2|SELEEQLTPVAEETR.2|VEQAVETEPEPELR.2|VQAAVGTSAA…	AATVGSLAGQPLQER|ALMDETMKELK|AQAWGER|AYKSELEEQLTPVAEETR|DRLDEVKEQVAEVR|GEVQAMLGQSTEELR|LASHLRK|LAVYQAGAR|LDEVKEQVAEVR|LEEQAQQIR|LGADMEDVCGR|LGPLVEQGR|LKSWFEPLVEDMQR|RLAVYQAGAR|SELEEQLTPVAEETR|VEQAVETEPEPELR|VQAAVGTSAAPVPSDNH|WELALGR|WVQTLSEQVQEELLSSQVTQELR	AATVGSLAGQPLQER.2	ALMDETMKELK.2	ALMDETMKELK.3	AQAWGER.2	AYKSELEEQLTPVAEETR.2	AYKSELEEQLTPVAEETR.3	DRLDEVKEQVAEVR.2	DRLDEVKEQVAEVR.3	DRLDEVKEQVAEVR.4	GEVQAM(ox)LGQSTEELR.2	GEVQAMLGQSTEELR.2	LASHLRK.2	LAVYQAGAR.2	LDEVKEQVAEVR.2	LDEVKEQVAEVR.3	LEEQAQQIR.2	LGADM(ox)EDVC(cam)GR.2	LGADMEDVC(cam)GR.2	LGPLVEQGR.2	LKSWFEPLVEDMQR.2	LKSWFEPLVEDMQR.3	RLAVYQAGAR.2	SELEEQLTPVAEETR.2	VEQAVETEPEPELR.2	VQAAVGTSAAPVPSDNH.2	WELALGR.2	WVQTLSEQVQEELLSSQVTQELR.3
Glaucoma vs. Cataract	SFRP3_HUMAN	Q92765	0.42901	4.18682	1.32399	1.34631	25	0.417416	FALSE	FALSE	Secreted frizzled-related protein 3	C(cam)HDVTAVVEVK.2|HSWPENLAC(cam)EELPVYDR.3|LLLVEGSIAEK.2|NNYNYVIR.2|QGC(cam)EPILIK.2	CHDVTAVVEVK|HSWPENLACEELPVYDR|LLLVEGSIAEK|NNYNYVIR|QGCEPILIK	C(cam)HDVTAVVEVK.2	HSWPENLAC(cam)EELPVYDR.3	LLLVEGSIAEK.2	NNYNYVIR.2	QGC(cam)EPILIK.2
Glaucoma vs. Cataract	BTD_HUMAN	P43251	0.445636	3.33047	0.961423	1.36191	35	0.327355	FALSE	FALSE	Biotinidase	GDMFLVANLGTK.2|HVVYPTAWM(ox)NQLPLLAAIEIQK.3|ILSGDPYC(cam)EKDAQEVHC(cam)DEATK.3|ILSGDPYC(cam)EKDAQEVHC(cam)DEATK.4|LSC(cam)MAIR.2|LSSGLVTAALYGR.2|SHLIIAQVAK.2	GDMFLVANLGTK|HVVYPTAWMNQLPLLAAIEIQK|ILSGDPYCEKDAQEVHCDEATK|LSCMAIR|LSSGLVTAALYGR|SHLIIAQVAK	GDMFLVANLGTK.2	HVVYPTAWM(ox)NQLPLLAAIEIQK.3	ILSGDPYC(cam)EKDAQEVHC(cam)DEATK.3	ILSGDPYC(cam)EKDAQEVHC(cam)DEATK.4	LSC(cam)MAIR.2	LSSGLVTAALYGR.2	SHLIIAQVAK.2
Glaucoma vs. Cataract	FINC_HUMAN	P02751	0.463302	2.83753	0.536242	1.37869	115	0.111001	FALSE	FALSE	Fibronectin	DLQFVEVTDVK.2|EYLGAIC(cam)SC(cam)TC(cam)FGGQR.2|FTNIGPDTMR.2|GDSPASSKPISINYR.3|GEWTC(cam)IAYSQLR.2|GFNC(cam)ESKPEAEETC(cam)FDKYTGNTYR.4|HYQINQQWER.2|ISC(cam)TIANR.2|IYLYTLNDNAR.2|LGVRPSQGGEAPR.3|LLC(cam)QC(cam)LGFGSGHFR.3|RPGGEPSPEGTTGQSYNQYSQR.3|STTPDITGYR.2|SYTITGLQPGTDYK.2|TEIDKPSQMQVTDVQDNSISVK.3|TYHVGEQWQK.2|TYLGNALVC(cam)TC(cam)YGGSR.2|VDVIPVNLPGEHGQR.3|VPGTSTSATLTGLTR.2|WC(cam)GTTQNYDADQK.…	DLQFVEVTDVK|EYLGAICSCTCFGGQR|FTNIGPDTMR|GDSPASSKPISINYR|GEWTCIAYSQLR|GFNCESKPEAEETCFDKYTGNTYR|HYQINQQWER|ISCTIANR|IYLYTLNDNAR|LGVRPSQGGEAPR|LLCQCLGFGSGHFR|RPGGEPSPEGTTGQSYNQYSQR|STTPDITGYR|SYTITGLQPGTDYK|TEIDKPSQMQVTDVQDNSISVK|TYHVGEQWQK|TYLGNALVCTCYGGSR|VDVIPVNLPGEHGQR|VPGTSTSATLTGLTR|WCGTTQNYDADQK|WLPSSSPVTGYR|WSRPQAPITGYR|YSFCTDHTVLVQTR	DLQFVEVTDVK.2	EYLGAIC(cam)SC(cam)TC(cam)FGGQR.2	FTNIGPDTMR.2	GDSPASSKPISINYR.3	GEWTC(cam)IAYSQLR.2	GFNC(cam)ESKPEAEETC(cam)FDKYTGNTYR.4	HYQINQQWER.2	ISC(cam)TIANR.2	IYLYTLNDNAR.2	LGVRPSQGGEAPR.3	LLC(cam)QC(cam)LGFGSGHFR.3	RPGGEPSPEGTTGQSYNQYSQR.3	STTPDITGYR.2	SYTITGLQPGTDYK.2	TEIDKPSQMQVTDVQDNSISVK.3	TYHVGEQWQK.2	TYLGNALVC(cam)TC(cam)YGGSR.2	VDVIPVNLPGEHGQR.3	VPGTSTSATLTGLTR.2	WC(cam)GTTQNYDADQK.2	WLPSSSPVTGYR.2	WSRPQAPITGYR.3	YSFC(cam)TDHTVLVQTR.3
Glaucoma vs. Cataract	CO3_HUMAN	P01024	0.478958	2.31043	0.198851	1.39374	650	2.25e-05	TRUE	FALSE	Complement C3	AAVYHHFISDGVR.2|AAVYHHFISDGVR.3|AAVYHHFISDGVRK.2|AAVYHHFISDGVRK.3|AAVYHHFISDGVRK.4|AEDLVGKSLYVSATVILHSGSDMVQAER.4|AGDFLEANYM(ox)NLQR.2|AGDFLEANYMNLQR.2|AKDQLTC(cam)NKFDLK.2|AKDQLTC(cam)NKFDLK.3|APSTWLTAYVVK.2|AYYENSPQQVFSTEFEVK.2|AYYENSPQQVFSTEFEVK.3|C(cam)AEENC(cam)FIQK.2|DAPDHQELNLDVSLQLPSR.2|DAPDHQELNLDVSLQLPSR.3|DFDFVPPVVR.2|DIC(cam)EEQVNSLPGSITK.2|DQLTC(cam)NKFDLK.3|DSC(cam)VGSLVVK.2|DSITTWE…	AAVYHHFISDGVR|AAVYHHFISDGVRK|AEDLVGKSLYVSATVILHSGSDMVQAER|AGDFLEANYMNLQR|AKDQLTCNKFDLK|APSTWLTAYVVK|AYYENSPQQVFSTEFEVK|CAEENCFIQK|DAPDHQELNLDVSLQLPSR|DFDFVPPVVR|DICEEQVNSLPGSITK|DQLTCNKFDLK|DSCVGSLVVK|DSITTWEILAVSMSDKK|DTWVEHWPEEDECQDEENQK|EALKLEEK|EGVQKEDIPPADLSDQVPDTESETR|EYVLPSFEVIVEPTEK|FISLGEACK|FISLGEACKK|FVTVQATFGTQVVEK|FYHPEK|FYYIYNEK|GLEVTITAR|GQGTLSVVTMYHAK|HQQTVTIPPK|IFTVNHK|IHWESASLLR…	AAVYHHFISDGVR.2	AAVYHHFISDGVR.3	AAVYHHFISDGVRK.2	AAVYHHFISDGVRK.3	AAVYHHFISDGVRK.4	AEDLVGKSLYVSATVILHSGSDMVQAER.4	AGDFLEANYM(ox)NLQR.2	AGDFLEANYMNLQR.2	AKDQLTC(cam)NKFDLK.2	AKDQLTC(cam)NKFDLK.3	APSTWLTAYVVK.2	AYYENSPQQVFSTEFEVK.2	AYYENSPQQVFSTEFEVK.3	C(cam)AEENC(cam)FIQK.2	DAPDHQELNLDVSLQLPSR.2	DAPDHQELNLDVSLQLPSR.3	DFDFVPPVVR.2	DIC(cam)EEQVNSLPGSITK.2	DQLTC(cam)NKFDLK.3	DSC(cam)VGSLVVK.2	DSITTWEILAVSMSDKK.2	DSITTWEILAVSMSDKK.3	DTWVEHWPEEDEC(cam)QDEENQK.3	EALKLEEK.2	EGVQKEDIPPADLSDQVPDTESETR.3	EYVLPSFEVIVEPTEK.2	FISLGEAC(cam)K.2	FISLGEAC(cam)KK.2	FVTVQATFGTQVVEK.2	FYHPEK.2	FYYIYNEK.2	GLEVTITAR.2	GQGTLSVVTM(ox)YHAK.3	GQGTLSVVTMYHAK.2	GQGTLSVVTMYHAK.3	HQQTVTIPPK.2
Glaucoma vs. Cataract	CO8G_HUMAN	P07360	0.486684	1.56027	0.470438	1.40122	30	0.162601	FALSE	FALSE	Complement component C8 gamma chain	AEATTLHVAPQGTAMAVSTFR.3|KLDGIC(cam)WQVR.3|RPASPISTIQPK.2|SLPVSDSVLSGFEQR.2|VQEAHLTEDQIFYFPK.3|YGFC(cam)EAADQFHVLDEVR.3	AEATTLHVAPQGTAMAVSTFR|KLDGICWQVR|RPASPISTIQPK|SLPVSDSVLSGFEQR|VQEAHLTEDQIFYFPK|YGFCEAADQFHVLDEVR	AEATTLHVAPQGTAMAVSTFR.3	KLDGIC(cam)WQVR.3	RPASPISTIQPK.2	SLPVSDSVLSGFEQR.2	VQEAHLTEDQIFYFPK.3	YGFC(cam)EAADQFHVLDEVR.3
Glaucoma vs. Cataract	APOA1_HUMAN	P02647	0.490229	2.28226	0.3365	1.40467	205	0.0166943	TRUE	FALSE	Apolipoprotein A-I	ATEHLSTLSEK.2|ATEHLSTLSEK.3|DLATVYVDVLK.2|DLATVYVDVLKDSGRDYVSQFEGSALGK.3|DSGRDYVSQFEGSALGK.2|DSGRDYVSQFEGSALGK.3|DYVSQFEGSALGK.2|ETEGLRQEM(ox)SK.2|ETEGLRQEM(ox)SKDLEEVK.3|ETEGLRQEMSKDLEEVK.2|ETEGLRQEMSKDLEEVK.3|ETEGLRQEMSKDLEEVK.4|KWQEEM(ox)ELYR.2|KWQEEMELYR.2|KWQEEMELYR.3|LREQLGPVTQEFWDNLEK.2|LREQLGPVTQEFWDNLEK.3|LSPLGEEM(ox)R.2|LSPLGEEMRDR.2|LSPLGEEMRDR.3|QEMSKDLEEVK.2|QEMSKDLEEVK.3|QGLLPVLESFK…	ATEHLSTLSEK|DLATVYVDVLK|DLATVYVDVLKDSGRDYVSQFEGSALGK|DSGRDYVSQFEGSALGK|DYVSQFEGSALGK|ETEGLRQEMSK|ETEGLRQEMSKDLEEVK|KWQEEMELYR|LREQLGPVTQEFWDNLEK|LSPLGEEMR|LSPLGEEMRDR|QEMSKDLEEVK|QGLLPVLESFK|QKVEPLR|QKVEPLRAELQEGAR|THLAPYSDELR|THLAPYSDELRQR|VEPLRAELQEGAR|VKDLATVYVDVLK|VQPYLDDFQK|VQPYLDDFQKK|VSFLSALEEYTKK|WQEEMELYR	ATEHLSTLSEK.2	ATEHLSTLSEK.3	DLATVYVDVLK.2	DLATVYVDVLKDSGRDYVSQFEGSALGK.3	DSGRDYVSQFEGSALGK.2	DSGRDYVSQFEGSALGK.3	DYVSQFEGSALGK.2	ETEGLRQEM(ox)SK.2	ETEGLRQEM(ox)SKDLEEVK.3	ETEGLRQEMSKDLEEVK.2	ETEGLRQEMSKDLEEVK.3	ETEGLRQEMSKDLEEVK.4	KWQEEM(ox)ELYR.2	KWQEEMELYR.2	KWQEEMELYR.3	LREQLGPVTQEFWDNLEK.2	LREQLGPVTQEFWDNLEK.3	LSPLGEEM(ox)R.2	LSPLGEEMRDR.2	LSPLGEEMRDR.3	QEMSKDLEEVK.2	QEMSKDLEEVK.3	QGLLPVLESFK.2	QKVEPLR.2	QKVEPLRAELQEGAR.2	QKVEPLRAELQEGAR.3	QKVEPLRAELQEGAR.4	THLAPYSDELR.2	THLAPYSDELR.3	THLAPYSDELRQR.3	VEPLRAELQEGAR.2	VEPLRAELQEGAR.3	VKDLATVYVDVLK.2	VKDLATVYVDVLK.3	VQPYLDDFQK.2	VQPYLDDFQKK.2
Glaucoma vs. Cataract	TTC9A_HUMAN	Q92623	0.491658	0.546143	0.222962	1.40606	5	0.232908	FALSE	FALSE	Tetratricopeptide repeat protein 9A	EGENFK.1	EGENFK	EGENFK.1
Glaucoma vs. Cataract	MMP2_HUMAN;MMP7_HUMAN	P08253;P09237	0.502734	2.52404	1.03044	1.4169	5	0.413771	FALSE	FALSE	72 kDa type IV collagenase;Matrilysin	LSQDDIK.2	LSQDDIK	LSQDDIK.2
Glaucoma vs. Cataract	PLOD1_HUMAN	Q02809	0.506696	2.66897	1.00878	1.42079	10	0.404337	FALSE	FALSE	Procollagen-lysine,2-oxoglutarate 5-dioxygenase 1	HTLGHLLSLDSYR.3|SEDYVDIVQGR.2	HTLGHLLSLDSYR|SEDYVDIVQGR	HTLGHLLSLDSYR.3	SEDYVDIVQGR.2
Glaucoma vs. Cataract	KLKB1_HUMAN	P03952	0.516975	3.32971	1.1099	1.43095	20	0.384592	FALSE	FALSE	Plasma kallikrein	LVGITSWGEGC(cam)AR.2|VLTPDAFVC(cam)R.2|VSSVEEC(cam)QK.2|YSPGGTPTAIK.2	LVGITSWGEGCAR|VLTPDAFVCR|VSSVEECQK|YSPGGTPTAIK	LVGITSWGEGC(cam)AR.2	VLTPDAFVC(cam)R.2	VSSVEEC(cam)QK.2	YSPGGTPTAIK.2
Glaucoma vs. Cataract	C1S_HUMAN	P09871	0.521924	3.22229	0.703161	1.43587	80	0.212483	FALSE	FALSE	Complement C1s subcomponent	EDTPNSVWEPAK.2|GDSGGAFAVQDPNDK.2|GFQVVVTLR.2|LLEVPEGR.2|LPVAPLRK.2|MLTPEHVFIHPGWK.3|MLTPEHVFIHPGWK.4|QFGPYC(cam)GHGFPGPLNIETK.3|SNALDIIFQTDLTGQK.2|SSNNPHSPIVEEFQVPYNK.3|TMQENSTPR.2|TMQENSTPRED.2|TNFDNDIALVR.2|VEKPTADAEAYVFTPNMIC(cam)AGGEK.3|VKNYVDWIMK.2|VKNYVDWIMK.3	EDTPNSVWEPAK|GDSGGAFAVQDPNDK|GFQVVVTLR|LLEVPEGR|LPVAPLRK|MLTPEHVFIHPGWK|QFGPYCGHGFPGPLNIETK|SNALDIIFQTDLTGQK|SSNNPHSPIVEEFQVPYNK|TMQENSTPR|TMQENSTPRED|TNFDNDIALVR|VEKPTADAEAYVFTPNMICAGGEK|VKNYVDWIMK	EDTPNSVWEPAK.2	GDSGGAFAVQDPNDK.2	GFQVVVTLR.2	LLEVPEGR.2	LPVAPLRK.2	MLTPEHVFIHPGWK.3	MLTPEHVFIHPGWK.4	QFGPYC(cam)GHGFPGPLNIETK.3	SNALDIIFQTDLTGQK.2	SSNNPHSPIVEEFQVPYNK.3	TMQENSTPR.2	TMQENSTPRED.2	TNFDNDIALVR.2	VEKPTADAEAYVFTPNMIC(cam)AGGEK.3	VKNYVDWIMK.2	VKNYVDWIMK.3
Glaucoma vs. Cataract	HEMO_HUMAN	P02790	0.529355	1.69828	0.245126	1.44328	215	0.00171375	TRUE	FALSE	Hemopexin	C(cam)SPHLVLSALTSDNHGATYAFSGTHYWR.3|C(cam)SPHLVLSALTSDNHGATYAFSGTHYWR.4|C(cam)SPHLVLSALTSDNHGATYAFSGTHYWR.5|DVRDYFMPC(cam)PGR.2|DVRDYFMPC(cam)PGR.3|DYFM(ox)PC(cam)PGR.2|DYFMPC(cam)PGR.2|EVGTPHGIILDSVDAAFIC(cam)PGSSR.3|EWFWDLATGTM(ox)K.2|EWFWDLATGTMK.2|FDPVRGEVPPR.3|FDPVRGEVPPRYPR.3|FDPVRGEVPPRYPR.4|GDKVWVYPPEK.2|GDKVWVYPPEK.3|GDKVWVYPPEKK.2|GDKVWVYPPEKK.3|GEC(cam)QAEGVLFFQGDR.2|GEC(cam)QAEGVLFFQG…	CSPHLVLSALTSDNHGATYAFSGTHYWR|DVRDYFMPCPGR|DYFMPCPGR|EVGTPHGIILDSVDAAFICPGSSR|EWFWDLATGTMK|FDPVRGEVPPR|FDPVRGEVPPRYPR|GDKVWVYPPEK|GDKVWVYPPEKK|GECQAEGVLFFQGDR|GECQAEGVLFFQGDREWFWDLATGTMK|GGYTLVSGYPK|LDTSRDGWHSWPIAHQWPQGPSAVDAAFSWEEK|LLQDEFPGIPSPLDAAVECHR|NFPSPVDAAFR|QGHNSVFLIK|RLEKEVGTPHGIILDSVDAAFICPGSSR|RLWWLDLK|SGAQATWTELPWPHEK|SGAQATWTELPWPHEKVDGALCMEK|SLGPNSCSANGPGLYLIHGPNLYCYSDVEK|SWPAVGNCSS…	C(cam)SPHLVLSALTSDNHGATYAFSGTHYWR.3	C(cam)SPHLVLSALTSDNHGATYAFSGTHYWR.4	C(cam)SPHLVLSALTSDNHGATYAFSGTHYWR.5	DVRDYFMPC(cam)PGR.2	DVRDYFMPC(cam)PGR.3	DYFM(ox)PC(cam)PGR.2	DYFMPC(cam)PGR.2	EVGTPHGIILDSVDAAFIC(cam)PGSSR.3	EWFWDLATGTM(ox)K.2	EWFWDLATGTMK.2	FDPVRGEVPPR.3	FDPVRGEVPPRYPR.3	FDPVRGEVPPRYPR.4	GDKVWVYPPEK.2	GDKVWVYPPEK.3	GDKVWVYPPEKK.2	GDKVWVYPPEKK.3	GEC(cam)QAEGVLFFQGDR.2	GEC(cam)QAEGVLFFQGDR.3	GEC(cam)QAEGVLFFQGDREWFWDLATGTMK.3	GGYTLVSGYPK.2	LDTSRDGWHSWPIAHQWPQGPSAVDAAFSWEEK.4	LLQDEFPGIPSPLDAAVEC(cam)HR.2	LLQDEFPGIPSPLDAAVEC(cam)HR.3	NFPSPVDAAFR.2	QGHNSVFLIK.2	RLEKEVGTPHGIILDSVDAAFIC(cam)PGSSR.4	RLWWLDLK.2	SGAQATWTELPWPHEK.2	SGAQATWTELPWPHEK.3	SGAQATWTELPWPHEKVDGALC(cam)MEK.3	SGAQATWTELPWPHEKVDGALC(cam)MEK.4	SLGPNSC(cam)SANGPGLYLIHGPNLYC(cam)YSDVEK.3	SWPAVGNC(cam)SSALR.2	VDGALC(cam)M(ox)EK.2	VDGALC(cam)MEK.2
Glaucoma vs. Cataract	HV103_HUMAN	P23083	0.535458	2.78568	1.13725	1.4494	5	0.43672	FALSE	FALSE	Ig heavy chain V-I region V35	QAPGQGLEWMGR.2	QAPGQGLEWMGR	QAPGQGLEWMGR.2
Glaucoma vs. Cataract	LFTY2_HUMAN	O00292	0.537272	2.84924	1.07691	1.45123	10	0.335075	FALSE	FALSE	Left-right determination factor 2	FASQGAPAGLGEPQLELHTLDLR.3|FLASEASTHLLVFGM(ox)EQR.3	FASQGAPAGLGEPQLELHTLDLR|FLASEASTHLLVFGMEQR	FASQGAPAGLGEPQLELHTLDLR.3	FLASEASTHLLVFGM(ox)EQR.3
Glaucoma vs. Cataract	PLTP_HUMAN	P55058	0.542157	2.94465	0.887845	1.45615	30	0.307842	FALSE	FALSE	Phospholipid transfer protein	AGALQLLLVGDKVPHDLDM(ox)LLR.3|AGALQLLLVGDKVPHDLDM(ox)LLR.4|AVEPQLQEEER.2|FLEQELETITIPDLR.2|TGLELSRDPAGR.3|TMLQIGVMPMLNER.2	AGALQLLLVGDKVPHDLDMLLR|AVEPQLQEEER|FLEQELETITIPDLR|TGLELSRDPAGR|TMLQIGVMPMLNER	AGALQLLLVGDKVPHDLDM(ox)LLR.3	AGALQLLLVGDKVPHDLDM(ox)LLR.4	AVEPQLQEEER.2	FLEQELETITIPDLR.2	TGLELSRDPAGR.3	TMLQIGVMPMLNER.2
Glaucoma vs. Cataract	IGHG1_HUMAN	P01857	0.562651	3.63385	0.75771	1.47698	90	0.194019	FALSE	FALSE	Ig gamma-1 chain C region	EPQVYTLPPSRDELTK.2|EPQVYTLPPSRDELTK.3|FNWYVDGVEVHNAK.2|FNWYVDGVEVHNAK.3|GPSVFPLAPSSK.2|GPSVFPLAPSSKSTSGGTAALGC(cam)LVK.3|GQPREPQVYTLPPSRDELTK.3|GQPREPQVYTLPPSRDELTK.4|SC(cam)DKTHTC(cam)PPC(cam)PAPELLGGPSVFLFPPKPK.3|SC(cam)DKTHTC(cam)PPC(cam)PAPELLGGPSVFLFPPKPK.4|SC(cam)DKTHTC(cam)PPC(cam)PAPELLGGPSVFLFPPKPK.5|THTC(cam)PPC(cam)PAPELLGGPSVFLFPPKPK.3|THTC(cam)PPC(cam)PAPELLGGPSVFLFPPKPK.4|THTC(cam)P…	EPQVYTLPPSRDELTK|FNWYVDGVEVHNAK|GPSVFPLAPSSK|GPSVFPLAPSSKSTSGGTAALGCLVK|GQPREPQVYTLPPSRDELTK|SCDKTHTCPPCPAPELLGGPSVFLFPPKPK|THTCPPCPAPELLGGPSVFLFPPKPK|TPEVTCVVVDVSHEDPEVK|TTPPVLDSDGSFFLYSK|VDKKVEPK	EPQVYTLPPSRDELTK.2	EPQVYTLPPSRDELTK.3	FNWYVDGVEVHNAK.2	FNWYVDGVEVHNAK.3	GPSVFPLAPSSK.2	GPSVFPLAPSSKSTSGGTAALGC(cam)LVK.3	GQPREPQVYTLPPSRDELTK.3	GQPREPQVYTLPPSRDELTK.4	SC(cam)DKTHTC(cam)PPC(cam)PAPELLGGPSVFLFPPKPK.3	SC(cam)DKTHTC(cam)PPC(cam)PAPELLGGPSVFLFPPKPK.4	SC(cam)DKTHTC(cam)PPC(cam)PAPELLGGPSVFLFPPKPK.5	THTC(cam)PPC(cam)PAPELLGGPSVFLFPPKPK.3	THTC(cam)PPC(cam)PAPELLGGPSVFLFPPKPK.4	THTC(cam)PPC(cam)PAPELLGGPSVFLFPPKPK.5	TPEVTC(cam)VVVDVSHEDPEVK.2	TPEVTC(cam)VVVDVSHEDPEVK.3	TTPPVLDSDGSFFLYSK.3	VDKKVEPK.2
Glaucoma vs. Cataract	VAS1_HUMAN	Q15904	0.564558	3.26002	0.941087	1.47893	35	0.261328	FALSE	FALSE	V-type proton ATPase subunit S1	LGASPLHVDLATLR.2|LGASPLHVDLATLR.3|LPYTASSGLM(ox)APR.2|LPYTASSGLMAPR.2|LSIEDFTAYGGVFGNK.2|NVLLFLQDK.2|SEDVPYTAALTAVRPSR.3	LGASPLHVDLATLR|LPYTASSGLMAPR|LSIEDFTAYGGVFGNK|NVLLFLQDK|SEDVPYTAALTAVRPSR	LGASPLHVDLATLR.2	LGASPLHVDLATLR.3	LPYTASSGLM(ox)APR.2	LPYTASSGLMAPR.2	LSIEDFTAYGGVFGNK.2	NVLLFLQDK.2	SEDVPYTAALTAVRPSR.3
Glaucoma vs. Cataract	IGHG1_HUMAN;IGHG3_HUMAN;IGHG4_HUMAN	P01857;P01860;P01861	0.566104	2.62101	0.990648	1.48052	10	0.327355	FALSE	FALSE	Ig gamma-1 chain C region;Ig gamma-3 chain C region;Ig gamma-4 chain C region	VVSVLTVLHQDWLNGKEYK.3|VVSVLTVLHQDWLNGKEYK.4	VVSVLTVLHQDWLNGKEYK	VVSVLTVLHQDWLNGKEYK.3	VVSVLTVLHQDWLNGKEYK.4
Glaucoma vs. Cataract	RFRP_HUMAN	Q9HCQ7	0.571645	2.77777	0.982088	1.48622	15	0.335991	FALSE	FALSE	FMRFamide-related peptides	SAGATANLPLR.2|SLNFEELKDWGPK.2|SLNFEELKDWGPK.3	SAGATANLPLR|SLNFEELKDWGPK	SAGATANLPLR.2	SLNFEELKDWGPK.2	SLNFEELKDWGPK.3
Glaucoma vs. Cataract	IGKC_HUMAN	P01834	0.582105	2.84113	0.710282	1.49703	55	0.121255	FALSE	FALSE	Ig kappa chain C region	HKVYAC(cam)EVTHQGLSSPVTK.2|HKVYAC(cam)EVTHQGLSSPVTK.3|HKVYAC(cam)EVTHQGLSSPVTK.4|TVAAPSVFIFPPSDEQLK.2|TVAAPSVFIFPPSDEQLK.3|VDNALQSGNSQESVTEQDSK.2|VDNALQSGNSQESVTEQDSK.3|VDNALQSGNSQESVTEQDSKDSTYSLSSTLTLSK.4|VYAC(cam)EVTHQGLSSPVTK.2|VYAC(cam)EVTHQGLSSPVTK.3|VYAC(cam)EVTHQGLSSPVTK.4	HKVYACEVTHQGLSSPVTK|TVAAPSVFIFPPSDEQLK|VDNALQSGNSQESVTEQDSK|VDNALQSGNSQESVTEQDSKDSTYSLSSTLTLSK|VYACEVTHQGLSSPVTK	HKVYAC(cam)EVTHQGLSSPVTK.2	HKVYAC(cam)EVTHQGLSSPVTK.3	HKVYAC(cam)EVTHQGLSSPVTK.4	TVAAPSVFIFPPSDEQLK.2	TVAAPSVFIFPPSDEQLK.3	VDNALQSGNSQESVTEQDSK.2	VDNALQSGNSQESVTEQDSK.3	VDNALQSGNSQESVTEQDSKDSTYSLSSTLTLSK.4	VYAC(cam)EVTHQGLSSPVTK.2	VYAC(cam)EVTHQGLSSPVTK.3	VYAC(cam)EVTHQGLSSPVTK.4
Glaucoma vs. Cataract	CFAD_HUMAN	P00746	0.59067	2.05423	0.498224	1.50595	60	0.0756825	FALSE	FALSE	Complement factor D	ATLGPAVRPLPWQR.2|ATLGPAVRPLPWQR.3|AVPHPDSQPDTIDHDLLLLQLSEK.3|AVPHPDSQPDTIDHDLLLLQLSEK.4|DSC(cam)KGDSGGPLVC(cam)GGVLEGVVTSGSR.3|DVAPGTLC(cam)DVAGWGIVNHAGR.3|GDSGGPLVC(cam)GGVLEGVVTSGSR.2|RPDSLQHVLLPVLDR.3|RPDSLQHVLLPVLDR.4|VDRDVAPGTLC(cam)DVAGWGIVNHAGR.4|VQVLLGAHSLSQPEPSK.3|VQVLLGAHSLSQPEPSKR.3	ATLGPAVRPLPWQR|AVPHPDSQPDTIDHDLLLLQLSEK|DSCKGDSGGPLVCGGVLEGVVTSGSR|DVAPGTLCDVAGWGIVNHAGR|GDSGGPLVCGGVLEGVVTSGSR|RPDSLQHVLLPVLDR|VDRDVAPGTLCDVAGWGIVNHAGR|VQVLLGAHSLSQPEPSK|VQVLLGAHSLSQPEPSKR	ATLGPAVRPLPWQR.2	ATLGPAVRPLPWQR.3	AVPHPDSQPDTIDHDLLLLQLSEK.3	AVPHPDSQPDTIDHDLLLLQLSEK.4	DSC(cam)KGDSGGPLVC(cam)GGVLEGVVTSGSR.3	DVAPGTLC(cam)DVAGWGIVNHAGR.3	GDSGGPLVC(cam)GGVLEGVVTSGSR.2	RPDSLQHVLLPVLDR.3	RPDSLQHVLLPVLDR.4	VDRDVAPGTLC(cam)DVAGWGIVNHAGR.4	VQVLLGAHSLSQPEPSK.3	VQVLLGAHSLSQPEPSKR.3
Glaucoma vs. Cataract	A1BG_HUMAN	P04217	0.595636	1.87411	0.360673	1.51114	110	0.00600039	TRUE	FALSE	Alpha-1B-glycoprotein	ATWSGAVLAGR.2|C(cam)LAPLEGAR.2|HQFLLTGDTQGR.2|HQFLLTGDTQGR.3|IFFHLNAVALGDGGHYTC(cam)R.2|IFFHLNAVALGDGGHYTC(cam)R.3|IFFHLNAVALGDGGHYTC(cam)R.4|LELHVDGPPPRPQLR.3|LELHVDGPPPRPQLR.4|LLELTGPK.1|LLELTGPK.2|NGVAQEPVHLDSPAIK.2|NGVAQEPVHLDSPAIK.3|SGLSTGWTQLSK.2|TDGEGALSEPSATVTIEELAAPPPPVLM(ox)HHGESSQVLHPGNK.4|TDGEGALSEPSATVTIEELAAPPPPVLM(ox)HHGESSQVLHPGNK.5|TDGEGALSEPSATVTIEELAAPPPPVLMHHGESSQVLHPGNK.4|TDG…	ATWSGAVLAGR|CLAPLEGAR|HQFLLTGDTQGR|IFFHLNAVALGDGGHYTCR|LELHVDGPPPRPQLR|LLELTGPK|NGVAQEPVHLDSPAIK|SGLSTGWTQLSK|TDGEGALSEPSATVTIEELAAPPPPVLMHHGESSQVLHPGNK|TPGAAANLELIFVGPQHAGNYR|VTLTCVAPLSGVDFQLR	ATWSGAVLAGR.2	C(cam)LAPLEGAR.2	HQFLLTGDTQGR.2	HQFLLTGDTQGR.3	IFFHLNAVALGDGGHYTC(cam)R.2	IFFHLNAVALGDGGHYTC(cam)R.3	IFFHLNAVALGDGGHYTC(cam)R.4	LELHVDGPPPRPQLR.3	LELHVDGPPPRPQLR.4	LLELTGPK.1	LLELTGPK.2	NGVAQEPVHLDSPAIK.2	NGVAQEPVHLDSPAIK.3	SGLSTGWTQLSK.2	TDGEGALSEPSATVTIEELAAPPPPVLM(ox)HHGESSQVLHPGNK.4	TDGEGALSEPSATVTIEELAAPPPPVLM(ox)HHGESSQVLHPGNK.5	TDGEGALSEPSATVTIEELAAPPPPVLMHHGESSQVLHPGNK.4	TDGEGALSEPSATVTIEELAAPPPPVLMHHGESSQVLHPGNK.5	TPGAAANLELIFVGPQHAGNYR.2	TPGAAANLELIFVGPQHAGNYR.3	VTLTC(cam)VAPLSGVDFQLR.2	VTLTC(cam)VAPLSGVDFQLR.3
Glaucoma vs. Cataract	PAPP2_HUMAN	Q9BXP8	0.607599	4.19398	1.4828	1.52372	15	0.404337	FALSE	FALSE	Pappalysin-2	ESVHLGPLDTFC(cam)DIPLTIK.3|LLLRPEVLAEIPR.3|VGISAVALR.2	ESVHLGPLDTFCDIPLTIK|LLLRPEVLAEIPR|VGISAVALR	ESVHLGPLDTFC(cam)DIPLTIK.3	LLLRPEVLAEIPR.3	VGISAVALR.2
Glaucoma vs. Cataract	SCG1_HUMAN	P05060	0.610838	2.00995	0.635603	1.52715	25	0.224117	FALSE	FALSE	Secretogranin-1	GEAGAPGEEDIQGPTK.2|LLRDPADASEAHESSSR.3|NYLNYGEEGAPGK.2|SSQGGSLPSEEK.2|WAEGGGHSR.2	GEAGAPGEEDIQGPTK|LLRDPADASEAHESSSR|NYLNYGEEGAPGK|SSQGGSLPSEEK|WAEGGGHSR	GEAGAPGEEDIQGPTK.2	LLRDPADASEAHESSSR.3	NYLNYGEEGAPGK.2	SSQGGSLPSEEK.2	WAEGGGHSR.2
Glaucoma vs. Cataract	SAP3_HUMAN	P17900	0.611889	1.33937	0.473539	1.52826	15	0.124151	FALSE	FALSE	Ganglioside GM2 activator	KPSQLSSFSWDNC(cam)DEGKDPAVIR.4|SEFVVPDLELPSWLTTGNYR.2|TYGLPC(cam)HC(cam)PFK.2	KPSQLSSFSWDNCDEGKDPAVIR|SEFVVPDLELPSWLTTGNYR|TYGLPCHCPFK	KPSQLSSFSWDNC(cam)DEGKDPAVIR.4	SEFVVPDLELPSWLTTGNYR.2	TYGLPC(cam)HC(cam)PFK.2
Glaucoma vs. Cataract	SCUB1_HUMAN	Q8IWY4	0.618082	1.99855	0.755382	1.53483	10	0.379825	FALSE	FALSE	Signal peptide, CUB and EGF-like domain-containing protein 1	ALEGQGAC(cam)GAGQVLQDSK.2|TC(cam)QDIDEC(cam)SFER.2	ALEGQGACGAGQVLQDSK|TCQDIDECSFER	ALEGQGAC(cam)GAGQVLQDSK.2	TC(cam)QDIDEC(cam)SFER.2
Glaucoma vs. Cataract	PLGB_HUMAN;PLMN_HUMAN	Q02325;P00747	0.624787	3.60536	1.27469	1.54198	15	0.274491	FALSE	FALSE	Plasminogen-like protein B;Plasminogen	EQQC(cam)VIMAENR.2|EQQC(cam)VIMAENRK.2|EQQC(cam)VIMAENRK.3	EQQCVIMAENR|EQQCVIMAENRK	EQQC(cam)VIMAENR.2	EQQC(cam)VIMAENRK.2	EQQC(cam)VIMAENRK.3
Glaucoma vs. Cataract	KNG1_HUMAN	P01042	0.629953	1.96141	0.377473	1.54751	110	0.00600039	TRUE	FALSE	Kininogen-1	DFVQPPTK.2|DIPTNSPELEETLTHTITK.2|DIPTNSPELEETLTHTITK.3|ENFLFLTPDC(cam)K.2|ESNEELTESC(cam)ETK.2|FKLDDDLEHQGGHVLDHGHK.4|FSVATQTC(cam)QITPAEGPVVTAQYDC(cam)LGC(cam)VHPISTQSPDLEPILR.4|IASFSQNC(cam)DIYPGKDFVQPPTK.3|IYPTVNC(cam)QPLGMISLMK.2|KIYPTVNC(cam)QPLGMISLM(ox)K.3|KIYPTVNC(cam)QPLGMISLMK.2|KIYPTVNC(cam)QPLGMISLMK.3|KLGQSLDC(cam)NAEVYVVPWEK.2|KLGQSLDC(cam)NAEVYVVPWEK.3|KYFIDFVAR.2|KYNSQNQSNNQFVLYR.…	DFVQPPTK|DIPTNSPELEETLTHTITK|ENFLFLTPDCK|ESNEELTESCETK|FKLDDDLEHQGGHVLDHGHK|FSVATQTCQITPAEGPVVTAQYDCLGCVHPISTQSPDLEPILR|IASFSQNCDIYPGKDFVQPPTK|IYPTVNCQPLGMISLMK|KIYPTVNCQPLGMISLMK|KLGQSLDCNAEVYVVPWEK|KYFIDFVAR|KYNSQNQSNNQFVLYR|QVVAGLNFR|TWQDCEYKDAAK|YEIKEGDCPVQSGK|YNSQNQSNNQFVLYR	DFVQPPTK.2	DIPTNSPELEETLTHTITK.2	DIPTNSPELEETLTHTITK.3	ENFLFLTPDC(cam)K.2	ESNEELTESC(cam)ETK.2	FKLDDDLEHQGGHVLDHGHK.4	FSVATQTC(cam)QITPAEGPVVTAQYDC(cam)LGC(cam)VHPISTQSPDLEPILR.4	IASFSQNC(cam)DIYPGKDFVQPPTK.3	IYPTVNC(cam)QPLGMISLMK.2	KIYPTVNC(cam)QPLGMISLM(ox)K.3	KIYPTVNC(cam)QPLGMISLMK.2	KIYPTVNC(cam)QPLGMISLMK.3	KLGQSLDC(cam)NAEVYVVPWEK.2	KLGQSLDC(cam)NAEVYVVPWEK.3	KYFIDFVAR.2	KYNSQNQSNNQFVLYR.3	QVVAGLNFR.2	TWQDC(cam)EYKDAAK.2	TWQDC(cam)EYKDAAK.3	YEIKEGDC(cam)PVQSGK.2	YEIKEGDC(cam)PVQSGK.3	YNSQNQSNNQFVLYR.2
Glaucoma vs. Cataract	CO8A_HUMAN	P07357	0.630929	3.23982	0.865878	1.54856	45	0.200805	FALSE	FALSE	Complement component C8 alpha chain	ALDQYLM(ox)EFNAC(cam)R.2|ALDQYLMEFNAC(cam)R.2|AMAVEDIISR.2|HTSLGPLEAK.2|KPYNFLK.2|LGSLGAAC(cam)EQTQTEGAK.2|MESLGITSR.2|YNPVVIDFEM(ox)QPIHEVLR.3|YNPVVIDFEMQPIHEVLR.3	ALDQYLMEFNACR|AMAVEDIISR|HTSLGPLEAK|KPYNFLK|LGSLGAACEQTQTEGAK|MESLGITSR|YNPVVIDFEMQPIHEVLR	ALDQYLM(ox)EFNAC(cam)R.2	ALDQYLMEFNAC(cam)R.2	AMAVEDIISR.2	HTSLGPLEAK.2	KPYNFLK.2	LGSLGAAC(cam)EQTQTEGAK.2	MESLGITSR.2	YNPVVIDFEM(ox)QPIHEVLR.3	YNPVVIDFEMQPIHEVLR.3
Glaucoma vs. Cataract	PEBP4_HUMAN	Q96S96	0.633914	2.29581	0.662744	1.55177	35	0.15994	FALSE	FALSE	Phosphatidylethanolamine-binding protein 4	FHLGEPEASTQFMTQNYQDSPTLQAPR.3|HKNQAEIAAC(cam).2|HWLVTDIK.2|IQGQELSAYQAPSPPAHSGFHR.3|IQGQELSAYQAPSPPAHSGFHR.4|ITSWMEPIVK.2|YQFFVYLQEGK.2	FHLGEPEASTQFMTQNYQDSPTLQAPR|HKNQAEIAAC|HWLVTDIK|IQGQELSAYQAPSPPAHSGFHR|ITSWMEPIVK|YQFFVYLQEGK	FHLGEPEASTQFMTQNYQDSPTLQAPR.3	HKNQAEIAAC(cam).2	HWLVTDIK.2	IQGQELSAYQAPSPPAHSGFHR.3	IQGQELSAYQAPSPPAHSGFHR.4	ITSWMEPIVK.2	YQFFVYLQEGK.2
Glaucoma vs. Cataract	PON1_HUMAN	P27169	0.638155	1.58987	0.424911	1.55634	45	0.0440393	TRUE	FALSE	Serum paraoxonase/arylesterase 1	EVQPVELPNC(cam)NLVK.2|FDVSSFNPHGISTFTDEDNAMYLLVVNHPDAK.4|FQEEEK.2|IFFYDSENPPASEVLR.2|IQNILTEEPK.2|LLIGTVFHK.2|NHQSSYQTR.2|YVYIAELLAHK.2|YVYIAELLAHK.3	EVQPVELPNCNLVK|FDVSSFNPHGISTFTDEDNAMYLLVVNHPDAK|FQEEEK|IFFYDSENPPASEVLR|IQNILTEEPK|LLIGTVFHK|NHQSSYQTR|YVYIAELLAHK	EVQPVELPNC(cam)NLVK.2	FDVSSFNPHGISTFTDEDNAMYLLVVNHPDAK.4	FQEEEK.2	IFFYDSENPPASEVLR.2	IQNILTEEPK.2	LLIGTVFHK.2	NHQSSYQTR.2	YVYIAELLAHK.2	YVYIAELLAHK.3
Glaucoma vs. Cataract	IC1_HUMAN	P05155	0.639367	2.5854	0.480096	1.55765	120	0.0335368	TRUE	FALSE	Plasma protease C1 inhibitor	DFTC(cam)VHQALK.2|DFTC(cam)VHQALK.3|GVTSVSQIFHSPDLAIR.2|GVTSVSQIFHSPDLAIR.3|HRLEDMEQALSPSVFK.2|HRLEDMEQALSPSVFK.3|HRLEDMEQALSPSVFK.4|IKVTTSQDMLSIM(ox)EK.3|IKVTTSQDMLSIMEK.2|IKVTTSQDMLSIMEK.3|KVETNMAFSPFSIASLLTQVLLGAGENTK.3|KYPVAHFIDQTLK.2|KYPVAHFIDQTLK.3|LEDMEQALSPSVFK.2|LLDSLPSDTR.2|LVLLNAIYLSAK.2|LYHAFSAMK.2|NSVIKVPMMNSK.2|NSVIKVPMMNSK.3|TLLVFEVQQPFLFVLWDQQHKFPVFM(ox)GR.4|TNLESILSYPK.2|TNLESILS…	DFTCVHQALK|GVTSVSQIFHSPDLAIR|HRLEDMEQALSPSVFK|IKVTTSQDMLSIMEK|KVETNMAFSPFSIASLLTQVLLGAGENTK|KYPVAHFIDQTLK|LEDMEQALSPSVFK|LLDSLPSDTR|LVLLNAIYLSAK|LYHAFSAMK|NSVIKVPMMNSK|TLLVFEVQQPFLFVLWDQQHKFPVFMGR|TNLESILSYPK|TNLESILSYPKDFTCVHQALK|VTTSQDMLSIMEK	DFTC(cam)VHQALK.2	DFTC(cam)VHQALK.3	GVTSVSQIFHSPDLAIR.2	GVTSVSQIFHSPDLAIR.3	HRLEDMEQALSPSVFK.2	HRLEDMEQALSPSVFK.3	HRLEDMEQALSPSVFK.4	IKVTTSQDMLSIM(ox)EK.3	IKVTTSQDMLSIMEK.2	IKVTTSQDMLSIMEK.3	KVETNMAFSPFSIASLLTQVLLGAGENTK.3	KYPVAHFIDQTLK.2	KYPVAHFIDQTLK.3	LEDMEQALSPSVFK.2	LLDSLPSDTR.2	LVLLNAIYLSAK.2	LYHAFSAMK.2	NSVIKVPMMNSK.2	NSVIKVPMMNSK.3	TLLVFEVQQPFLFVLWDQQHKFPVFM(ox)GR.4	TNLESILSYPK.2	TNLESILSYPKDFTC(cam)VHQALK.3	VTTSQDMLSIM(ox)EK.2	VTTSQDMLSIMEK.2
Glaucoma vs. Cataract	ECM1_HUMAN	Q16610	0.647917	1.94277	0.457915	1.5669	65	0.0409324	TRUE	FALSE	Extracellular matrix protein 1	AC(cam)PSHQPDISSGLELPFPPGVPTLDNIK.3|ELLALIQLER.2|EVGPPLPQEAVPLQK.2|FC(cam)EAEFSVK.2|FSC(cam)FQEEAPQPHYQLR.3|HPPSPTRDEC(cam)FAR.3|LDGFPPGRPSPDNLNQIC(cam)LPNR.3|LLPAQLPAEK.2|NLPATDPLQR.2|RAPYPNYDRDILTIDIGR.3|RAPYPNYDRDILTIDIGR.4|TRPHWC(cam)C(cam)TR.3|VTPNLMGHLC(cam)GNQR.3	ACPSHQPDISSGLELPFPPGVPTLDNIK|ELLALIQLER|EVGPPLPQEAVPLQK|FCEAEFSVK|FSCFQEEAPQPHYQLR|HPPSPTRDECFAR|LDGFPPGRPSPDNLNQICLPNR|LLPAQLPAEK|NLPATDPLQR|RAPYPNYDRDILTIDIGR|TRPHWCCTR|VTPNLMGHLCGNQR	AC(cam)PSHQPDISSGLELPFPPGVPTLDNIK.3	ELLALIQLER.2	EVGPPLPQEAVPLQK.2	FC(cam)EAEFSVK.2	FSC(cam)FQEEAPQPHYQLR.3	HPPSPTRDEC(cam)FAR.3	LDGFPPGRPSPDNLNQIC(cam)LPNR.3	LLPAQLPAEK.2	NLPATDPLQR.2	RAPYPNYDRDILTIDIGR.3	RAPYPNYDRDILTIDIGR.4	TRPHWC(cam)C(cam)TR.3	VTPNLMGHLC(cam)GNQR.3
Glaucoma vs. Cataract	NELL2_HUMAN	Q99435	0.648645	2.72852	0.909505	1.5677	20	0.272551	FALSE	FALSE	Protein kinase C-binding protein NELL2	AFLFQDTPR.2|LDQC(cam)YC(cam)ER.2|LVESSGC(cam)PALDC(cam)PESHQITLSHSC(cam)C(cam)K.4|VVEKPSTDLPLGTTFWLGQR.3	AFLFQDTPR|LDQCYCER|LVESSGCPALDCPESHQITLSHSCCK|VVEKPSTDLPLGTTFWLGQR	AFLFQDTPR.2	LDQC(cam)YC(cam)ER.2	LVESSGC(cam)PALDC(cam)PESHQITLSHSC(cam)C(cam)K.4	VVEKPSTDLPLGTTFWLGQR.3
Glaucoma vs. Cataract	RET4_HUMAN	P02753	0.65229	3.17858	0.710752	1.57166	75	0.118851	FALSE	FALSE	Retinol-binding protein 4	DPNGLPPEAQK.2|FSGTWYAM(ox)AK.2|FSGTWYAMAK.2|GNDDHWIVDTDYDTYAVQYSC(cam)R.3|LIVHNGYC(cam)DGR.2|LIVHNGYC(cam)DGR.3|LLNLDGTC(cam)ADSYSFVFSR.2|M(ox)KYWGVASFLQK.2|M(ox)KYWGVASFLQK.3|MKYWGVASFLQK.2|MKYWGVASFLQK.3|QEELC(cam)LAR.2|QRQEELC(cam)LAR.2|QRQEELC(cam)LAR.3|YWGVASFLQK.2	DPNGLPPEAQK|FSGTWYAMAK|GNDDHWIVDTDYDTYAVQYSCR|LIVHNGYCDGR|LLNLDGTCADSYSFVFSR|MKYWGVASFLQK|QEELCLAR|QRQEELCLAR|YWGVASFLQK	DPNGLPPEAQK.2	FSGTWYAM(ox)AK.2	FSGTWYAMAK.2	GNDDHWIVDTDYDTYAVQYSC(cam)R.3	LIVHNGYC(cam)DGR.2	LIVHNGYC(cam)DGR.3	LLNLDGTC(cam)ADSYSFVFSR.2	M(ox)KYWGVASFLQK.2	M(ox)KYWGVASFLQK.3	MKYWGVASFLQK.2	MKYWGVASFLQK.3	QEELC(cam)LAR.2	QRQEELC(cam)LAR.2	QRQEELC(cam)LAR.3	YWGVASFLQK.2
Glaucoma vs. Cataract	LV301_HUMAN	P01714	0.654711	2.54873	0.963329	1.5743	10	0.34466	FALSE	FALSE	Ig lambda chain V-III region SH	SELTQDPAVSVALGQTVR.2|SELTQDPAVSVALGQTVR.3	SELTQDPAVSVALGQTVR	SELTQDPAVSVALGQTVR.2	SELTQDPAVSVALGQTVR.3
Glaucoma vs. Cataract	LAC2_HUMAN;LAC3_HUMAN	P0CG05;P0CG06	0.656238	1.53816	0.58137	1.57597	10	0.39552	FALSE	FALSE	Ig lambda-2 chain C regions;Ig lambda-3 chain C regions	AGVETTTPSKQSNNK.2|AGVETTTPSKQSNNK.3	AGVETTTPSKQSNNK	AGVETTTPSKQSNNK.2	AGVETTTPSKQSNNK.3
Glaucoma vs. Cataract	A1AG1_HUMAN	P02763	0.663713	2.35257	0.501571	1.58415	85	0.0309998	TRUE	FALSE	Alpha-1-acid glycoprotein 1	EQLGEFYEALDC(cam)LR.2|EQLGEFYEALDC(cam)LR.3|NWGLSVYADKPETTK.2|NWGLSVYADKPETTK.3|SDVVYTDWK.2|SDVVYTDWKK.2|SDVVYTDWKK.3|TYM(ox)LAFDVNDEK.2|TYM(ox)LAFDVNDEKNWGLSVYADKPETTK.3|TYM(ox)LAFDVNDEKNWGLSVYADKPETTK.4|TYMLAFDVNDEK.2|TYMLAFDVNDEKNWGLSVYADKPETTK.3|TYMLAFDVNDEKNWGLSVYADKPETTK.4|YVGGQEHFAHLLILR.2|YVGGQEHFAHLLILR.3|YVGGQEHFAHLLILR.4|YVGGQEHFAHLLILRDTK.3	EQLGEFYEALDCLR|NWGLSVYADKPETTK|SDVVYTDWK|SDVVYTDWKK|TYMLAFDVNDEK|TYMLAFDVNDEKNWGLSVYADKPETTK|YVGGQEHFAHLLILR|YVGGQEHFAHLLILRDTK	EQLGEFYEALDC(cam)LR.2	EQLGEFYEALDC(cam)LR.3	NWGLSVYADKPETTK.2	NWGLSVYADKPETTK.3	SDVVYTDWK.2	SDVVYTDWKK.2	SDVVYTDWKK.3	TYM(ox)LAFDVNDEK.2	TYM(ox)LAFDVNDEKNWGLSVYADKPETTK.3	TYM(ox)LAFDVNDEKNWGLSVYADKPETTK.4	TYMLAFDVNDEK.2	TYMLAFDVNDEKNWGLSVYADKPETTK.3	TYMLAFDVNDEKNWGLSVYADKPETTK.4	YVGGQEHFAHLLILR.2	YVGGQEHFAHLLILR.3	YVGGQEHFAHLLILR.4	YVGGQEHFAHLLILRDTK.3
Glaucoma vs. Cataract	MGAT1_HUMAN	P26572	0.691196	2.03173	0.829451	1.61462	5	0.34688	FALSE	FALSE	Alpha-1,3-mannosyl-glycoprotein 2-beta-N-acetylglucosaminyltransferase	LLHYRPSAELFPIIVSQDC(cam)GHEETAQAIASYGSAVTHIR.5	LLHYRPSAELFPIIVSQDCGHEETAQAIASYGSAVTHIR	LLHYRPSAELFPIIVSQDC(cam)GHEETAQAIASYGSAVTHIR.5
Glaucoma vs. Cataract	CDHR1_HUMAN	Q96JP9	0.699303	5.14996	1.82079	1.62372	15	0.355227	FALSE	FALSE	Cadherin-related family member 1	IDITDAETLSR.2|SPMAAFLIQTK.2|VVILVTDANDEAPR.2	IDITDAETLSR|SPMAAFLIQTK|VVILVTDANDEAPR	IDITDAETLSR.2	SPMAAFLIQTK.2	VVILVTDANDEAPR.2
Glaucoma vs. Cataract	FILA2_HUMAN	Q5D862	0.704185	3.9033	1.17689	1.62922	30	0.248324	FALSE	FALSE	Filaggrin-2	ASHFQSHSSER.3|FSNSSSSNEFSK.2|HGSSQVWK.2|SGQSSYGQHSSGSSQSSGYGQHGSR.3|SGQSSYGQHSSGSSQSSGYGQHGSR.4|SVVTVIDVFYK.2	ASHFQSHSSER|FSNSSSSNEFSK|HGSSQVWK|SGQSSYGQHSSGSSQSSGYGQHGSR|SVVTVIDVFYK	ASHFQSHSSER.3	FSNSSSSNEFSK.2	HGSSQVWK.2	SGQSSYGQHSSGSSQSSGYGQHGSR.3	SGQSSYGQHSSGSSQSSGYGQHGSR.4	SVVTVIDVFYK.2
Glaucoma vs. Cataract	CYTL1_HUMAN	Q9NRR1	0.704762	1.76131	0.665713	1.62988	10	0.262075	FALSE	FALSE	Cytokine-like protein 1	DFNLLQVSEPSEPC(cam)VR.2|VAQVDSLKDK.2	DFNLLQVSEPSEPCVR|VAQVDSLKDK	DFNLLQVSEPSEPC(cam)VR.2	VAQVDSLKDK.2
Glaucoma vs. Cataract	ZA2G_HUMAN;ZAGL1_HUMAN	P25311;A8MT79	0.712375	1.67689	0.59287	1.6385	15	0.146342	FALSE	FALSE	Zinc-alpha-2-glycoprotein;Putative zinc-alpha-2-glycoprotein-like 1	AGEVQEPELR.2|C(cam)LAYDFYPGK.2|IDVHWTR.2	AGEVQEPELR|CLAYDFYPGK|IDVHWTR	AGEVQEPELR.2	C(cam)LAYDFYPGK.2	IDVHWTR.2
Glaucoma vs. Cataract	KV302_HUMAN	P01620	0.713694	1.11538	0.455351	1.64	5	0.261574	FALSE	FALSE	Ig kappa chain V-III region SIE	ASQSVSNSYLAWYQQKPGQAPR.3	ASQSVSNSYLAWYQQKPGQAPR	ASQSVSNSYLAWYQQKPGQAPR.3
Glaucoma vs. Cataract	ANXA2_HUMAN;AXA2L_HUMAN	P07355;A6NMY6	0.724453	3.85042	1.57193	1.65227	5	0.407239	FALSE	FALSE	Annexin A2;Putative annexin A2-like protein	TPAQYDASELK.2	TPAQYDASELK	TPAQYDASELK.2
Glaucoma vs. Cataract	BGH3_HUMAN	Q15582	0.740582	2.47652	0.452148	1.67085	125	0.00600039	TRUE	FALSE	Transforming growth factor-beta-induced protein ig-h3	ADHHATNGVVHLIDK.3|DGTPPIDAHTR.2|EGVYTVFAPTNEAFR.2|FSMLVAAIQSAGLTETLNR.2|GDELADSALEIFK.2|ILGDPEALRDLLNNHILK.4|IPSETLNR.2|NSLC(cam)IENSC(cam)IAAHDKR.3|NSLC(cam)IENSC(cam)IAAHDKR.4|QAGLGNHLSGSER.3|RVLTDELK.2|SLQGDKLEVSLK.2|SLQGDKLEVSLK.3|SPYQLVLQHSR.2|SPYQLVLQHSR.3|STVISYEC(cam)C(cam)PGYEK.2|STVISYEC(cam)C(cam)PGYEKVPGEK.3|VLTDELK.2|VLTPPMGTVMDVLK.2|YFTNC(cam)K.2|YGTLFTMDR.2|YHIGDEILVSGGIGALVR.3|YLY…	ADHHATNGVVHLIDK|DGTPPIDAHTR|EGVYTVFAPTNEAFR|FSMLVAAIQSAGLTETLNR|GDELADSALEIFK|ILGDPEALRDLLNNHILK|IPSETLNR|NSLCIENSCIAAHDKR|QAGLGNHLSGSER|RVLTDELK|SLQGDKLEVSLK|SPYQLVLQHSR|STVISYECCPGYEK|STVISYECCPGYEKVPGEK|VLTDELK|VLTPPMGTVMDVLK|YFTNCK|YGTLFTMDR|YHIGDEILVSGGIGALVR|YLYHGQTLETLGGK|YLYHGQTLETLGGKK	ADHHATNGVVHLIDK.3	DGTPPIDAHTR.2	EGVYTVFAPTNEAFR.2	FSMLVAAIQSAGLTETLNR.2	GDELADSALEIFK.2	ILGDPEALRDLLNNHILK.4	IPSETLNR.2	NSLC(cam)IENSC(cam)IAAHDKR.3	NSLC(cam)IENSC(cam)IAAHDKR.4	QAGLGNHLSGSER.3	RVLTDELK.2	SLQGDKLEVSLK.2	SLQGDKLEVSLK.3	SPYQLVLQHSR.2	SPYQLVLQHSR.3	STVISYEC(cam)C(cam)PGYEK.2	STVISYEC(cam)C(cam)PGYEKVPGEK.3	VLTDELK.2	VLTPPMGTVMDVLK.2	YFTNC(cam)K.2	YGTLFTMDR.2	YHIGDEILVSGGIGALVR.3	YLYHGQTLETLGGK.2	YLYHGQTLETLGGK.3	YLYHGQTLETLGGKK.3
Glaucoma vs. Cataract	IGHG4_HUMAN	P01861	0.762008	3.11394	0.898917	1.69585	35	0.212483	FALSE	FALSE	Ig gamma-4 chain C region	EPQVYTLPPSQEEMTK.2|TTPPVLDSDGSFFLYSR.3|WQEGNVFSC(cam)SVM(ox)HEALHNHYTQK.4|WQEGNVFSC(cam)SVM(ox)HEALHNHYTQK.5|WQEGNVFSC(cam)SVMHEALHNHYTQK.3|WQEGNVFSC(cam)SVMHEALHNHYTQK.4|WQEGNVFSC(cam)SVMHEALHNHYTQK.5	EPQVYTLPPSQEEMTK|TTPPVLDSDGSFFLYSR|WQEGNVFSCSVMHEALHNHYTQK	EPQVYTLPPSQEEMTK.2	TTPPVLDSDGSFFLYSR.3	WQEGNVFSC(cam)SVM(ox)HEALHNHYTQK.4	WQEGNVFSC(cam)SVM(ox)HEALHNHYTQK.5	WQEGNVFSC(cam)SVMHEALHNHYTQK.3	WQEGNVFSC(cam)SVMHEALHNHYTQK.4	WQEGNVFSC(cam)SVMHEALHNHYTQK.5
Glaucoma vs. Cataract	MYOC_HUMAN	Q99972	0.777712	3.09317	0.60662	1.71441	105	0.0189078	TRUE	FALSE	Myocilin	DPKPTYPYTQETTWR.2|DPKPTYPYTQETTWR.3|ELETAYSNLLR.2|ERDQLETQTR.2|ERDQLETQTR.3|EVSTWNLDTLAFQELK.2|IDTVGTDVR.2|KLFAWDNLNM(ox)VTYDIK.3|KLFAWDNLNMVTYDIK.3|LFAWDNLNMVTYDIK.2|LNPENLELEQTWETNIR.2|LNPENLELEQTWETNIRK.3|LSSLESLLHQLTLDQAAR.3|LSSLESLLHQLTLDQAARPQETQEGLQR.3|LSSLESLLHQLTLDQAARPQETQEGLQR.4|SELTEVPASR.2|SGEGDTGC(cam)GELVWVGEPLTLR.2|YELNTETVK.2|YKYSSMIDYNPLEK.2|YKYSSMIDYNPLEK.3|YSSMIDYNPLEK.2	DPKPTYPYTQETTWR|ELETAYSNLLR|ERDQLETQTR|EVSTWNLDTLAFQELK|IDTVGTDVR|KLFAWDNLNMVTYDIK|LFAWDNLNMVTYDIK|LNPENLELEQTWETNIR|LNPENLELEQTWETNIRK|LSSLESLLHQLTLDQAAR|LSSLESLLHQLTLDQAARPQETQEGLQR|SELTEVPASR|SGEGDTGCGELVWVGEPLTLR|YELNTETVK|YKYSSMIDYNPLEK|YSSMIDYNPLEK	DPKPTYPYTQETTWR.2	DPKPTYPYTQETTWR.3	ELETAYSNLLR.2	ERDQLETQTR.2	ERDQLETQTR.3	EVSTWNLDTLAFQELK.2	IDTVGTDVR.2	KLFAWDNLNM(ox)VTYDIK.3	KLFAWDNLNMVTYDIK.3	LFAWDNLNMVTYDIK.2	LNPENLELEQTWETNIR.2	LNPENLELEQTWETNIRK.3	LSSLESLLHQLTLDQAAR.3	LSSLESLLHQLTLDQAARPQETQEGLQR.3	LSSLESLLHQLTLDQAARPQETQEGLQR.4	SELTEVPASR.2	SGEGDTGC(cam)GELVWVGEPLTLR.2	YELNTETVK.2	YKYSSMIDYNPLEK.2	YKYSSMIDYNPLEK.3	YSSMIDYNPLEK.2
Glaucoma vs. Cataract	A1AT_HUMAN	P01009	0.78166	2.40021	0.291068	1.71911	315	1.09e-05	TRUE	FALSE	Alpha-1-antitrypsin	DTEEEDFHVDQVTTVK.2|DTEEEDFHVDQVTTVK.3|FNKPFVFLM(ox)IEQNTK.2|FNKPFVFLM(ox)IEQNTK.3|FNKPFVFLMIEQNTK.2|FNKPFVFLMIEQNTK.3|GKWERPFEVK.2|GKWERPFEVK.3|GTEAAGAM(ox)FLEAIPM(ox)SIPPEVK.3|GTEAAGAMFLEAIPM(ox)SIPPEVK.3|KLSSWVLLM(ox)K.2|KLSSWVLLM(ox)K.3|KLSSWVLLMK.2|KLSSWVLLMK.3|KLYHSEAFTVNFGDTEEAK.3|KLYHSEAFTVNFGDTEEAKK.2|KLYHSEAFTVNFGDTEEAKK.3|KLYHSEAFTVNFGDTEEAKK.4|KLYHSEAFTVNFGDTEEAKK.5|KQINDYVEK.2|LGM(ox)…	DTEEEDFHVDQVTTVK|FNKPFVFLMIEQNTK|GKWERPFEVK|GTEAAGAMFLEAIPMSIPPEVK|KLSSWVLLMK|KLYHSEAFTVNFGDTEEAK|KLYHSEAFTVNFGDTEEAKK|KQINDYVEK|LGMFNIQHCK|LGMFNIQHCKK|LQHLENELTHDIITK|LSSWVLLMK|LVDKFLEDVK|LVDKFLEDVKK|LYHSEAFTVNFGDTEEAK|LYHSEAFTVNFGDTEEAKK|PFEVKDTEEEDFHVDQVTTVK|QINDYVEK|QINDYVEKGTQGK|RLGMFNIQHCK|RLGMFNIQHCKK|SASLHLPK|SPLFMGK|SVLGQLGITK|TDTSHHDQDHPTFNKITPNLAEFAFSLYR|TLNQPDSQLQLTTGNGLFLSEGLK|VFSNGA…	DTEEEDFHVDQVTTVK.2	DTEEEDFHVDQVTTVK.3	FNKPFVFLM(ox)IEQNTK.2	FNKPFVFLM(ox)IEQNTK.3	FNKPFVFLMIEQNTK.2	FNKPFVFLMIEQNTK.3	GKWERPFEVK.2	GKWERPFEVK.3	GTEAAGAM(ox)FLEAIPM(ox)SIPPEVK.3	GTEAAGAMFLEAIPM(ox)SIPPEVK.3	KLSSWVLLM(ox)K.2	KLSSWVLLM(ox)K.3	KLSSWVLLMK.2	KLSSWVLLMK.3	KLYHSEAFTVNFGDTEEAK.3	KLYHSEAFTVNFGDTEEAKK.2	KLYHSEAFTVNFGDTEEAKK.3	KLYHSEAFTVNFGDTEEAKK.4	KLYHSEAFTVNFGDTEEAKK.5	KQINDYVEK.2	LGM(ox)FNIQHC(cam)K.2	LGM(ox)FNIQHC(cam)K.3	LGMFNIQHC(cam)K.2	LGMFNIQHC(cam)K.3	LGMFNIQHC(cam)KK.2	LGMFNIQHC(cam)KK.3	LQHLENELTHDIITK.2	LQHLENELTHDIITK.3	LQHLENELTHDIITK.4	LSSWVLLM(ox)K.2	LSSWVLLMK.2	LVDKFLEDVK.2	LVDKFLEDVK.3	LVDKFLEDVKK.2	LVDKFLEDVKK.3	LYHSEAFTVNFGDTEEAK.2
Glaucoma vs. Cataract	IGHM_HUMAN;MUCB_HUMAN	P01871;P04220	0.822638	5.84085	1.30605	1.76864	75	0.230221	FALSE	FALSE	Ig mu chain C region;Ig mu heavy chain disease protein	ESDWLGQSM(ox)FTC(cam)R.2|ESDWLGQSMFTC(cam)R.2|ESGPTTYK.2|FTC(cam)TVTHTDLPSPLK.2|FTC(cam)TVTHTDLPSPLK.3|GVALHRPDVYLLPPAR.3|GVALHRPDVYLLPPAR.4|LIC(cam)QATGFSPR.2|SKLIC(cam)QATGFSPR.2|SKLIC(cam)QATGFSPR.3|VSVFVPPR.2|VSVFVPPRDGFFGNPR.3|VTSTLTIK.2|YVTSAPM(ox)PEPQAPGR.2|YVTSAPMPEPQAPGR.2	ESDWLGQSMFTCR|ESGPTTYK|FTCTVTHTDLPSPLK|GVALHRPDVYLLPPAR|LICQATGFSPR|SKLICQATGFSPR|VSVFVPPR|VSVFVPPRDGFFGNPR|VTSTLTIK|YVTSAPMPEPQAPGR	ESDWLGQSM(ox)FTC(cam)R.2	ESDWLGQSMFTC(cam)R.2	ESGPTTYK.2	FTC(cam)TVTHTDLPSPLK.2	FTC(cam)TVTHTDLPSPLK.3	GVALHRPDVYLLPPAR.3	GVALHRPDVYLLPPAR.4	LIC(cam)QATGFSPR.2	SKLIC(cam)QATGFSPR.2	SKLIC(cam)QATGFSPR.3	VSVFVPPR.2	VSVFVPPRDGFFGNPR.3	VTSTLTIK.2	YVTSAPM(ox)PEPQAPGR.2	YVTSAPMPEPQAPGR.2
Glaucoma vs. Cataract	IL6RB_HUMAN	P40189	0.843414	4.9549	1.75182	1.79429	15	0.371751	FALSE	FALSE	Interleukin-6 receptor subunit beta	ILDYEVTLTR.2|SSFTVQDLKPFTEYVFR.3|VTSDHINFDPVYK.3	ILDYEVTLTR|SSFTVQDLKPFTEYVFR|VTSDHINFDPVYK	ILDYEVTLTR.2	SSFTVQDLKPFTEYVFR.3	VTSDHINFDPVYK.3
Glaucoma vs. Cataract	ANT3_HUMAN	P01008	0.865895	2.75091	0.434956	1.82247	175	0.000360008	TRUE	FALSE	Antithrombin-III	ADGESC(cam)SASM(ox)MYQEGK.2|ADGESC(cam)SASMM(ox)YQEGK.2|ADGESC(cam)SASMMYQEGK.2|AFLEVNEEGSEAAASTAVVIAGR.2|AFLEVNEEGSEAAASTAVVIAGR.3|ANRPFLVFIR.2|ANRPFLVFIR.3|ATEDEGSEQKIPEATNR.2|ATEDEGSEQKIPEATNR.3|DDLYVSDAFHK.2|DDLYVSDAFHK.3|DIPM(ox)NPMC(cam)IYR.2|DIPMNPM(ox)C(cam)IYR.2|EQLQDM(ox)GLVDLFSPEK.2|EVPLNTIIFM(ox)GR.2|EVPLNTIIFMGR.2|FATTFYQHLADSK.2|FATTFYQHLADSK.3|FRIEDGFSLK.2|FRIEDGFSLK.3|GDDITM(ox)VL…	ADGESCSASMMYQEGK|AFLEVNEEGSEAAASTAVVIAGR|ANRPFLVFIR|ATEDEGSEQKIPEATNR|DDLYVSDAFHK|DIPMNPMCIYR|EQLQDMGLVDLFSPEK|EVPLNTIIFMGR|FATTFYQHLADSK|FRIEDGFSLK|GDDITMVLILPKPEK|IEDGFSLK|LPGIVAEGRDDLYVSDAFHK|LQPLDFKENAEQSR|RVAEGTQVLELPFK|SKLPGIVAEGR|SKLPGIVAEGRDDLYVSDAFHK|SLNPNRVTFK|VAEGTQVLELPFK|VANPCVK	ADGESC(cam)SASM(ox)MYQEGK.2	ADGESC(cam)SASMM(ox)YQEGK.2	ADGESC(cam)SASMMYQEGK.2	AFLEVNEEGSEAAASTAVVIAGR.2	AFLEVNEEGSEAAASTAVVIAGR.3	ANRPFLVFIR.2	ANRPFLVFIR.3	ATEDEGSEQKIPEATNR.2	ATEDEGSEQKIPEATNR.3	DDLYVSDAFHK.2	DDLYVSDAFHK.3	DIPM(ox)NPMC(cam)IYR.2	DIPMNPM(ox)C(cam)IYR.2	EQLQDM(ox)GLVDLFSPEK.2	EVPLNTIIFM(ox)GR.2	EVPLNTIIFMGR.2	FATTFYQHLADSK.2	FATTFYQHLADSK.3	FRIEDGFSLK.2	FRIEDGFSLK.3	GDDITM(ox)VLILPKPEK.3	GDDITMVLILPKPEK.2	GDDITMVLILPKPEK.3	IEDGFSLK.2	LPGIVAEGRDDLYVSDAFHK.3	LPGIVAEGRDDLYVSDAFHK.4	LQPLDFKENAEQSR.2	LQPLDFKENAEQSR.3	RVAEGTQVLELPFK.3	SKLPGIVAEGR.2	SKLPGIVAEGRDDLYVSDAFHK.3	SKLPGIVAEGRDDLYVSDAFHK.4	SLNPNRVTFK.2	VAEGTQVLELPFK.2	VANPC(cam)VK.1
Glaucoma vs. Cataract	CO2_HUMAN	P06681	0.868878	3.16767	0.726714	1.82624	70	0.0864167	FALSE	FALSE	Complement C2	ALHQVFEHMLDVSK.2|ALHQVFEHMLDVSK.3|ALHQVFEHMLDVSK.4|AVISPGFDVFAK.2|DFHINLFR.2|GALISDQWVLTAAHC(cam)FR.3|HAFILQDTK.2|HAIILLTDGK.2|LLGMETMAWQEIR.2|PIC(cam)LPC(cam)TMEANLALR.2|RNDYLDIYAIGVGK.2|RNDYLDIYAIGVGK.3|SKVPPPRDFHINLFR.4|SSGQWQTPGATR.2	ALHQVFEHMLDVSK|AVISPGFDVFAK|DFHINLFR|GALISDQWVLTAAHCFR|HAFILQDTK|HAIILLTDGK|LLGMETMAWQEIR|PICLPCTMEANLALR|RNDYLDIYAIGVGK|SKVPPPRDFHINLFR|SSGQWQTPGATR	ALHQVFEHMLDVSK.2	ALHQVFEHMLDVSK.3	ALHQVFEHMLDVSK.4	AVISPGFDVFAK.2	DFHINLFR.2	GALISDQWVLTAAHC(cam)FR.3	HAFILQDTK.2	HAIILLTDGK.2	LLGMETMAWQEIR.2	PIC(cam)LPC(cam)TMEANLALR.2	RNDYLDIYAIGVGK.2	RNDYLDIYAIGVGK.3	SKVPPPRDFHINLFR.4	SSGQWQTPGATR.2
Glaucoma vs. Cataract	HABP2_HUMAN	Q14520	0.870023	3.29593	0.993761	1.82769	30	0.212483	FALSE	FALSE	Hyaluronan-binding protein 2	FC(cam)EIGSDDC(cam)YVGDGYSYR.2|GQC(cam)LITQSPPYYR.2|LIANTLC(cam)NSR.2|NPDADEKPWC(cam)FIK.3|SKFTC(cam)AC(cam)PDQFK.2|YSHYNERDEIPHNDIALLK.4	FCEIGSDDCYVGDGYSYR|GQCLITQSPPYYR|LIANTLCNSR|NPDADEKPWCFIK|SKFTCACPDQFK|YSHYNERDEIPHNDIALLK	FC(cam)EIGSDDC(cam)YVGDGYSYR.2	GQC(cam)LITQSPPYYR.2	LIANTLC(cam)NSR.2	NPDADEKPWC(cam)FIK.3	SKFTC(cam)AC(cam)PDQFK.2	YSHYNERDEIPHNDIALLK.4
Glaucoma vs. Cataract	ITIH3_HUMAN	Q06033	0.871274	2.63266	0.995052	1.82928	10	0.281529	FALSE	FALSE	Inter-alpha-trypsin inhibitor heavy chain H3	EHLVQATPENLQEAR.3|LVDEDMNSFK.2	EHLVQATPENLQEAR|LVDEDMNSFK	EHLVQATPENLQEAR.3	LVDEDMNSFK.2
Glaucoma vs. Cataract	PLMN_HUMAN	P00747	0.876543	2.52896	0.341004	1.83597	250	4.28e-06	TRUE	FALSE	Plasminogen	ATTVTGTPC(cam)QDWAAQEPHR.2|ATTVTGTPC(cam)QDWAAQEPHR.3|C(cam)EEDEEFTC(cam)R.2|EAQLPVIENK.2|ELRPWC(cam)FTTDPNKR.3|ELRPWC(cam)FTTDPNKR.4|FSPATHPSEGLEENYC(cam)R.2|FSPATHPSEGLEENYC(cam)R.3|FSPATHPSEGLEENYC(cam)RNPDNDPQGPWC(cam)YTTDPEKR.4|FVTWIEGVM(ox)R.2|FVTWIEGVMR.2|GNVAVTVSGHTC(cam)QHWSAQTPHTHNR.4|GNVAVTVSGHTC(cam)QHWSAQTPHTHNR.5|HSIFTPETNPR.2|HSIFTPETNPR.3|KLYDYC(cam)DVPQC(cam)AAPSFDC(cam)GKPQVEPK.…	ATTVTGTPCQDWAAQEPHR|CEEDEEFTCR|EAQLPVIENK|ELRPWCFTTDPNKR|FSPATHPSEGLEENYCR|FSPATHPSEGLEENYCRNPDNDPQGPWCYTTDPEKR|FVTWIEGVMR|GNVAVTVSGHTCQHWSAQTPHTHNR|HSIFTPETNPR|KLYDYCDVPQCAAPSFDCGKPQVEPK|KQLGAGSIEECAAK|LFLEPTR|LFLEPTRK|LSSPAVITDK|LYDYCDVPQCAAPSFDCGKPQVEPK|NLDENYCRNPDGK|NPDADKGPWCFTTDPSVR|NPDGDVGGPWCYTTNPR|NPDNDPQGPWCYTTDPEKR|QLGAGSIEECAAK|RAPWCHTTNSQVR|RATTVTGTPCQDWAAQEPHR|TECFITGWGETQGTFGAGLLK|…	ATTVTGTPC(cam)QDWAAQEPHR.2	ATTVTGTPC(cam)QDWAAQEPHR.3	C(cam)EEDEEFTC(cam)R.2	EAQLPVIENK.2	ELRPWC(cam)FTTDPNKR.3	ELRPWC(cam)FTTDPNKR.4	FSPATHPSEGLEENYC(cam)R.2	FSPATHPSEGLEENYC(cam)R.3	FSPATHPSEGLEENYC(cam)RNPDNDPQGPWC(cam)YTTDPEKR.4	FVTWIEGVM(ox)R.2	FVTWIEGVMR.2	GNVAVTVSGHTC(cam)QHWSAQTPHTHNR.4	GNVAVTVSGHTC(cam)QHWSAQTPHTHNR.5	HSIFTPETNPR.2	HSIFTPETNPR.3	KLYDYC(cam)DVPQC(cam)AAPSFDC(cam)GKPQVEPK.3	KLYDYC(cam)DVPQC(cam)AAPSFDC(cam)GKPQVEPK.4	KQLGAGSIEEC(cam)AAK.2	KQLGAGSIEEC(cam)AAK.3	LFLEPTR.2	LFLEPTRK.2	LSSPAVITDK.2	LYDYC(cam)DVPQC(cam)AAPSFDC(cam)GKPQVEPK.3	NLDENYC(cam)RNPDGK.3	NPDADKGPWC(cam)FTTDPSVR.2	NPDADKGPWC(cam)FTTDPSVR.3	NPDGDVGGPWC(cam)YTTNPR.2	NPDNDPQGPWC(cam)YTTDPEKR.3	QLGAGSIEEC(cam)AAK.2	RAPWC(cam)HTTNSQVR.3	RATTVTGTPC(cam)QDWAAQEPHR.3	RATTVTGTPC(cam)QDWAAQEPHR.4	TEC(cam)FITGWGETQGTFGAGLLK.2	TM(ox)SGLEC(cam)QAWDSQSPHAHGYIPSK.4	TMSGLEC(cam)QAWDSQSPHAHGYIPSK.3	TMSGLEC(cam)QAWDSQSPHAHGYIPSK.4
Glaucoma vs. Cataract	C1R_HUMAN	P00736	0.880966	2.33289	0.509079	1.84161	80	0.011365	TRUE	FALSE	Complement C1r subcomponent	EFMSQGNK.2|ESEQGVYTC(cam)TAQGIWK.2|FC(cam)GQLGSPLGNPPGK.2|FC(cam)GQLGSPLGNPPGKK.2|FC(cam)GQLGSPLGNPPGKK.3|IQYYC(cam)HEPYYK.2|IQYYC(cam)HEPYYK.3|LPVANPQAC(cam)ENWLR.2|M(ox)GNFPWQVFTNIHGR.3|MGNFPWQVFTNIHGR.2|MGNFPWQVFTNIHGR.3|TLDEFTIIQNLQPQYQFR.2|VLNYVDWIK.2|VLNYVDWIKK.3|WILTAAHTLYPK.3|YTTTMGVNTYK.2	EFMSQGNK|ESEQGVYTCTAQGIWK|FCGQLGSPLGNPPGK|FCGQLGSPLGNPPGKK|IQYYCHEPYYK|LPVANPQACENWLR|MGNFPWQVFTNIHGR|TLDEFTIIQNLQPQYQFR|VLNYVDWIK|VLNYVDWIKK|WILTAAHTLYPK|YTTTMGVNTYK	EFMSQGNK.2	ESEQGVYTC(cam)TAQGIWK.2	FC(cam)GQLGSPLGNPPGK.2	FC(cam)GQLGSPLGNPPGKK.2	FC(cam)GQLGSPLGNPPGKK.3	IQYYC(cam)HEPYYK.2	IQYYC(cam)HEPYYK.3	LPVANPQAC(cam)ENWLR.2	M(ox)GNFPWQVFTNIHGR.3	MGNFPWQVFTNIHGR.2	MGNFPWQVFTNIHGR.3	TLDEFTIIQNLQPQYQFR.2	VLNYVDWIK.2	VLNYVDWIKK.3	WILTAAHTLYPK.3	YTTTMGVNTYK.2
Glaucoma vs. Cataract	ZA2G_HUMAN	P25311	0.901975	2.50764	0.465657	1.86862	120	0.00291662	TRUE	FALSE	Zinc-alpha-2-glycoprotein	AKAYLEEEC(cam)PATLRK.3|AREDIFM(ox)ETLK.3|AREDIFMETLK.2|AREDIFMETLK.3|AYLEEEC(cam)PATLR.2|AYLEEEC(cam)PATLRK.2|AYLEEEC(cam)PATLRK.3|EDIFMETLK.2|KSQPMGLWR.2|NILDRQDPPSVVVTSHQAPGEK.3|NILDRQDPPSVVVTSHQAPGEK.4|QDPPSVVVTSHQAPGEK.2|QDPPSVVVTSHQAPGEK.3|QDSQLQK.2|QKWEAEPVYVQR.2|QKWEAEPVYVQR.3|QVEGMEDWKQDSQLQK.2|QVEGMEDWKQDSQLQK.3|SSGAFWK.1|WEAEPVYVQR.2|YSLTYIYTGLSK.2|YYYDGKDYIEFNK.2|YYYDGKDYIEFNK.3|YYYDGK…	AKAYLEEECPATLRK|AREDIFMETLK|AYLEEECPATLR|AYLEEECPATLRK|EDIFMETLK|KSQPMGLWR|NILDRQDPPSVVVTSHQAPGEK|QDPPSVVVTSHQAPGEK|QDSQLQK|QKWEAEPVYVQR|QVEGMEDWKQDSQLQK|SSGAFWK|WEAEPVYVQR|YSLTYIYTGLSK|YYYDGKDYIEFNK|YYYDGKDYIEFNKEIPAWVPFDPAAQITK	AKAYLEEEC(cam)PATLRK.3	AREDIFM(ox)ETLK.3	AREDIFMETLK.2	AREDIFMETLK.3	AYLEEEC(cam)PATLR.2	AYLEEEC(cam)PATLRK.2	AYLEEEC(cam)PATLRK.3	EDIFMETLK.2	KSQPMGLWR.2	NILDRQDPPSVVVTSHQAPGEK.3	NILDRQDPPSVVVTSHQAPGEK.4	QDPPSVVVTSHQAPGEK.2	QDPPSVVVTSHQAPGEK.3	QDSQLQK.2	QKWEAEPVYVQR.2	QKWEAEPVYVQR.3	QVEGMEDWKQDSQLQK.2	QVEGMEDWKQDSQLQK.3	SSGAFWK.1	WEAEPVYVQR.2	YSLTYIYTGLSK.2	YYYDGKDYIEFNK.2	YYYDGKDYIEFNK.3	YYYDGKDYIEFNKEIPAWVPFDPAAQITK.4
Glaucoma vs. Cataract	CO4A_HUMAN	P0C0L4	0.909546	2.81062	0.936875	1.87845	20	0.22555	FALSE	FALSE	Complement C4-A	ANSFLGEK.2|LQETSNWLLSQQQADGSFQDPC(cam)PVLDR.3|PVAFSVVPTAAAAVSLK.2|PVAFSVVPTAAAAVSLK.3	ANSFLGEK|LQETSNWLLSQQQADGSFQDPCPVLDR|PVAFSVVPTAAAAVSLK	ANSFLGEK.2	LQETSNWLLSQQQADGSFQDPC(cam)PVLDR.3	PVAFSVVPTAAAAVSLK.2	PVAFSVVPTAAAAVSLK.3
Glaucoma vs. Cataract	CO4A_HUMAN;CO4B_HUMAN	P0C0L4;P0C0L5	0.919979	2.35397	0.256839	1.89209	395	8.37e-10	TRUE	FALSE	Complement C4-A;Complement C4-B	AAC(cam)AQLNDFLQEYGTQGC(cam)QV.2|ADGSYAAWLSR.2|AEFQDALEK.2|ALEILQEEDLIDEDDIPVR.2|ALEILQEEDLIDEDDIPVR.3|ASAGLLGAHAAAITAYALTLTK.2|ASAGLLGAHAAAITAYALTLTK.3|AVGSGATFSHYYYMILSR.3|C(cam)SVFYGAPSK.2|DFALLSLQVPLKDAK.2|DFALLSLQVPLKDAK.3|DHAVDLIQK.2|EELVYELNPLDHR.2|EELVYELNPLDHR.3|EFHLHLR.2|EGAIHREELVYELNPLDHR.3|EGAIHREELVYELNPLDHR.4|EGAIHREELVYELNPLDHR.5|EM(ox)SGSPASGIPVK.2|EMSGSPASGIPVK.2|FAC(cam)YYPR.2|…	AACAQLNDFLQEYGTQGCQV|ADGSYAAWLSR|AEFQDALEK|ALEILQEEDLIDEDDIPVR|ASAGLLGAHAAAITAYALTLTK|AVGSGATFSHYYYMILSR|CSVFYGAPSK|DFALLSLQVPLKDAK|DHAVDLIQK|EELVYELNPLDHR|EFHLHLR|EGAIHREELVYELNPLDHR|EMSGSPASGIPVK|FACYYPR|FGLLDEDGK|FGLLDEDGKK|GCGEQTMIYLAPTLAASR|GHLFLQTDQPIYNPGQR|GLCVATPVQLR|GLEEELQFSLGSK|GLQDEDGYR|GPEVQLVAHSPWLK|GSFEFPVGDAVSK|ITPGKPYILTVPGHLDEMQLDIQAR|KADGSYAAWLSR|KKEVYMPSSIFQDDFVIPDISEPGTWK|LGQ…	AAC(cam)AQLNDFLQEYGTQGC(cam)QV.2	ADGSYAAWLSR.2	AEFQDALEK.2	ALEILQEEDLIDEDDIPVR.2	ALEILQEEDLIDEDDIPVR.3	ASAGLLGAHAAAITAYALTLTK.2	ASAGLLGAHAAAITAYALTLTK.3	AVGSGATFSHYYYMILSR.3	C(cam)SVFYGAPSK.2	DFALLSLQVPLKDAK.2	DFALLSLQVPLKDAK.3	DHAVDLIQK.2	EELVYELNPLDHR.2	EELVYELNPLDHR.3	EFHLHLR.2	EGAIHREELVYELNPLDHR.3	EGAIHREELVYELNPLDHR.4	EGAIHREELVYELNPLDHR.5	EM(ox)SGSPASGIPVK.2	EMSGSPASGIPVK.2	FAC(cam)YYPR.2	FGLLDEDGK.2	FGLLDEDGKK.2	GC(cam)GEQTMIYLAPTLAASR.2	GHLFLQTDQPIYNPGQR.2	GHLFLQTDQPIYNPGQR.3	GLC(cam)VATPVQLR.2	GLEEELQFSLGSK.2	GLQDEDGYR.2	GPEVQLVAHSPWLK.2	GPEVQLVAHSPWLK.3	GSFEFPVGDAVSK.2	ITPGKPYILTVPGHLDEM(ox)QLDIQAR.4	ITPGKPYILTVPGHLDEMQLDIQAR.3	ITPGKPYILTVPGHLDEMQLDIQAR.4	KADGSYAAWLSR.2
Glaucoma vs. Cataract	HEXA_HUMAN	P06865	0.931537	2.39922	0.90682	1.90731	10	0.230221	FALSE	FALSE	Beta-hexosaminidase subunit alpha	ALLSAPWYLNR.2|LTSDLTFAYER.2	ALLSAPWYLNR|LTSDLTFAYER	ALLSAPWYLNR.2	LTSDLTFAYER.2
Glaucoma vs. Cataract	A2GL_HUMAN	P02750	0.943994	2.01109	0.519262	1.92385	50	0.00074283	TRUE	FALSE	Leucine-rich alpha-2-glycoprotein	ALGHLDLSGNR.2|DGFDISGNPWIC(cam)DQNLSDLYR.3|DLLLPQPDLR.2|GPLQLER.2|LHLEGNKLQVLGK.3|LQELHLSSNGLESLSPEFLRPVPQLR.3|LQELHLSSNGLESLSPEFLRPVPQLR.4|LQVLGK.1|TLDLGENQLETLPPDLLR.2|VAAGAFQGLR.2	ALGHLDLSGNR|DGFDISGNPWICDQNLSDLYR|DLLLPQPDLR|GPLQLER|LHLEGNKLQVLGK|LQELHLSSNGLESLSPEFLRPVPQLR|LQVLGK|TLDLGENQLETLPPDLLR|VAAGAFQGLR	ALGHLDLSGNR.2	DGFDISGNPWIC(cam)DQNLSDLYR.3	DLLLPQPDLR.2	GPLQLER.2	LHLEGNKLQVLGK.3	LQELHLSSNGLESLSPEFLRPVPQLR.3	LQELHLSSNGLESLSPEFLRPVPQLR.4	LQVLGK.1	TLDLGENQLETLPPDLLR.2	VAAGAFQGLR.2
Glaucoma vs. Cataract	HV303_HUMAN	P01764	0.947914	2.67795	0.892652	1.92908	20	0.272551	FALSE	FALSE	Ig heavy chain V-III region VH26	DNSKNTLYLQMNSLR.2|DNSKNTLYLQMNSLR.3|NTLYLQM(ox)NSLR.2|NTLYLQMNSLR.2	DNSKNTLYLQMNSLR|NTLYLQMNSLR	DNSKNTLYLQMNSLR.2	DNSKNTLYLQMNSLR.3	NTLYLQM(ox)NSLR.2	NTLYLQMNSLR.2
Glaucoma vs. Cataract	KAIN_HUMAN	P29622	0.95028	2.53411	0.506822	1.93225	100	0.00259258	TRUE	FALSE	Kallistatin	ALWEKPFISSR.2|ALWEKPFISSR.3|DFYVDENTTVR.2|DVLM(ox)VLVNYIYFK.2|EIEEVLTPEMLMR.2|FYYLIASETPGK.2|GFQHLLHTLNLPGHGLETR.3|GFQHLLHTLNLPGHGLETR.4|GFQHLLHTLNLPGHGLETR.5|IAPANADFAFR.2|IVDLVSELKK.2|LFHTNFYDTVGTIQLINDHVK.3|LFHTNFYDTVGTIQLINDHVK.4|LGFTDLFSK.2|MREIEEVLTPEMLMR.3|VGSALFLSHNLK.2|VGSALFLSHNLK.3|VPMMLQDQEHHWYLHDR.3|VPMMLQDQEHHWYLHDR.4|WADLSGITK.2	ALWEKPFISSR|DFYVDENTTVR|DVLMVLVNYIYFK|EIEEVLTPEMLMR|FYYLIASETPGK|GFQHLLHTLNLPGHGLETR|IAPANADFAFR|IVDLVSELKK|LFHTNFYDTVGTIQLINDHVK|LGFTDLFSK|MREIEEVLTPEMLMR|VGSALFLSHNLK|VPMMLQDQEHHWYLHDR|WADLSGITK	ALWEKPFISSR.2	ALWEKPFISSR.3	DFYVDENTTVR.2	DVLM(ox)VLVNYIYFK.2	EIEEVLTPEMLMR.2	FYYLIASETPGK.2	GFQHLLHTLNLPGHGLETR.3	GFQHLLHTLNLPGHGLETR.4	GFQHLLHTLNLPGHGLETR.5	IAPANADFAFR.2	IVDLVSELKK.2	LFHTNFYDTVGTIQLINDHVK.3	LFHTNFYDTVGTIQLINDHVK.4	LGFTDLFSK.2	MREIEEVLTPEMLMR.3	VGSALFLSHNLK.2	VGSALFLSHNLK.3	VPMMLQDQEHHWYLHDR.3	VPMMLQDQEHHWYLHDR.4	WADLSGITK.2
Glaucoma vs. Cataract	CO7_HUMAN	P10643	0.950785	2.61441	0.570512	1.93292	80	0.00982057	TRUE	FALSE	Complement component C7	AASGTQNNVLR.2|AC(cam)GAC(cam)PLWGK.2|DGFVQDEGTMFPVGK.2|EC(cam)NNPPPSGGGR.2|ELSHLPSLYDYSAYR.3|GQSISVTSIRPC(cam)AAETQ.2|IAC(cam)VLPVLMDGIQSHPQKPFYTVGEK.4|KVFSGDGKDFYR.3|LIDQYGTHYLQSGSLGGEYR.2|LIDQYGTHYLQSGSLGGEYR.3|LLEPHC(cam)FPLSLVPTEFC(cam)PSPPALK.3|LSGNVLSYTFQVK.2|NVVYTC(cam)NEGYSLIGNPVAR.2|SC(cam)VGETTESTQC(cam)EDEELEHLR.3|SSGWHFVVK.2|YSAWAESVTNLPQVIK.2	AASGTQNNVLR|ACGACPLWGK|DGFVQDEGTMFPVGK|ECNNPPPSGGGR|ELSHLPSLYDYSAYR|GQSISVTSIRPCAAETQ|IACVLPVLMDGIQSHPQKPFYTVGEK|KVFSGDGKDFYR|LIDQYGTHYLQSGSLGGEYR|LLEPHCFPLSLVPTEFCPSPPALK|LSGNVLSYTFQVK|NVVYTCNEGYSLIGNPVAR|SCVGETTESTQCEDEELEHLR|SSGWHFVVK|YSAWAESVTNLPQVIK	AASGTQNNVLR.2	AC(cam)GAC(cam)PLWGK.2	DGFVQDEGTMFPVGK.2	EC(cam)NNPPPSGGGR.2	ELSHLPSLYDYSAYR.3	GQSISVTSIRPC(cam)AAETQ.2	IAC(cam)VLPVLMDGIQSHPQKPFYTVGEK.4	KVFSGDGKDFYR.3	LIDQYGTHYLQSGSLGGEYR.2	LIDQYGTHYLQSGSLGGEYR.3	LLEPHC(cam)FPLSLVPTEFC(cam)PSPPALK.3	LSGNVLSYTFQVK.2	NVVYTC(cam)NEGYSLIGNPVAR.2	SC(cam)VGETTESTQC(cam)EDEELEHLR.3	SSGWHFVVK.2	YSAWAESVTNLPQVIK.2
Glaucoma vs. Cataract	A2AP_HUMAN	P08697	1.00443	2.71819	0.607806	2.00615	75	0.011365	TRUE	TRUE	Alpha-2-antiplasmin	DSFHLDEQFTVPVEM(ox)M(ox)QAR.3|DSFHLDEQFTVPVEMMQAR.2|DSFHLDEQFTVPVEMMQAR.3|ELKEQQDSPGNKDFLQSLK.3|ELKEQQDSPGNKDFLQSLK.4|EQQDSPGNKDFLQSLK.3|GDKLFGPDLK.2|GFPIKEDFLEQSEQLFGAKPVSLTGK.4|LGNQEPGGQTALK.2|LQQVLHAGSGPC(cam)LPHLLSR.3|LQQVLHAGSGPC(cam)LPHLLSR.4|M(ox)SLSSFSVNRPFLFFIFEDTTGLPLFVGSVR.3|NKFDPSLTQR.2|NKFDPSLTQR.3|QEDDLANINQWVK.2	DSFHLDEQFTVPVEMMQAR|ELKEQQDSPGNKDFLQSLK|EQQDSPGNKDFLQSLK|GDKLFGPDLK|GFPIKEDFLEQSEQLFGAKPVSLTGK|LGNQEPGGQTALK|LQQVLHAGSGPCLPHLLSR|MSLSSFSVNRPFLFFIFEDTTGLPLFVGSVR|NKFDPSLTQR|QEDDLANINQWVK	DSFHLDEQFTVPVEM(ox)M(ox)QAR.3	DSFHLDEQFTVPVEMMQAR.2	DSFHLDEQFTVPVEMMQAR.3	ELKEQQDSPGNKDFLQSLK.3	ELKEQQDSPGNKDFLQSLK.4	EQQDSPGNKDFLQSLK.3	GDKLFGPDLK.2	GFPIKEDFLEQSEQLFGAKPVSLTGK.4	LGNQEPGGQTALK.2	LQQVLHAGSGPC(cam)LPHLLSR.3	LQQVLHAGSGPC(cam)LPHLLSR.4	M(ox)SLSSFSVNRPFLFFIFEDTTGLPLFVGSVR.3	NKFDPSLTQR.2	NKFDPSLTQR.3	QEDDLANINQWVK.2
Glaucoma vs. Cataract	IBP2_HUMAN	P18065	1.00714	3.3767	0.902461	2.00992	45	0.0870726	FALSE	TRUE	Insulin-like growth factor-binding protein 2	GEC(cam)WC(cam)VNPNTGK.2|GPLEHLYSLHIPNC(cam)DK.4|HGLYNLK.2|LAAC(cam)GPPPVAPPAAVAAVAGGAR.2|LEGEAC(cam)GVYTPR.2|LIQGAPTIR.2|MPC(cam)AELVR.2|MPC(cam)AELVREPGC(cam)GC(cam)C(cam)SVC(cam)AR.3|TPC(cam)QQELDQVLER.2	GECWCVNPNTGK|GPLEHLYSLHIPNCDK|HGLYNLK|LAACGPPPVAPPAAVAAVAGGAR|LEGEACGVYTPR|LIQGAPTIR|MPCAELVR|MPCAELVREPGCGCCSVCAR|TPCQQELDQVLER	GEC(cam)WC(cam)VNPNTGK.2	GPLEHLYSLHIPNC(cam)DK.4	HGLYNLK.2	LAAC(cam)GPPPVAPPAAVAAVAGGAR.2	LEGEAC(cam)GVYTPR.2	LIQGAPTIR.2	MPC(cam)AELVR.2	MPC(cam)AELVREPGC(cam)GC(cam)C(cam)SVC(cam)AR.3	TPC(cam)QQELDQVLER.2
Glaucoma vs. Cataract	TIG1_HUMAN	P49788	1.01056	2.51369	0.837897	2.01469	20	0.217008	FALSE	TRUE	Retinoic acid receptor responder protein 1	IHLVWYPGKPLK.3|NPLEIVSIPDNHGHIDPSLR.3|VLAEVQEGR.2|YNPESLLQEGEGR.2	IHLVWYPGKPLK|NPLEIVSIPDNHGHIDPSLR|VLAEVQEGR|YNPESLLQEGEGR	IHLVWYPGKPLK.3	NPLEIVSIPDNHGHIDPSLR.3	VLAEVQEGR.2	YNPESLLQEGEGR.2
Glaucoma vs. Cataract	CO8B_HUMAN	P07358	1.01432	2.79256	0.677296	2.01994	60	0.0335368	TRUE	TRUE	Complement component C8 beta chain	DTMVEDLVVLVR.2|FRKPYNVESYTPQTQGK.3|GDYTLNNVHAC(cam)AK.2|GDYTLNNVHAC(cam)AK.3|IPGIFELGISSQSDR.2|LPLEYSYGEYR.2|RLPLEYSYGEYR.3|SDLEVAHYK.2|SGFSFGFK.2|VKVEPLYELVTATDFAYSSTVR.3|YAYLLQPSQFHGEPC(cam)NFSDKEVEDC(cam)VTNRPC(cam)R.4|YAYLLQPSQFHGEPC(cam)NFSDKEVEDC(cam)VTNRPC(cam)R.5	DTMVEDLVVLVR|FRKPYNVESYTPQTQGK|GDYTLNNVHACAK|IPGIFELGISSQSDR|LPLEYSYGEYR|RLPLEYSYGEYR|SDLEVAHYK|SGFSFGFK|VKVEPLYELVTATDFAYSSTVR|YAYLLQPSQFHGEPCNFSDKEVEDCVTNRPCR	DTMVEDLVVLVR.2	FRKPYNVESYTPQTQGK.3	GDYTLNNVHAC(cam)AK.2	GDYTLNNVHAC(cam)AK.3	IPGIFELGISSQSDR.2	LPLEYSYGEYR.2	RLPLEYSYGEYR.3	SDLEVAHYK.2	SGFSFGFK.2	VKVEPLYELVTATDFAYSSTVR.3	YAYLLQPSQFHGEPC(cam)NFSDKEVEDC(cam)VTNRPC(cam)R.4	YAYLLQPSQFHGEPC(cam)NFSDKEVEDC(cam)VTNRPC(cam)R.5
Glaucoma vs. Cataract	THBG_HUMAN	P05543	1.02959	2.51133	0.671181	2.04144	45	0.0476574	TRUE	TRUE	Thyroxine-binding globulin	AQWANPFDPSKTEDSSSFLIDK.3|AVLHIGEK.2|EGQMESVEAAMSSK.2|FSISATYDLGATLLK.2|GKVVGLIQDLKPNTIM(ox)VLVNYIHFK.4|GTEAAAVPEVELSDQPENTFLHPIIQIDR.3|HLKPLAK.2|SFM(ox)LLILER.2|TEDSSSFLIDK.2	AQWANPFDPSKTEDSSSFLIDK|AVLHIGEK|EGQMESVEAAMSSK|FSISATYDLGATLLK|GKVVGLIQDLKPNTIMVLVNYIHFK|GTEAAAVPEVELSDQPENTFLHPIIQIDR|HLKPLAK|SFMLLILER|TEDSSSFLIDK	AQWANPFDPSKTEDSSSFLIDK.3	AVLHIGEK.2	EGQMESVEAAMSSK.2	FSISATYDLGATLLK.2	GKVVGLIQDLKPNTIM(ox)VLVNYIHFK.4	GTEAAAVPEVELSDQPENTFLHPIIQIDR.3	HLKPLAK.2	SFM(ox)LLILER.2	TEDSSSFLIDK.2
Glaucoma vs. Cataract	CPN2_HUMAN	P22792	1.05194	2.14371	0.875166	2.07332	5	0.34466	FALSE	TRUE	Carboxypeptidase N subunit 2	VVFLNTQLC(cam)QFRPDAFGGLPR.3	VVFLNTQLCQFRPDAFGGLPR	VVFLNTQLC(cam)QFRPDAFGGLPR.3
Glaucoma vs. Cataract	PGRP2_HUMAN	Q96PD5	1.05425	2.24591	0.600244	2.07664	45	0.0137834	TRUE	TRUE	N-acetylmuramoyl-L-alanine amidase	AKSPPTM(ox)VDSLLAVTLAGNLGLTFLR.3|DGSPDVTTADIGANTPDATK.2|EYGVVLAPDGSTVAVEPLLAGLEAGLQGR.3|GC(cam)PDVQASLPDAK.2|GSQTQSHPDLGTEGC(cam)WDQLSAPR.3|PSLSHLLSQYYGAGVAR.2|PSLSHLLSQYYGAGVAR.3|RVINLPLDSM(ox)AAPWETGDTFPDVVAIAPDVR.3|WGAAPYR.2	AKSPPTMVDSLLAVTLAGNLGLTFLR|DGSPDVTTADIGANTPDATK|EYGVVLAPDGSTVAVEPLLAGLEAGLQGR|GCPDVQASLPDAK|GSQTQSHPDLGTEGCWDQLSAPR|PSLSHLLSQYYGAGVAR|RVINLPLDSMAAPWETGDTFPDVVAIAPDVR|WGAAPYR	AKSPPTM(ox)VDSLLAVTLAGNLGLTFLR.3	DGSPDVTTADIGANTPDATK.2	EYGVVLAPDGSTVAVEPLLAGLEAGLQGR.3	GC(cam)PDVQASLPDAK.2	GSQTQSHPDLGTEGC(cam)WDQLSAPR.3	PSLSHLLSQYYGAGVAR.2	PSLSHLLSQYYGAGVAR.3	RVINLPLDSM(ox)AAPWETGDTFPDVVAIAPDVR.3	WGAAPYR.2
Glaucoma vs. Cataract	FCGBP_HUMAN	Q9Y6R7	1.07102	2.97363	0.453475	2.10092	190	4.87e-06	TRUE	TRUE	IgGFc-binding protein	AGC(cam)VAESTAVC(cam)R.2|AIGYATAADC(cam)GR.2|AISGLTIDGHAVGAK.2|ALASYVAAC(cam)QAAGVVIEDWR.2|ASQHGSDVVIETDFGLR.2|ASQHGSDVVIETDFGLR.3|EGC(cam)VC(cam)DAGFVLSGDTC(cam)VPVGQC(cam)GC(cam)LHDGR.3|FAVLQENVAWGNGR.2|FDFM(ox)GTC(cam)VYVLAQTC(cam)GTRPGLHR.4|GATTSPGVYELSSR.2|GEVGFVLVDNQR.2|GMVC(cam)QEHSC(cam)KPGQVC(cam)QPSGGILSC(cam)VTK.4|GNPAVSYVR.2|KYQKEEFC(cam)GLLSSPTGPLSSC(cam)HK.4|LDGPFAVC(cam)HDTLDPRPFLE…	AGCVAESTAVCR|AIGYATAADCGR|AISGLTIDGHAVGAK|ALASYVAACQAAGVVIEDWR|ASQHGSDVVIETDFGLR|EGCVCDAGFVLSGDTCVPVGQCGCLHDGR|FAVLQENVAWGNGR|FDFMGTCVYVLAQTCGTRPGLHR|GATTSPGVYELSSR|GEVGFVLVDNQR|GMVCQEHSCKPGQVCQPSGGILSCVTK|GNPAVSYVR|KYQKEEFCGLLSSPTGPLSSCHK|LDGPFAVCHDTLDPRPFLEQCVYDLCVVGGER|LLFDGDAHLLMSIPSPFR|LRVPAAYAGSLCGLCGNYNQDPADDLK|NMVLQTTK|RFDFMGTCVYVLAQTCGTRPGLHR|RPDFCPFQCPAHSHYELCGDSCPGSCPSLSAPEGCESACR|SLAA…	AGC(cam)VAESTAVC(cam)R.2	AIGYATAADC(cam)GR.2	AISGLTIDGHAVGAK.2	ALASYVAAC(cam)QAAGVVIEDWR.2	ASQHGSDVVIETDFGLR.2	ASQHGSDVVIETDFGLR.3	EGC(cam)VC(cam)DAGFVLSGDTC(cam)VPVGQC(cam)GC(cam)LHDGR.3	FAVLQENVAWGNGR.2	FDFM(ox)GTC(cam)VYVLAQTC(cam)GTRPGLHR.4	GATTSPGVYELSSR.2	GEVGFVLVDNQR.2	GMVC(cam)QEHSC(cam)KPGQVC(cam)QPSGGILSC(cam)VTK.4	GNPAVSYVR.2	KYQKEEFC(cam)GLLSSPTGPLSSC(cam)HK.4	LDGPFAVC(cam)HDTLDPRPFLEQC(cam)VYDLC(cam)VVGGER.4	LLFDGDAHLLM(ox)SIPSPFR.3	LRVPAAYAGSLC(cam)GLC(cam)GNYNQDPADDLK.3	NMVLQTTK.2	RFDFMGTC(cam)VYVLAQTC(cam)GTRPGLHR.4	RPDFC(cam)PFQC(cam)PAHSHYELC(cam)GDSC(cam)PGSC(cam)PSLSAPEGC(cam)ESAC(cam)R.5	SLAAYTAAC(cam)QAAGVAVKPWR.3	SPANC(cam)PLSC(cam)PANSR.2	SVPGC(cam)EGVALVVAQTK.2	SVPGC(cam)EGVALVVAQTK.3	TC(cam)QGSC(cam)AALSGLTGC(cam)TTR.2	TDSFC(cam)PLHC(cam)PAHSHYSIC(cam)TR.4	TPDGSLLVR.2	VAYDLVYYVR.2	VSYVGLVTVR.2	VTASSPVAVLSGHSC(cam)AQK.3	VTLQPYNVAQLQSSVDLSGSK.2	VVAEVQIC(cam)HGK.2	VVTVAALGTNISIHKDEIGK.3	VVVC(cam)QEHSC(cam)KPGQVC(cam)QPSGGILSC(cam)VTK.4	YDLAFVVASQATK.2	YQKEEFC(cam)GLLSSPTGPLSSC(cam)HK.3
Glaucoma vs. Cataract	PRG4_HUMAN	Q92954	1.0828	3.55673	1.2575	2.11814	15	0.271919	FALSE	TRUE	Proteoglycan 4	DQYYNIDVPSR.2|GLPNVVTSAISLPNIR.2|ITEVWGIPSPIDTVFTR.2	DQYYNIDVPSR|GLPNVVTSAISLPNIR|ITEVWGIPSPIDTVFTR	DQYYNIDVPSR.2	GLPNVVTSAISLPNIR.2	ITEVWGIPSPIDTVFTR.2
Glaucoma vs. Cataract	ISLR_HUMAN	O14498	1.08314	2.30383	0.767944	2.11864	20	0.087399	FALSE	TRUE	Immunoglobulin superfamily containing leucine-rich repeat protein	ALPGTPVASSQPR.2|TVAAGALASLSHLK.2|TWALTTAVSIPEQDNIAC(cam)TSPHVLK.3|YGFQIADC(cam)AYR.2	ALPGTPVASSQPR|TVAAGALASLSHLK|TWALTTAVSIPEQDNIACTSPHVLK|YGFQIADCAYR	ALPGTPVASSQPR.2	TVAAGALASLSHLK.2	TWALTTAVSIPEQDNIAC(cam)TSPHVLK.3	YGFQIADC(cam)AYR.2
Glaucoma vs. Cataract	WFDC2_HUMAN	Q14508	1.09335	2.59542	1.05958	2.13369	5	0.274491	FALSE	TRUE	WAP four-disulfide core domain protein 2	DQC(cam)QVDSQC(cam)PGQMK.2	DQCQVDSQCPGQMK	DQC(cam)QVDSQC(cam)PGQMK.2
Glaucoma vs. Cataract	PAL4A_HUMAN;PAL4D_HUMAN;PPIA_HUMAN	Q9Y536;F5H284;P62937	1.09343	3.3526	1.36869	2.13381	5	0.413771	FALSE	TRUE	Peptidyl-prolyl cis-trans isomerase A-like 4A/B/C;Peptidyl-prolyl cis-trans isomerase A-like 4D;Peptidyl-prolyl cis-trans isomerase A	IIPGFMC(cam)QGGDFTR.2	IIPGFMCQGGDFTR	IIPGFMC(cam)QGGDFTR.2
Glaucoma vs. Cataract	VTNC_HUMAN	P04004	1.10928	2.15513	0.556453	2.15738	50	0.0309998	TRUE	TRUE	Vitronectin	DWHGVPGQVDAAM(ox)AGR.3|DWHGVPGQVDAAMAGR.2|DWHGVPGQVDAAMAGR.3|FEDGVLDPDYPR.2|GQYC(cam)YELDEK.2|IYISGMAPRPSLAK.2|IYISGMAPRPSLAK.3|QPQFISR.2|RVDTVDPPYPR.3|SIAQYWLGC(cam)PAPGHL.2	DWHGVPGQVDAAMAGR|FEDGVLDPDYPR|GQYCYELDEK|IYISGMAPRPSLAK|QPQFISR|RVDTVDPPYPR|SIAQYWLGCPAPGHL	DWHGVPGQVDAAM(ox)AGR.3	DWHGVPGQVDAAMAGR.2	DWHGVPGQVDAAMAGR.3	FEDGVLDPDYPR.2	GQYC(cam)YELDEK.2	IYISGMAPRPSLAK.2	IYISGMAPRPSLAK.3	QPQFISR.2	RVDTVDPPYPR.3	SIAQYWLGC(cam)PAPGHL.2
Glaucoma vs. Cataract	KV105_HUMAN	P01597	1.11084	1.518	0.57375	2.15971	10	0.082532	FALSE	TRUE	Ig kappa chain V-I region DEE	YLNWYQQKPGK.2|YLNWYQQKPGK.3	YLNWYQQKPGK	YLNWYQQKPGK.2	YLNWYQQKPGK.3
Glaucoma vs. Cataract	APOA4_HUMAN	P06727	1.12389	2.00363	0.267746	2.17933	255	8.37e-10	TRUE	TRUE	Apolipoprotein A-IV	AKIDQNVEELKGR.3|ALVQQM(ox)EQLR.2|ALVQQMEQLR.2|DKVNSFFSTFK.2|DKVNSFFSTFK.3|ENADSLQASLRPHADELK.2|ENADSLQASLRPHADELK.3|ENADSLQASLRPHADELK.4|IDQNVEELK.2|IDQNVEELKGR.2|IDQNVEELKGR.3|IDQTVEELR.2|IDQTVEELRR.2|IDQTVEELRR.3|ISASAEELR.2|KNAEELK.2|LGEVNTYAGDLQK.2|LGPHAGDVEGHLSFLEK.2|LGPHAGDVEGHLSFLEK.3|LGPHAGDVEGHLSFLEK.4|LKEEIGKELEELR.2|LKEEIGKELEELR.3|LLPHANEVSQK.2|LLPHANEVSQK.3|LNHQLEGLTFQM(ox)K.2|LNHQLE…	AKIDQNVEELKGR|ALVQQMEQLR|DKVNSFFSTFK|ENADSLQASLRPHADELK|IDQNVEELK|IDQNVEELKGR|IDQTVEELR|IDQTVEELRR|ISASAEELR|KNAEELK|LGEVNTYAGDLQK|LGPHAGDVEGHLSFLEK|LKEEIGKELEELR|LLPHANEVSQK|LNHQLEGLTFQMK|LTPYADEFK|LTPYADEFKVK|NAEELKAR|QKLGPHAGDVEGHLSFLEK|QLTPYAQR|RVEPYGENFNK|SELTQQLNALFQDK|SLAELGGHLDQQVEEFR|SLAELGGHLDQQVEEFRR|SLAPYAQDTQEK|SLAPYAQDTQEKLNHQLEGLTFQMK|TQVNTQAEQLR|VEPYGENFNK|VKIDQTVEELR|VKIDQTVEELRR…	AKIDQNVEELKGR.3	ALVQQM(ox)EQLR.2	ALVQQMEQLR.2	DKVNSFFSTFK.2	DKVNSFFSTFK.3	ENADSLQASLRPHADELK.2	ENADSLQASLRPHADELK.3	ENADSLQASLRPHADELK.4	IDQNVEELK.2	IDQNVEELKGR.2	IDQNVEELKGR.3	IDQTVEELR.2	IDQTVEELRR.2	IDQTVEELRR.3	ISASAEELR.2	KNAEELK.2	LGEVNTYAGDLQK.2	LGPHAGDVEGHLSFLEK.2	LGPHAGDVEGHLSFLEK.3	LGPHAGDVEGHLSFLEK.4	LKEEIGKELEELR.2	LKEEIGKELEELR.3	LLPHANEVSQK.2	LLPHANEVSQK.3	LNHQLEGLTFQM(ox)K.2	LNHQLEGLTFQM(ox)K.3	LNHQLEGLTFQMK.2	LNHQLEGLTFQMK.3	LTPYADEFK.2	LTPYADEFKVK.3	NAEELKAR.2	QKLGPHAGDVEGHLSFLEK.3	QKLGPHAGDVEGHLSFLEK.4	QLTPYAQR.2	RVEPYGENFNK.2	RVEPYGENFNK.3
Glaucoma vs. Cataract	KV120_HUMAN	P01612	1.13299	2.4574	0.928809	2.19313	10	0.282186	FALSE	TRUE	Ig kappa chain V-I region Mev	DVQM(ox)TQSPSSLSASVGDR.2|DVQMTQSPSSLSASVGDR.2	DVQMTQSPSSLSASVGDR	DVQM(ox)TQSPSSLSASVGDR.2	DVQMTQSPSSLSASVGDR.2
Glaucoma vs. Cataract	GELS_HUMAN	P06396	1.14723	2.95652	0.507038	2.21487	145	0.000347608	TRUE	TRUE	Gelsolin	AQPVQVAEGSEPDGFWEALGGK.2|AQPVQVAEGSEPDGFWEALGGK.3|DPDQTDGLGLSYLSSHIANVER.3|EPAHLMSLFGGKPM(ox)IIYK.3|EPAHLMSLFGGKPMIIYK.2|EPAHLMSLFGGKPMIIYK.3|IEGSNKVPVDPATYGQFYGGDSYIILYNYR.3|NWRDPDQTDGLGLSYLSSHIANVER.3|NWRDPDQTDGLGLSYLSSHIANVER.4|PNSM(ox)VVEHPEFLK.3|PNSMVVEHPEFLK.2|PNSMVVEHPEFLK.3|TGAQELLR.2|TPSAAYLWVGTGASEAEK.2|VHVSEEGTEPEAMLQVLGPK.3|VHVSEEGTEPEAMLQVLGPKPALPAGTEDTAK.4|VHVSEEGTEPEAMLQVLGPKPALPAG…	AQPVQVAEGSEPDGFWEALGGK|DPDQTDGLGLSYLSSHIANVER|EPAHLMSLFGGKPMIIYK|IEGSNKVPVDPATYGQFYGGDSYIILYNYR|NWRDPDQTDGLGLSYLSSHIANVER|PNSMVVEHPEFLK|TGAQELLR|TPSAAYLWVGTGASEAEK|VHVSEEGTEPEAMLQVLGPK|VHVSEEGTEPEAMLQVLGPKPALPAGTEDTAK|VHVSEEGTEPEAMLQVLGPKPALPAGTEDTAKEDAANR|VPEARPNSMVVEHPEFLK|VPFDAATLHTSTAMAAQHGMDDDGTGQK|VVQGKEPAHLMSLFGGKPMIIYK	AQPVQVAEGSEPDGFWEALGGK.2	AQPVQVAEGSEPDGFWEALGGK.3	DPDQTDGLGLSYLSSHIANVER.3	EPAHLMSLFGGKPM(ox)IIYK.3	EPAHLMSLFGGKPMIIYK.2	EPAHLMSLFGGKPMIIYK.3	IEGSNKVPVDPATYGQFYGGDSYIILYNYR.3	NWRDPDQTDGLGLSYLSSHIANVER.3	NWRDPDQTDGLGLSYLSSHIANVER.4	PNSM(ox)VVEHPEFLK.3	PNSMVVEHPEFLK.2	PNSMVVEHPEFLK.3	TGAQELLR.2	TPSAAYLWVGTGASEAEK.2	VHVSEEGTEPEAMLQVLGPK.3	VHVSEEGTEPEAMLQVLGPKPALPAGTEDTAK.4	VHVSEEGTEPEAMLQVLGPKPALPAGTEDTAKEDAANR.4	VHVSEEGTEPEAMLQVLGPKPALPAGTEDTAKEDAANR.5	VPEARPNSM(ox)VVEHPEFLK.3	VPEARPNSM(ox)VVEHPEFLK.4	VPEARPNSMVVEHPEFLK.3	VPEARPNSMVVEHPEFLK.4	VPFDAATLHTSTAM(ox)AAQHGM(ox)DDDGTGQK.4	VPFDAATLHTSTAM(ox)AAQHGMDDDGTGQK.4	VPFDAATLHTSTAMAAQHGM(ox)DDDGTGQK.3	VPFDAATLHTSTAMAAQHGM(ox)DDDGTGQK.4	VPFDAATLHTSTAMAAQHGMDDDGTGQK.3	VPFDAATLHTSTAMAAQHGMDDDGTGQK.4	VVQGKEPAHLMSLFGGKPMIIYK.5
Glaucoma vs. Cataract	THRB_HUMAN	P00734	1.14765	2.32486	0.387477	2.21553	155	2.07e-06	TRUE	TRUE	Prothrombin	DKLAAC(cam)LEGNC(cam)AEGLGTNYR.2|DKLAAC(cam)LEGNC(cam)AEGLGTNYR.3|ELLESYIDGR.2|ENLDRDIALMK.2|ENLDRDIALMK.3|ETAASLLQAGYK.2|ETWTANVGK.2|GQPSVLQVVNLPIVERPVC(cam)K.3|HQDFNSAVQLVENFC(cam)R.2|HQDFNSAVQLVENFC(cam)R.3|ITDNMFC(cam)AGYKPDEGK.3|ITDNMFC(cam)AGYKPDEGKR.3|ITDNMFC(cam)AGYKPDEGKR.4|IVEGSDAEIGM(ox)SPWQVM(ox)LFR.2|IVEGSDAEIGMSPWQVM(ox)LFR.2|KPVAFSDYIHPVC(cam)LPDR.3|LAAC(cam)LEGNC(cam)AEGLGTNYR.2|L…	DKLAACLEGNCAEGLGTNYR|ELLESYIDGR|ENLDRDIALMK|ETAASLLQAGYK|ETWTANVGK|GQPSVLQVVNLPIVERPVCK|HQDFNSAVQLVENFCR|ITDNMFCAGYKPDEGK|ITDNMFCAGYKPDEGKR|IVEGSDAEIGMSPWQVMLFR|KPVAFSDYIHPVCLPDR|LAACLEGNCAEGLGTNYR|LAVTTHGLPCLAWASAQAK|LKKPVAFSDYIHPVCLPDR|NPDSSTTGPWCYTTDPTVR|RQECSIPVCGQDQVTVAMTPR|SEGSSVNLSPPLEQCVPDR|SLEDKTER|TATSEYQTFFNPR|TFGSGEADCGLRPLFEK|TFGSGEADCGLRPLFEKK|VIDQFGE|VTGWGNLK	DKLAAC(cam)LEGNC(cam)AEGLGTNYR.2	DKLAAC(cam)LEGNC(cam)AEGLGTNYR.3	ELLESYIDGR.2	ENLDRDIALMK.2	ENLDRDIALMK.3	ETAASLLQAGYK.2	ETWTANVGK.2	GQPSVLQVVNLPIVERPVC(cam)K.3	HQDFNSAVQLVENFC(cam)R.2	HQDFNSAVQLVENFC(cam)R.3	ITDNMFC(cam)AGYKPDEGK.3	ITDNMFC(cam)AGYKPDEGKR.3	ITDNMFC(cam)AGYKPDEGKR.4	IVEGSDAEIGM(ox)SPWQVM(ox)LFR.2	IVEGSDAEIGMSPWQVM(ox)LFR.2	KPVAFSDYIHPVC(cam)LPDR.3	LAAC(cam)LEGNC(cam)AEGLGTNYR.2	LAVTTHGLPC(cam)LAWASAQAK.2	LAVTTHGLPC(cam)LAWASAQAK.3	LKKPVAFSDYIHPVC(cam)LPDR.4	NPDSSTTGPWC(cam)YTTDPTVR.2	RQEC(cam)SIPVC(cam)GQDQVTVAM(ox)TPR.3	RQEC(cam)SIPVC(cam)GQDQVTVAMTPR.3	SEGSSVNLSPPLEQC(cam)VPDR.2	SLEDKTER.2	TATSEYQTFFNPR.2	TFGSGEADC(cam)GLRPLFEK.2	TFGSGEADC(cam)GLRPLFEK.3	TFGSGEADC(cam)GLRPLFEKK.4	VIDQFGE.1	VTGWGNLK.2
Glaucoma vs. Cataract	CNDP1_HUMAN	Q96KN2	1.14787	3.68394	1.16496	2.21586	25	0.213235	FALSE	TRUE	Beta-Ala-His dipeptidase	ALEQDLPVNIK.2|EWVAIESDSVQPVPR.2|HLEDVFSK.2|TVFGTEPDMIR.2|VFQYIDLHQDEFVQTLK.3	ALEQDLPVNIK|EWVAIESDSVQPVPR|HLEDVFSK|TVFGTEPDMIR|VFQYIDLHQDEFVQTLK	ALEQDLPVNIK.2	EWVAIESDSVQPVPR.2	HLEDVFSK.2	TVFGTEPDMIR.2	VFQYIDLHQDEFVQTLK.3
Glaucoma vs. Cataract	FETUA_HUMAN	P02765	1.15111	2.46557	0.514106	2.22085	90	0.00153664	TRUE	TRUE	Alpha-2-HS-glycoprotein	ATLSEK.1|EHAVEGDC(cam)DFQLLK.2|EHAVEGDC(cam)DFQLLK.3|FSVVYAK.1|FSVVYAK.2|HTFM(ox)GVVSLGSPSGEVSHPR.3|HTFM(ox)GVVSLGSPSGEVSHPR.4|HTFMGVVSLGSPSGEVSHPR.2|HTFMGVVSLGSPSGEVSHPR.3|HTFMGVVSLGSPSGEVSHPR.4|HTLNQIDEVK.2|LDGKFSVVYAK.2|LDGKFSVVYAK.3|QLKEHAVEGDC(cam)DFQLLK.2|QLKEHAVEGDC(cam)DFQLLK.3|QLKEHAVEGDC(cam)DFQLLK.4|TVVQPSVGAAAGPVVPPC(cam)PGR.2|TVVQPSVGAAAGPVVPPC(cam)PGR.3	ATLSEK|EHAVEGDCDFQLLK|FSVVYAK|HTFMGVVSLGSPSGEVSHPR|HTLNQIDEVK|LDGKFSVVYAK|QLKEHAVEGDCDFQLLK|TVVQPSVGAAAGPVVPPCPGR	ATLSEK.1	EHAVEGDC(cam)DFQLLK.2	EHAVEGDC(cam)DFQLLK.3	FSVVYAK.1	FSVVYAK.2	HTFM(ox)GVVSLGSPSGEVSHPR.3	HTFM(ox)GVVSLGSPSGEVSHPR.4	HTFMGVVSLGSPSGEVSHPR.2	HTFMGVVSLGSPSGEVSHPR.3	HTFMGVVSLGSPSGEVSHPR.4	HTLNQIDEVK.2	LDGKFSVVYAK.2	LDGKFSVVYAK.3	QLKEHAVEGDC(cam)DFQLLK.2	QLKEHAVEGDC(cam)DFQLLK.3	QLKEHAVEGDC(cam)DFQLLK.4	TVVQPSVGAAAGPVVPPC(cam)PGR.2	TVVQPSVGAAAGPVVPPC(cam)PGR.3
Glaucoma vs. Cataract	VTDB_HUMAN	P02774	1.15647	2.48727	0.383794	2.22911	185	3.52e-07	TRUE	TRUE	Vitamin D-binding protein	AKLPDATPK.2|C(cam)C(cam)ESASEDC(cam)M(ox)AK.2|EDFTSLSLVLYSR.2|EFSHLGKEDFTSLSLVLYSR.2|EFSHLGKEDFTSLSLVLYSR.3|EFSHLGKEDFTSLSLVLYSR.4|ELSSFIDK.2|ELSSFIDKGQELC(cam)ADYSENTFTEYK.3|ELSSFIDKGQELC(cam)ADYSENTFTEYKK.3|ELSSFIDKGQELC(cam)ADYSENTFTEYKK.4|EVVSLTEAC(cam)C(cam)AEGADPDC(cam)YDTR.3|FPSGTFEQVSQLVK.2|HLSLLTTLSNR.2|HLSLLTTLSNR.3|KELSSFIDK.2|KFPSGTFEQVSQLVK.2|KFPSGTFEQVSQLVK.3|RSDFASNC(cam)C(cam)SINS…	AKLPDATPK|CCESASEDCMAK|EDFTSLSLVLYSR|EFSHLGKEDFTSLSLVLYSR|ELSSFIDK|ELSSFIDKGQELCADYSENTFTEYK|ELSSFIDKGQELCADYSENTFTEYKK|EVVSLTEACCAEGADPDCYDTR|FPSGTFEQVSQLVK|HLSLLTTLSNR|KELSSFIDK|KFPSGTFEQVSQLVK|RSDFASNCCSINSPPLYCDSEIDAELK|RTHLPEVFLSK|SCESNSPFPVHPGTAECCTK|SDFASNCCSINSPPLYCDSEIDAELK|SLGECCDVEDSTTCFNAK|SYLSMVGSCCTSASPTVCFLK|TAMDVFVCTYFMPAAQLPELPDVELPTNK|THLPEVFLSK|VCKEFSHLGKEDFTSLSLVLYSR|VCSQYAAYG…	AKLPDATPK.2	C(cam)C(cam)ESASEDC(cam)M(ox)AK.2	EDFTSLSLVLYSR.2	EFSHLGKEDFTSLSLVLYSR.2	EFSHLGKEDFTSLSLVLYSR.3	EFSHLGKEDFTSLSLVLYSR.4	ELSSFIDK.2	ELSSFIDKGQELC(cam)ADYSENTFTEYK.3	ELSSFIDKGQELC(cam)ADYSENTFTEYKK.3	ELSSFIDKGQELC(cam)ADYSENTFTEYKK.4	EVVSLTEAC(cam)C(cam)AEGADPDC(cam)YDTR.3	FPSGTFEQVSQLVK.2	HLSLLTTLSNR.2	HLSLLTTLSNR.3	KELSSFIDK.2	KFPSGTFEQVSQLVK.2	KFPSGTFEQVSQLVK.3	RSDFASNC(cam)C(cam)SINSPPLYC(cam)DSEIDAELK.3	RTHLPEVFLSK.2	RTHLPEVFLSK.3	SC(cam)ESNSPFPVHPGTAEC(cam)C(cam)TK.2	SDFASNC(cam)C(cam)SINSPPLYC(cam)DSEIDAELK.3	SLGEC(cam)C(cam)DVEDSTTC(cam)FNAK.2	SLGEC(cam)C(cam)DVEDSTTC(cam)FNAK.3	SYLSM(ox)VGSC(cam)C(cam)TSASPTVC(cam)FLK.2	SYLSM(ox)VGSC(cam)C(cam)TSASPTVC(cam)FLK.3	SYLSMVGSC(cam)C(cam)TSASPTVC(cam)FLK.2	SYLSMVGSC(cam)C(cam)TSASPTVC(cam)FLK.3	TAM(ox)DVFVC(cam)TYFM(ox)PAAQLPELPDVELPTNK.3	THLPEVFLSK.2	VC(cam)KEFSHLGKEDFTSLSLVLYSR.4	VC(cam)SQYAAYGEK.2	VLEPTLK.2	VM(ox)DKYTFELSR.2	VM(ox)DKYTFELSR.3	VMDKYTFELSR.2
Glaucoma vs. Cataract	SAA4_HUMAN	P35542	1.16876	2.64955	0.936758	2.24819	15	0.149701	FALSE	TRUE	Serum amyloid A-4 protein	AYWDIMISNHQNSNR.2|AYWDIMISNHQNSNR.3|EALQGVGDMGR.2	AYWDIMISNHQNSNR|EALQGVGDMGR	AYWDIMISNHQNSNR.2	AYWDIMISNHQNSNR.3	EALQGVGDMGR.2
Glaucoma vs. Cataract	RTBDN_HUMAN	Q9BSG5	1.1703	3.10937	0.802835	2.25059	50	0.0233642	TRUE	TRUE	Retbindin	GKLHLAGPC(cam)C(cam)PSEMDTTETSGPGNHPER.4|GKLHLAGPC(cam)C(cam)PSEMDTTETSGPGNHPER.5|LHLAGPC(cam)C(cam)PSEM(ox)DTTETSGPGNHPER.4|LHLAGPC(cam)C(cam)PSEMDTTETSGPGNHPER.3|LHLAGPC(cam)C(cam)PSEMDTTETSGPGNHPER.4|RGC(cam)EPSC(cam)LTYGQTFADGTDLC(cam)R.3|SALGHALPVAAPGAR.2|SALGHALPVAAPGAR.3|SQQHHGLAADLGK.2|SQQHHGLAADLGK.3	GKLHLAGPCCPSEMDTTETSGPGNHPER|LHLAGPCCPSEMDTTETSGPGNHPER|RGCEPSCLTYGQTFADGTDLCR|SALGHALPVAAPGAR|SQQHHGLAADLGK	GKLHLAGPC(cam)C(cam)PSEMDTTETSGPGNHPER.4	GKLHLAGPC(cam)C(cam)PSEMDTTETSGPGNHPER.5	LHLAGPC(cam)C(cam)PSEM(ox)DTTETSGPGNHPER.4	LHLAGPC(cam)C(cam)PSEMDTTETSGPGNHPER.3	LHLAGPC(cam)C(cam)PSEMDTTETSGPGNHPER.4	RGC(cam)EPSC(cam)LTYGQTFADGTDLC(cam)R.3	SALGHALPVAAPGAR.2	SALGHALPVAAPGAR.3	SQQHHGLAADLGK.2	SQQHHGLAADLGK.3
Glaucoma vs. Cataract	SHBG_HUMAN	P04278	1.17645	3.13718	0.992065	2.2602	25	0.113335	FALSE	TRUE	Sex hormone-binding globulin	ALALPPLGLAPLLNLWAKPQGR.3|DGRPEIQLHNHWAQLTVGAGPR.4|IALGGLLFPASNLR.2|LPLVPALDGC(cam)LR.2|VVLSSGSGPGLDLPLVLGLPLQLK.2	ALALPPLGLAPLLNLWAKPQGR|DGRPEIQLHNHWAQLTVGAGPR|IALGGLLFPASNLR|LPLVPALDGCLR|VVLSSGSGPGLDLPLVLGLPLQLK	ALALPPLGLAPLLNLWAKPQGR.3	DGRPEIQLHNHWAQLTVGAGPR.4	IALGGLLFPASNLR.2	LPLVPALDGC(cam)LR.2	VVLSSGSGPGLDLPLVLGLPLQLK.2
Glaucoma vs. Cataract	AACT_HUMAN	P01011	1.187	3.24041	0.449364	2.27678	235	9.9e-06	TRUE	TRUE	Alpha-1-antichymotrypsin	ADLSGITGAR.2|AKWEM(ox)PFDPQDTHQSR.3|AKWEM(ox)PFDPQDTHQSR.4|AKWEMPFDPQDTHQSR.2|AKWEMPFDPQDTHQSR.3|AKWEMPFDPQDTHQSR.4|AVLDVFEEGTEASAATAVK.2|AVLDVFEEGTEASAATAVK.3|DEELSC(cam)TVVELK.2|EIGELYLPK.2|EQLSLLDR.2|EQLSLLDRFTEDAK.2|EQLSLLDRFTEDAKR.3|EQLSLLDRFTEDAKR.4|FNRPFLM(ox)IIVPTDTQNIFFMSK.3|FNRPFLMIIVPTDTQNIFFM(ox)SK.3|GKITDLIK.2|GKITDLIKDLDSQTM(ox)M(ox)VLVNYIFFK.4|GKITDLIKDLDSQTM(ox)MVLVNYIFFK.4|ITLLSA…	ADLSGITGAR|AKWEMPFDPQDTHQSR|AVLDVFEEGTEASAATAVK|DEELSCTVVELK|EIGELYLPK|EQLSLLDR|EQLSLLDRFTEDAK|EQLSLLDRFTEDAKR|FNRPFLMIIVPTDTQNIFFMSK|GKITDLIK|GKITDLIKDLDSQTMMVLVNYIFFK|ITLLSALVETR|KLINDYVK|KWVMVPMMSLHHLTIPYFR|LYGSEAFATDFQDSAAAK|LYGSEAFATDFQDSAAAKK|MEEVEAMLLPETLK|MEEVEAMLLPETLKR|RLYGSEAFATDFQDSAAAK|RLYGSEAFATDFQDSAAAKK|WEMPFDPQDTHQSR|WRDSLEFR|WVMVPMMSLHHLTIPYFR|WVMVPMMSLHHLTIPYFRDEELSCTVVELK	ADLSGITGAR.2	AKWEM(ox)PFDPQDTHQSR.3	AKWEM(ox)PFDPQDTHQSR.4	AKWEMPFDPQDTHQSR.2	AKWEMPFDPQDTHQSR.3	AKWEMPFDPQDTHQSR.4	AVLDVFEEGTEASAATAVK.2	AVLDVFEEGTEASAATAVK.3	DEELSC(cam)TVVELK.2	EIGELYLPK.2	EQLSLLDR.2	EQLSLLDRFTEDAK.2	EQLSLLDRFTEDAKR.3	EQLSLLDRFTEDAKR.4	FNRPFLM(ox)IIVPTDTQNIFFMSK.3	FNRPFLMIIVPTDTQNIFFM(ox)SK.3	GKITDLIK.2	GKITDLIKDLDSQTM(ox)M(ox)VLVNYIFFK.4	GKITDLIKDLDSQTM(ox)MVLVNYIFFK.4	ITLLSALVETR.2	KLINDYVK.2	KWVMVPMMSLHHLTIPYFR.4	LYGSEAFATDFQDSAAAK.2	LYGSEAFATDFQDSAAAKK.2	LYGSEAFATDFQDSAAAKK.3	M(ox)EEVEAM(ox)LLPETLK.2	M(ox)EEVEAM(ox)LLPETLKR.3	M(ox)EEVEAMLLPETLK.2	M(ox)EEVEAMLLPETLKR.2	M(ox)EEVEAMLLPETLKR.3	MEEVEAM(ox)LLPETLK.2	MEEVEAM(ox)LLPETLKR.3	MEEVEAMLLPETLK.2	MEEVEAMLLPETLKR.2	MEEVEAMLLPETLKR.3	RLYGSEAFATDFQDSAAAK.2
Glaucoma vs. Cataract	LCN1_HUMAN	P31025	1.21467	3.2128	0.927455	2.32088	35	0.082532	FALSE	TRUE	Lipocalin-1	AM(ox)TVDREFPEMNLESVTPMTLTTLEGGNLEAK.3|DHYIFYC(cam)EGELHGKPVR.3|DHYIFYC(cam)EGELHGKPVR.4|NNLEALEDFEK.2|SHVKDHYIFYC(cam)EGELHGKPVR.4|SHVKDHYIFYC(cam)EGELHGKPVR.5|VTMLISGR.2	AMTVDREFPEMNLESVTPMTLTTLEGGNLEAK|DHYIFYCEGELHGKPVR|NNLEALEDFEK|SHVKDHYIFYCEGELHGKPVR|VTMLISGR	AM(ox)TVDREFPEMNLESVTPMTLTTLEGGNLEAK.3	DHYIFYC(cam)EGELHGKPVR.3	DHYIFYC(cam)EGELHGKPVR.4	NNLEALEDFEK.2	SHVKDHYIFYC(cam)EGELHGKPVR.4	SHVKDHYIFYC(cam)EGELHGKPVR.5	VTMLISGR.2
Glaucoma vs. Cataract	PRS35_HUMAN	Q8N3Z0	1.26288	4.31289	1.63012	2.39974	10	0.246549	FALSE	TRUE	Inactive serine protease 35	MMVNTVC(cam)GIEC(cam)QK.2|TFHLTSPAFEADAK.3	MMVNTVCGIECQK|TFHLTSPAFEADAK	MMVNTVC(cam)GIEC(cam)QK.2	TFHLTSPAFEADAK.3
Glaucoma vs. Cataract	HSP71_HUMAN;HSP76_HUMAN	P08107;P17066	1.31807	2.01112	0.821036	2.49333	5	0.237843	FALSE	TRUE	Heat shock 70 kDa protein 1A/1B;Heat shock 70 kDa protein 6	IINEPTAAAIAYGLDR.2	IINEPTAAAIAYGLDR	IINEPTAAAIAYGLDR.2
Glaucoma vs. Cataract	S10A9_HUMAN	P06702	1.35306	3.92807	1.60363	2.55453	5	0.354174	FALSE	TRUE	Protein S100-A9	LGHPDTLNQGEFK.3	LGHPDTLNQGEFK	LGHPDTLNQGEFK.3
Glaucoma vs. Cataract	CO4B_HUMAN	P0C0L5	1.35685	4.01309	1.15848	2.56125	35	0.0870726	FALSE	TRUE	Complement C4-B	AEM(ox)ADQAAAWLTR.2|AEMADQAAAWLTR.2|ASSFLGEK.2|GSSTWLTAFVLK.2|LQETSNWLLSQQQADGSFQDLSPVIHR.3|PVAFSVVPTAATAVSLK.2|PVAFSVVPTAATAVSLK.3	AEMADQAAAWLTR|ASSFLGEK|GSSTWLTAFVLK|LQETSNWLLSQQQADGSFQDLSPVIHR|PVAFSVVPTAATAVSLK	AEM(ox)ADQAAAWLTR.2	AEMADQAAAWLTR.2	ASSFLGEK.2	GSSTWLTAFVLK.2	LQETSNWLLSQQQADGSFQDLSPVIHR.3	PVAFSVVPTAATAVSLK.2	PVAFSVVPTAATAVSLK.3
Glaucoma vs. Cataract	KV401_HUMAN;KV402_HUMAN;KV403_HUMAN;KV404_HUMAN;KV405_HUMAN	P06312;P01625;P06313;P06314;P83593	1.37427	1.39622	0.570003	2.59236	5	0.307256	FALSE	TRUE	Ig kappa chain V-IV region (Fragment);Ig kappa chain V-IV region Len;Ig kappa chain V-IV region JI;Ig kappa chain V-IV region B17;Ig kappa chain V-IV region STH (Fragment)	NYLAWYQQK.2	NYLAWYQQK	NYLAWYQQK.2
Glaucoma vs. Cataract	ANGT_HUMAN	P01019	1.38429	2.45549	0.578765	2.61043	65	0.00171375	TRUE	TRUE	Angiotensinogen	ALQDQLVLVAAK.2|ANAGKPKDPTFIPAPIQAK.2|ANAGKPKDPTFIPAPIQAK.3|DPTFIPAPIQAK.2|FM(ox)QAVTGWK.2|FMQAVTGWK.2|LDAHKVLSALQAVQGLLVAQGR.3|LDTEDKLR.2|PKDPTFIPAPIQAK.3|SLDFTELDVAAEK.2|SLDFTELDVAAEKIDR.2|SLDFTELDVAAEKIDR.3|VANPLSTA.1	ALQDQLVLVAAK|ANAGKPKDPTFIPAPIQAK|DPTFIPAPIQAK|FMQAVTGWK|LDAHKVLSALQAVQGLLVAQGR|LDTEDKLR|PKDPTFIPAPIQAK|SLDFTELDVAAEK|SLDFTELDVAAEKIDR|VANPLSTA	ALQDQLVLVAAK.2	ANAGKPKDPTFIPAPIQAK.2	ANAGKPKDPTFIPAPIQAK.3	DPTFIPAPIQAK.2	FM(ox)QAVTGWK.2	FMQAVTGWK.2	LDAHKVLSALQAVQGLLVAQGR.3	LDTEDKLR.2	PKDPTFIPAPIQAK.3	SLDFTELDVAAEK.2	SLDFTELDVAAEKIDR.2	SLDFTELDVAAEKIDR.3	VANPLSTA.1
Glaucoma vs. Cataract	ITIH1_HUMAN	P19827	1.42923	3.36885	0.718241	2.69303	85	0.00222186	TRUE	TRUE	Inter-alpha-trypsin inhibitor heavy chain H1	ADVQAHGEGQEFSITC(cam)LVDEEEM(ox)KK.4|ADVQAHGEGQEFSITC(cam)LVDEEEMKK.4|ELAAQTIK.2|ELAAQTIKK.2|EVAFDLEIPK.2|FAHYVVTSQVVNTANEAR.2|FAHYVVTSQVVNTANEAR.3|GMADQDGLKPTIDKPSEDSPPLEMLGPR.4|GSLVQASEANLQAAQDFVR.2|IYEDHDATQQLQGFYSQVAK.3|NHMQYEIVIK.2|PLLVDVDLQYPQDAVLALTQNHHK.3|PLLVDVDLQYPQDAVLALTQNHHK.4|QYYEGSEIVVAGR.2|TMEQFTIHLTVNPQSK.3|VTFQLTYEEVLK.2|VTFQLTYEEVLKR.3	ADVQAHGEGQEFSITCLVDEEEMKK|ELAAQTIK|ELAAQTIKK|EVAFDLEIPK|FAHYVVTSQVVNTANEAR|GMADQDGLKPTIDKPSEDSPPLEMLGPR|GSLVQASEANLQAAQDFVR|IYEDHDATQQLQGFYSQVAK|NHMQYEIVIK|PLLVDVDLQYPQDAVLALTQNHHK|QYYEGSEIVVAGR|TMEQFTIHLTVNPQSK|VTFQLTYEEVLK|VTFQLTYEEVLKR	ADVQAHGEGQEFSITC(cam)LVDEEEM(ox)KK.4	ADVQAHGEGQEFSITC(cam)LVDEEEMKK.4	ELAAQTIK.2	ELAAQTIKK.2	EVAFDLEIPK.2	FAHYVVTSQVVNTANEAR.2	FAHYVVTSQVVNTANEAR.3	GMADQDGLKPTIDKPSEDSPPLEMLGPR.4	GSLVQASEANLQAAQDFVR.2	IYEDHDATQQLQGFYSQVAK.3	NHMQYEIVIK.2	PLLVDVDLQYPQDAVLALTQNHHK.3	PLLVDVDLQYPQDAVLALTQNHHK.4	QYYEGSEIVVAGR.2	TMEQFTIHLTVNPQSK.3	VTFQLTYEEVLK.2	VTFQLTYEEVLKR.3
Glaucoma vs. Cataract	CCL14_HUMAN	Q16627	1.43474	4.20592	1.58969	2.70333	10	0.279033	FALSE	TRUE	C-C motif chemokine 14	GPYHPSEC(cam)C(cam)FTYTTYK.3|RGHSVC(cam)TNPSDK.3	GPYHPSECCFTYTTYK|RGHSVCTNPSDK	GPYHPSEC(cam)C(cam)FTYTTYK.3	RGHSVC(cam)TNPSDK.3
Glaucoma vs. Cataract	KV102_HUMAN	P01594	1.43952	1.56888	0.640491	2.7123	5	0.115099	FALSE	TRUE	Ig kappa chain V-I region AU	LLIYDASNLESGVPSR.2	LLIYDASNLESGVPSR	LLIYDASNLESGVPSR.2
Glaucoma vs. Cataract	C1QC_HUMAN	P02747	1.45227	3.13942	1.04647	2.73638	20	0.0975539	FALSE	TRUE	Complement C1q subcomponent subunit C	FNAVLTNPQGDYDTSTGK.2|FQSVFTVTR.2|QTHQPPAPNSLIR.3|TNQVNSGGVLLR.2	FNAVLTNPQGDYDTSTGK|FQSVFTVTR|QTHQPPAPNSLIR|TNQVNSGGVLLR	FNAVLTNPQGDYDTSTGK.2	FQSVFTVTR.2	QTHQPPAPNSLIR.3	TNQVNSGGVLLR.2
Glaucoma vs. Cataract	NDK8_HUMAN;NDKA_HUMAN;NDKB_HUMAN	O60361;P15531;P22392	1.45581	4.2248	1.72477	2.7431	5	0.404337	FALSE	TRUE	Putative nucleoside diphosphate kinase;Nucleoside diphosphate kinase A;Nucleoside diphosphate kinase B	VMLGETNPADSKPGTIR.3	VMLGETNPADSKPGTIR	VMLGETNPADSKPGTIR.3
Glaucoma vs. Cataract	SEPP1_HUMAN	P49908	1.48553	2.95204	1.11576	2.80021	10	0.192864	FALSE	TRUE	Selenoprotein P	DMPASEDLQDLQK.2|LPTDSELAPR.2	DMPASEDLQDLQK|LPTDSELAPR	DMPASEDLQDLQK.2	LPTDSELAPR.2
Glaucoma vs. Cataract	CO9_HUMAN;DOC10_HUMAN	P02748;Q96BY6	1.4901	0.307183	0.125407	2.80908	5	0.00443412	TRUE	TRUE	Complement component C9;Dedicator of cytokinesis protein 10	KYAFELK.2	KYAFELK	KYAFELK.2
Glaucoma vs. Cataract	ITIH4_HUMAN	Q14624	1.4925	3.24235	0.540391	2.81376	155	4.08e-07	TRUE	TRUE	Inter-alpha-trypsin inhibitor heavy chain H4	AEAQAQYSAAVAK.2|AGFSWIEVTFK.2|ANTVQEATFQMELPK.2|ANTVQEATFQMELPKK.3|DQFNLIVFSTEATQWRPSLVPASAENVNK.3|EKAEAQAQYSAAVAK.2|ETLFSVMPGLK.2|FAHTVVTSR.2|FSSHVGGTLGQFYQEVLWGSPAASDDGRR.3|GPDVLTATVSGK.2|ITFELVYEELLKR.3|LALDNGGLAR.2|LGVYELLLK.2|LQDRGPDVLTATVSGK.2|LQDRGPDVLTATVSGK.3|M(ox)NFRPGVLSSR.3|MNFRPGVLSSR.2|MNFRPGVLSSR.3|NMEQFQVSVSVAPNAK.2|NPLVWVHASPEHVVVTR.2|NPLVWVHASPEHVVVTR.3|NPLVWVHASPEHVVVTR.4|NVHSG…	AEAQAQYSAAVAK|AGFSWIEVTFK|ANTVQEATFQMELPK|ANTVQEATFQMELPKK|DQFNLIVFSTEATQWRPSLVPASAENVNK|EKAEAQAQYSAAVAK|ETLFSVMPGLK|FAHTVVTSR|FSSHVGGTLGQFYQEVLWGSPAASDDGRR|GPDVLTATVSGK|ITFELVYEELLKR|LALDNGGLAR|LGVYELLLK|LQDRGPDVLTATVSGK|MNFRPGVLSSR|NMEQFQVSVSVAPNAK|NPLVWVHASPEHVVVTR|NVHSGSTFFK|QLGLPGPPDVPDHAAYHPFR|RLDYQEGPPGVEISCWSVEL|RLGVYELLLK|SPEQQETVLDGNLIIR|WKETLFSVMPGLK|YIFHNFMER	AEAQAQYSAAVAK.2	AGFSWIEVTFK.2	ANTVQEATFQMELPK.2	ANTVQEATFQMELPKK.3	DQFNLIVFSTEATQWRPSLVPASAENVNK.3	EKAEAQAQYSAAVAK.2	ETLFSVMPGLK.2	FAHTVVTSR.2	FSSHVGGTLGQFYQEVLWGSPAASDDGRR.3	GPDVLTATVSGK.2	ITFELVYEELLKR.3	LALDNGGLAR.2	LGVYELLLK.2	LQDRGPDVLTATVSGK.2	LQDRGPDVLTATVSGK.3	M(ox)NFRPGVLSSR.3	MNFRPGVLSSR.2	MNFRPGVLSSR.3	NMEQFQVSVSVAPNAK.2	NPLVWVHASPEHVVVTR.2	NPLVWVHASPEHVVVTR.3	NPLVWVHASPEHVVVTR.4	NVHSGSTFFK.2	QLGLPGPPDVPDHAAYHPFR.3	QLGLPGPPDVPDHAAYHPFR.4	RLDYQEGPPGVEISC(cam)WSVEL.2	RLGVYELLLK.2	SPEQQETVLDGNLIIR.2	WKETLFSVMPGLK.3	YIFHNFM(ox)ER.3	YIFHNFMER.3
Glaucoma vs. Cataract	K1C16_HUMAN	P08779	1.52039	3.37301	0.973705	2.86868	35	0.041653	TRUE	TRUE	Keratin, type I cytoskeletal 16	APSTYGGGLSVSSR.2|DAETWFLSK.2|IIAATIENAQPILQIDNAR.3|SEVTELRR.2|TDLEM(ox)QIEGLKEELAYLR.3|TEELNKEVASNSELVQSSR.3|TKYEHELALR.3	APSTYGGGLSVSSR|DAETWFLSK|IIAATIENAQPILQIDNAR|SEVTELRR|TDLEMQIEGLKEELAYLR|TEELNKEVASNSELVQSSR|TKYEHELALR	APSTYGGGLSVSSR.2	DAETWFLSK.2	IIAATIENAQPILQIDNAR.3	SEVTELRR.2	TDLEM(ox)QIEGLKEELAYLR.3	TEELNKEVASNSELVQSSR.3	TKYEHELALR.3
Glaucoma vs. Cataract	APOD_HUMAN	P05090	1.52102	2.25336	0.563341	2.86994	55	0.000981511	TRUE	TRUE	Apolipoprotein D	C(cam)PNPPVQENFDVNK.2|IPTTFENGR.2|KM(ox)TVTDQVNC(cam)PK.3|KMTVTDQVNC(cam)PK.2|KMTVTDQVNC(cam)PK.3|M(ox)TVTDQVNC(cam)PK.2|MTVTDQVNC(cam)PK.2|NILTSNNIDVKK.2|NILTSNNIDVKK.3|NPNLPPETVDSLK.2|NPNLPPETVDSLKNILTSNNIDVK.3	CPNPPVQENFDVNK|IPTTFENGR|KMTVTDQVNCPK|MTVTDQVNCPK|NILTSNNIDVKK|NPNLPPETVDSLK|NPNLPPETVDSLKNILTSNNIDVK	C(cam)PNPPVQENFDVNK.2	IPTTFENGR.2	KM(ox)TVTDQVNC(cam)PK.3	KMTVTDQVNC(cam)PK.2	KMTVTDQVNC(cam)PK.3	M(ox)TVTDQVNC(cam)PK.2	MTVTDQVNC(cam)PK.2	NILTSNNIDVKK.2	NILTSNNIDVKK.3	NPNLPPETVDSLK.2	NPNLPPETVDSLKNILTSNNIDVK.3
Glaucoma vs. Cataract	NGAL_HUMAN	P80188	1.5241	3.1604	0.876537	2.87608	40	0.0152462	TRUE	TRUE	Neutrophil gelatinase-associated lipocalin	SLGLPENHIVFPVPIDQC(cam)IDG.2|SYPGLTSYLVR.2|TFVPGC(cam)QPGEFTLGNIK.2|TKELTSELKENFIR.3|VPLQQNFQDNQFQGK.2|VVSTNYNQHAMVFFK.2|VVSTNYNQHAMVFFK.3|WYVVGLAGNAILR.2	SLGLPENHIVFPVPIDQCIDG|SYPGLTSYLVR|TFVPGCQPGEFTLGNIK|TKELTSELKENFIR|VPLQQNFQDNQFQGK|VVSTNYNQHAMVFFK|WYVVGLAGNAILR	SLGLPENHIVFPVPIDQC(cam)IDG.2	SYPGLTSYLVR.2	TFVPGC(cam)QPGEFTLGNIK.2	TKELTSELKENFIR.3	VPLQQNFQDNQFQGK.2	VVSTNYNQHAMVFFK.2	VVSTNYNQHAMVFFK.3	WYVVGLAGNAILR.2
Glaucoma vs. Cataract	CO7_HUMAN;SEPR_HUMAN	P10643;Q12884	1.5658	2.90218	1.18481	2.96041	5	0.335075	FALSE	TRUE	Complement component C7;Seprase	ELENALK.2	ELENALK	ELENALK.2
Glaucoma vs. Cataract	MIME_HUMAN	P20774	1.59772	3.78759	1.54628	3.02666	5	0.337884	FALSE	TRUE	Mimecan	DFADIPNLR.2	DFADIPNLR	DFADIPNLR.2
Glaucoma vs. Cataract	ITIH2_HUMAN	P19823	1.60785	3.39528	0.740911	3.04798	80	0.000146259	TRUE	TRUE	Inter-alpha-trypsin inhibitor heavy chain H2	AEDHFSVIDFNQNIR.3|AHVSFKPTVAQQR.2|AHVSFKPTVAQQR.3|ETAVDGELVVLYDVK.2|FLHVPDTFEGHFDGVPVISK.3|FLHVPDTFEGHFDGVPVISK.4|HLEVDVWVIEPQGLR.2|IYGNQDTSSQLK.2|MATTMIQSK.2|NDLISATK.2|SILQM(ox)SLDHHIVTPLTSLVIENEAGDER.4|SILQMSLDHHIVTPLTSLVIENEAGDER.4|SSALDMENFR.2|TEVNVLPGAK.2|VVNNSPQPQNVVFDVQIPK.2|VVNNSPQPQNVVFDVQIPK.3	AEDHFSVIDFNQNIR|AHVSFKPTVAQQR|ETAVDGELVVLYDVK|FLHVPDTFEGHFDGVPVISK|HLEVDVWVIEPQGLR|IYGNQDTSSQLK|MATTMIQSK|NDLISATK|SILQMSLDHHIVTPLTSLVIENEAGDER|SSALDMENFR|TEVNVLPGAK|VVNNSPQPQNVVFDVQIPK	AEDHFSVIDFNQNIR.3	AHVSFKPTVAQQR.2	AHVSFKPTVAQQR.3	ETAVDGELVVLYDVK.2	FLHVPDTFEGHFDGVPVISK.3	FLHVPDTFEGHFDGVPVISK.4	HLEVDVWVIEPQGLR.2	IYGNQDTSSQLK.2	MATTMIQSK.2	NDLISATK.2	SILQM(ox)SLDHHIVTPLTSLVIENEAGDER.4	SILQMSLDHHIVTPLTSLVIENEAGDER.4	SSALDMENFR.2	TEVNVLPGAK.2	VVNNSPQPQNVVFDVQIPK.2	VVNNSPQPQNVVFDVQIPK.3
Glaucoma vs. Cataract	B2MG_HUMAN	P61769	1.62171	3.61978	1.04494	3.0774	35	0.0187353	TRUE	TRUE	Beta-2-microglobulin	IEKVEHSDLSFSK.2|IEKVEHSDLSFSK.3|VEHSDLSFSK.1|VEHSDLSFSK.2|VEHSDLSFSKDWSFYLLYYTEFTPTEKDEYAC(cam)R.4|VEHSDLSFSKDWSFYLLYYTEFTPTEKDEYAC(cam)R.5|VNHVTLSQPK.2	IEKVEHSDLSFSK|VEHSDLSFSK|VEHSDLSFSKDWSFYLLYYTEFTPTEKDEYACR|VNHVTLSQPK	IEKVEHSDLSFSK.2	IEKVEHSDLSFSK.3	VEHSDLSFSK.1	VEHSDLSFSK.2	VEHSDLSFSKDWSFYLLYYTEFTPTEKDEYAC(cam)R.4	VEHSDLSFSKDWSFYLLYYTEFTPTEKDEYAC(cam)R.5	VNHVTLSQPK.2
Glaucoma vs. Cataract	CO9_HUMAN	P02748	1.65572	2.39595	0.499591	3.1508	90	3.43e-07	TRUE	TRUE	Complement component C9	AEQC(cam)C(cam)EETASSISLHGK.3|C(cam)LC(cam)AC(cam)PFKFEGIAC(cam)EISK.3|C(cam)TDAVGDRR.2|DRDGNTLTYYR.2|DRDGNTLTYYR.3|DVVLTTTFVDDIK.2|FEGIAC(cam)EISK.2|FTPTETNKAEQC(cam)C(cam)EETASSISLHGK.3|FTPTETNKAEQC(cam)C(cam)EETASSISLHGK.4|LSPIYNLVPVK.2|NRDVVLTTTFVDDIK.2|NRDVVLTTTFVDDIK.3|RPWNVASLIYETK.2|RPWNVASLIYETK.3|SIEVFGQFNGK.2|TEHYEEQIEAFK.2|TEHYEEQIEAFK.3|TSNFNAAISLK.2	AEQCCEETASSISLHGK|CLCACPFKFEGIACEISK|CTDAVGDRR|DRDGNTLTYYR|DVVLTTTFVDDIK|FEGIACEISK|FTPTETNKAEQCCEETASSISLHGK|LSPIYNLVPVK|NRDVVLTTTFVDDIK|RPWNVASLIYETK|SIEVFGQFNGK|TEHYEEQIEAFK|TSNFNAAISLK	AEQC(cam)C(cam)EETASSISLHGK.3	C(cam)LC(cam)AC(cam)PFKFEGIAC(cam)EISK.3	C(cam)TDAVGDRR.2	DRDGNTLTYYR.2	DRDGNTLTYYR.3	DVVLTTTFVDDIK.2	FEGIAC(cam)EISK.2	FTPTETNKAEQC(cam)C(cam)EETASSISLHGK.3	FTPTETNKAEQC(cam)C(cam)EETASSISLHGK.4	LSPIYNLVPVK.2	NRDVVLTTTFVDDIK.2	NRDVVLTTTFVDDIK.3	RPWNVASLIYETK.2	RPWNVASLIYETK.3	SIEVFGQFNGK.2	TEHYEEQIEAFK.2	TEHYEEQIEAFK.3	TSNFNAAISLK.2
Glaucoma vs. Cataract	CD14_HUMAN	P08571	1.65905	3.60107	0.900268	3.15809	55	0.00595083	TRUE	TRUE	Monocyte differentiation antigen CD14	AFPALTSLDLSDNPGLGER.2|FPAIQNLALR.2|GLM(ox)AALC(cam)PHKFPAIQNLALR.3|GLMAALC(cam)PHK.2|GLMAALC(cam)PHKFPAIQNLALR.3|GLMAALC(cam)PHKFPAIQNLALR.4|LKELTLEDLK.2|LKELTLEDLK.3|RLTVGAAQVPAQLLVGALR.3|VLDLSC(cam)NR.2|VLSIAQAHSPAFSC(cam)EQVR.3	AFPALTSLDLSDNPGLGER|FPAIQNLALR|GLMAALCPHK|GLMAALCPHKFPAIQNLALR|LKELTLEDLK|RLTVGAAQVPAQLLVGALR|VLDLSCNR|VLSIAQAHSPAFSCEQVR	AFPALTSLDLSDNPGLGER.2	FPAIQNLALR.2	GLM(ox)AALC(cam)PHKFPAIQNLALR.3	GLMAALC(cam)PHK.2	GLMAALC(cam)PHKFPAIQNLALR.3	GLMAALC(cam)PHKFPAIQNLALR.4	LKELTLEDLK.2	LKELTLEDLK.3	RLTVGAAQVPAQLLVGALR.3	VLDLSC(cam)NR.2	VLSIAQAHSPAFSC(cam)EQVR.3
Glaucoma vs. Cataract	CHIT1_HUMAN	Q13231	1.65959	2.17002	0.723341	3.15927	20	0.0204656	TRUE	TRUE	Chitotriosidase-1	FTDMVATANNR.2|FTTLVQDLANAFQQEAQTSGK.3|LVC(cam)YFTNWAQYR.2|SSFYSC(cam)AAGR.2	FTDMVATANNR|FTTLVQDLANAFQQEAQTSGK|LVCYFTNWAQYR|SSFYSCAAGR	FTDMVATANNR.2	FTTLVQDLANAFQQEAQTSGK.3	LVC(cam)YFTNWAQYR.2	SSFYSC(cam)AAGR.2
Glaucoma vs. Cataract	FGFP2_HUMAN	Q9BYJ0	1.66383	2.63781	0.879269	3.16857	20	0.0164372	TRUE	TRUE	Fibroblast growth factor-binding protein 2	LHHAC(cam)QGAPVLRPSVC(cam)R.3|LHHAC(cam)QGAPVLRPSVC(cam)R.4|NTDQTYWC(cam)EYR.2|QGSTGEEFHFQTGGR.3	LHHACQGAPVLRPSVCR|NTDQTYWCEYR|QGSTGEEFHFQTGGR	LHHAC(cam)QGAPVLRPSVC(cam)R.3	LHHAC(cam)QGAPVLRPSVC(cam)R.4	NTDQTYWC(cam)EYR.2	QGSTGEEFHFQTGGR.3
Glaucoma vs. Cataract	C1QB_HUMAN	P02746	1.67271	2.18269	0.658105	3.18813	30	0.0039534	TRUE	TRUE	Complement C1q subcomponent subunit B	FDHVITNMNNNYEPR.3|GNLC(cam)VNLMR.2|LEQGENVFLQATDK.2|TINVPLRR.2|VPGLYYFTYHASSR.2|VPGLYYFTYHASSR.3	FDHVITNMNNNYEPR|GNLCVNLMR|LEQGENVFLQATDK|TINVPLRR|VPGLYYFTYHASSR	FDHVITNMNNNYEPR.3	GNLC(cam)VNLMR.2	LEQGENVFLQATDK.2	TINVPLRR.2	VPGLYYFTYHASSR.2	VPGLYYFTYHASSR.3
Glaucoma vs. Cataract	APOC1_HUMAN	P02654	1.67775	2.74568	0.868261	3.19929	25	0.00594752	TRUE	TRUE	Apolipoprotein C-I	EFGNTLEDK.2|EWFSETFQK.2|LKEFGNTLEDK.2|MREWFSETFQK.2|MREWFSETFQK.3	EFGNTLEDK|EWFSETFQK|LKEFGNTLEDK|MREWFSETFQK	EFGNTLEDK.2	EWFSETFQK.2	LKEFGNTLEDK.2	MREWFSETFQK.2	MREWFSETFQK.3
Glaucoma vs. Cataract	MMP2_HUMAN	P08253	1.68116	3.00102	0.802057	3.20686	45	0.0039534	TRUE	TRUE	72 kDa type IV collagenase	AFQVWSDVTPLR.2|DGLLAHAFAPGTGVGGDSHFDDDELWTLGEGQVVR.4|ESC(cam)NLFVLK.2|EYNSC(cam)TDTGR.2|IIGYTPDLDPETVDDAFAR.2|MWC(cam)ATTANYDDDRK.3|TDKELAVQYLNTFYGC(cam)PK.3|TYIFAGDKFWR.3|YESC(cam)TSAGR.2	AFQVWSDVTPLR|DGLLAHAFAPGTGVGGDSHFDDDELWTLGEGQVVR|ESCNLFVLK|EYNSCTDTGR|IIGYTPDLDPETVDDAFAR|MWCATTANYDDDRK|TDKELAVQYLNTFYGCPK|TYIFAGDKFWR|YESCTSAGR	AFQVWSDVTPLR.2	DGLLAHAFAPGTGVGGDSHFDDDELWTLGEGQVVR.4	ESC(cam)NLFVLK.2	EYNSC(cam)TDTGR.2	IIGYTPDLDPETVDDAFAR.2	MWC(cam)ATTANYDDDRK.3	TDKELAVQYLNTFYGC(cam)PK.3	TYIFAGDKFWR.3	YESC(cam)TSAGR.2
Glaucoma vs. Cataract	CATF_HUMAN	Q9UBX1	1.73889	3.21589	1.31288	3.33778	5	0.229575	FALSE	TRUE	Cathepsin F	GTAQYGVTK.2	GTAQYGVTK	GTAQYGVTK.2
Glaucoma vs. Cataract	C163A_HUMAN	Q86VB7	1.80399	3.83174	1.10613	3.49184	35	0.0216487	TRUE	TRUE	Scavenger receptor cysteine-rich type 1 protein M130	AMSIPMWVDNVQC(cam)PK.2|GPDTLWQC(cam)PSSPWEK.2|LASPSEETWITC(cam)DNK.2|LVDGVTEC(cam)SGR.2|NWQWGGLTC(cam)DHYEEAK.3|QLGC(cam)PTAVTAIGR.2|WGTVC(cam)DDNFNIDHASVIC(cam)R.3	AMSIPMWVDNVQCPK|GPDTLWQCPSSPWEK|LASPSEETWITCDNK|LVDGVTECSGR|NWQWGGLTCDHYEEAK|QLGCPTAVTAIGR|WGTVCDDNFNIDHASVICR	AMSIPMWVDNVQC(cam)PK.2	GPDTLWQC(cam)PSSPWEK.2	LASPSEETWITC(cam)DNK.2	LVDGVTEC(cam)SGR.2	NWQWGGLTC(cam)DHYEEAK.3	QLGC(cam)PTAVTAIGR.2	WGTVC(cam)DDNFNIDHASVIC(cam)R.3
Glaucoma vs. Cataract	ATR_HUMAN	Q13535	1.84437	1.19665	0.488529	3.59096	5	0.186244	FALSE	TRUE	Serine/threonine-protein kinase ATR	LQSFFSQYKK.2	LQSFFSQYKK	LQSFFSQYKK.2
Glaucoma vs. Cataract	APOC3_HUMAN	P02656	1.85018	3.89601	1.29867	3.60546	20	0.0975539	FALSE	TRUE	Apolipoprotein C-III	DALSSVQESQVAQQAR.2|DALSSVQESQVAQQAR.3|GWVTDGFSSLK.2|GWVTDGFSSLKDYWSTVK.3	DALSSVQESQVAQQAR|GWVTDGFSSLK|GWVTDGFSSLKDYWSTVK	DALSSVQESQVAQQAR.2	DALSSVQESQVAQQAR.3	GWVTDGFSSLK.2	GWVTDGFSSLKDYWSTVK.3
Glaucoma vs. Cataract	MGP_HUMAN	P08493	1.89262	1.51485	0.572558	3.71308	10	0.0202473	TRUE	TRUE	Matrix Gla protein	NANTFISPQQR.2|YAMVYGYNAAYNR.2	NANTFISPQQR|YAMVYGYNAAYNR	NANTFISPQQR.2	YAMVYGYNAAYNR.2
Glaucoma vs. Cataract	HTRA1_HUMAN	Q92743	1.98971	3.04407	1.15055	3.97157	10	0.113335	FALSE	TRUE	Serine protease HTRA1	IAPAVVHIELFR.3|LPVLLLGR.2	IAPAVVHIELFR|LPVLLLGR	IAPAVVHIELFR.3	LPVLLLGR.2
Glaucoma vs. Cataract	CBG_HUMAN	P08185	2.0598	2.66759	0.712945	4.16928	45	9.78e-05	TRUE	TRUE	Corticosteroid-binding globulin	EENFYVDETTVVK.2|FNQPFIIM(ox)IFDHFTWSSLFLAR.3|GTWTQPFDLASTR.2|HLVALSPK.2|MNTVIAALSR.2|SETEIHQGFQHLHQLFAK.2|SETEIHQGFQHLHQLFAK.3|SETEIHQGFQHLHQLFAK.4|WSAGLTSSQVDLYIPK.2	EENFYVDETTVVK|FNQPFIIMIFDHFTWSSLFLAR|GTWTQPFDLASTR|HLVALSPK|MNTVIAALSR|SETEIHQGFQHLHQLFAK|WSAGLTSSQVDLYIPK	EENFYVDETTVVK.2	FNQPFIIM(ox)IFDHFTWSSLFLAR.3	GTWTQPFDLASTR.2	HLVALSPK.2	MNTVIAALSR.2	SETEIHQGFQHLHQLFAK.2	SETEIHQGFQHLHQLFAK.3	SETEIHQGFQHLHQLFAK.4	WSAGLTSSQVDLYIPK.2
Glaucoma vs. Cataract	KV117_HUMAN	P01609	2.11742	1.47948	0.603996	4.33916	5	0.0921853	FALSE	TRUE	Ig kappa chain V-I region Scw	VTITC(cam)QASQDIR.2	VTITCQASQDIR	VTITC(cam)QASQDIR.2
Glaucoma vs. Cataract	FETUB_HUMAN	Q9UGM5	2.20259	3.42794	1.29564	4.60305	10	0.104239	FALSE	TRUE	Fetuin-B	AIFYMNNPSR.2|IFFESVYGQC(cam)K.2	AIFYMNNPSR|IFFESVYGQCK	AIFYMNNPSR.2	IFFESVYGQC(cam)K.2
Glaucoma vs. Cataract	KV308_HUMAN	P04207	2.21315	3.15982	1.28999	4.63687	5	0.0975539	FALSE	TRUE	Ig kappa chain V-III region CLL	FSGSGSGTEFTLTISR.2	FSGSGSGTEFTLTISR	FSGSGSGTEFTLTISR.2
Glaucoma vs. Cataract	AMBP_HUMAN	P02760	2.31077	3.23452	0.762384	4.96147	65	2.29e-05	TRUE	TRUE	Protein AMBP	EDSC(cam)QLGYSAGPC(cam)MGMTSR.2|ETLLQDFR.2|EYC(cam)GVPGDGDEELLR.2|GEC(cam)VPGEQEPEPILIPR.2|GEC(cam)VPGEQEPEPILIPR.3|KEDSC(cam)QLGYSAGPC(cam)MGMTSR.2|KEDSC(cam)QLGYSAGPC(cam)MGMTSR.3|KGVC(cam)EETSGAYEKTDTDGK.3|TVAAC(cam)NLPIVR.2|VVAQGVGIPEDSIFTM(ox)ADR.2|VVAQGVGIPEDSIFTMADR.2|VVAQGVGIPEDSIFTMADRGEC(cam)VPGEQEPEPILIPR.4|WYNLAIGSTC(cam)PWLK.2	EDSCQLGYSAGPCMGMTSR|ETLLQDFR|EYCGVPGDGDEELLR|GECVPGEQEPEPILIPR|KEDSCQLGYSAGPCMGMTSR|KGVCEETSGAYEKTDTDGK|TVAACNLPIVR|VVAQGVGIPEDSIFTMADR|VVAQGVGIPEDSIFTMADRGECVPGEQEPEPILIPR|WYNLAIGSTCPWLK	EDSC(cam)QLGYSAGPC(cam)MGMTSR.2	ETLLQDFR.2	EYC(cam)GVPGDGDEELLR.2	GEC(cam)VPGEQEPEPILIPR.2	GEC(cam)VPGEQEPEPILIPR.3	KEDSC(cam)QLGYSAGPC(cam)MGMTSR.2	KEDSC(cam)QLGYSAGPC(cam)MGMTSR.3	KGVC(cam)EETSGAYEKTDTDGK.3	TVAAC(cam)NLPIVR.2	VVAQGVGIPEDSIFTM(ox)ADR.2	VVAQGVGIPEDSIFTMADR.2	VVAQGVGIPEDSIFTMADRGEC(cam)VPGEQEPEPILIPR.4	WYNLAIGSTC(cam)PWLK.2
Glaucoma vs. Cataract	PROL4_HUMAN	Q16378	2.33997	4.10693	1.67665	5.06291	5	0.272551	FALSE	TRUE	Proline-rich protein 4	HPPPPPFQNQQRPPR.3	HPPPPPFQNQQRPPR	HPPPPPFQNQQRPPR.3
Glaucoma vs. Cataract	VSIG4_HUMAN	Q9Y279	2.64387	3.09922	0.980059	6.25007	25	0.000251888	TRUE	TRUE	V-set and immunoglobulin domain-containing protein 4	GDVNLPC(cam)TYDPLQGYTQVLVK.2|GSDPVTIFLR.2|LSVSKPTVTTGSGYGFTVPQGMR.3|SHYTC(cam)EVTWQTPDGNQVVR.3|VATLSTLLFKPAVIADSGSYFC(cam)TAK.3	GDVNLPCTYDPLQGYTQVLVK|GSDPVTIFLR|LSVSKPTVTTGSGYGFTVPQGMR|SHYTCEVTWQTPDGNQVVR|VATLSTLLFKPAVIADSGSYFCTAK	GDVNLPC(cam)TYDPLQGYTQVLVK.2	GSDPVTIFLR.2	LSVSKPTVTTGSGYGFTVPQGMR.3	SHYTC(cam)EVTWQTPDGNQVVR.3	VATLSTLLFKPAVIADSGSYFC(cam)TAK.3
Glaucoma vs. Cataract	NBL1_HUMAN	P41271	2.66921	3.80959	1.55526	6.36081	5	0.230221	FALSE	TRUE	Neuroblastoma suppressor of tumorigenicity 1	ILHC(cam)SC(cam)QAC(cam)GK.2	ILHCSCQACGK	ILHC(cam)SC(cam)QAC(cam)GK.2
Glaucoma vs. Cataract	LFTY1_HUMAN;LFTY2_HUMAN	O75610;O00292	2.80825	3.66297	1.15833	7.00436	25	0.00259258	TRUE	TRUE	Left-right determination factor 1;Left-right determination factor 2	AFDVTEAVNFWQQLSR.2|AFDVTEAVNFWQQLSRPR.3|LFQEPVPK.2|LPPNSELVQAVLR.2|LVSVHESGWK.2	AFDVTEAVNFWQQLSR|AFDVTEAVNFWQQLSRPR|LFQEPVPK|LPPNSELVQAVLR|LVSVHESGWK	AFDVTEAVNFWQQLSR.2	AFDVTEAVNFWQQLSRPR.3	LFQEPVPK.2	LPPNSELVQAVLR.2	LVSVHESGWK.2
Glaucoma vs. Cataract	HBG1_HUMAN	P69891	2.98522	4.63781	1.89338	7.91845	5	0.272551	FALSE	TRUE	Hemoglobin subunit gamma-1	M(ox)VTAVASALSSR.2	MVTAVASALSSR	M(ox)VTAVASALSSR.2
Glaucoma vs. Cataract	FHR1_HUMAN	Q03591	3.12105	3.70661	1.40097	8.70023	10	0.104101	FALSE	TRUE	Complement factor H-related protein 1	STDTSC(cam)VNPPTVQNAHILSR.3|TGESAEFVC(cam)K.2	STDTSCVNPPTVQNAHILSR|TGESAEFVCK	STDTSC(cam)VNPPTVQNAHILSR.3	TGESAEFVC(cam)K.2
Glaucoma vs. Cataract	MYH13_HUMAN;MYH1_HUMAN;MYH2_HUMAN;MYH3_HUMAN;MYH4_HUMAN;MYH8_HUMAN	Q9UKX3;P12882;Q9UKX2;P11055;Q9Y623;P13535	4.17664	2.67061	1.09027	18.084	5	0.0921853	FALSE	TRUE	Myosin-13;Myosin-1;Myosin-2;Myosin-3;Myosin-4;Myosin-8	C(cam)ASLEK.1	CASLEK	C(cam)ASLEK.1
Glaucoma vs. Cataract	FABP5_HUMAN;FB5L3_HUMAN	Q01469;A8MUU1	4.66315	2.70802	1.10555	25.3366	5	0.126426	FALSE	TRUE	Fatty acid-binding protein, epidermal;Putative fatty acid-binding protein 5-like protein 3	TESTLK.1	TESTLK	TESTLK.1
Glaucoma vs. Cataract	ENL_HUMAN	Q03111	5.94008	4.85888	1.98363	61.3965	5	0.101478	FALSE	TRUE	Protein ENL	MALKETK.1	MALKETK	MALKETK.1
[truncated: 95 more columns]

## Sheet: Filter parameters
Q value	0.05
Abs log2 ratio	1

## Sheet: Biomarker candidates
Filtered with qvalue<0.05 and absolute log2 fold change >1
Comparison	Protein group Uniprot Ids	Protein group Ids	av_log2_ratio	Ratio (G vs K)	num_ratio	qvalue	Qvalue filter	Fold change filter	Protein description	Peptide assays used for profiling	Peptides used for profiling
Glaucoma vs. Cataract	A2AP_HUMAN	P08697	1.00443	2.00615	75	0.011365	TRUE	TRUE	Alpha-2-antiplasmin	DSFHLDEQFTVPVEM(ox)M(ox)QAR.3|DSFHLDEQFTVPVEMMQAR.2|DSFHLDEQFTVPVEMMQAR.3|ELKEQQDSPGNKDFLQSLK.3|ELKEQQDSPGNKDFLQSLK.4|EQQDSPGNKDFLQSLK.3|GDKLFGPDLK.2|GFPIKEDFLEQSEQLFGAKPVSLTGK.4|LGNQEPGGQTALK.2|LQQVLHAGSGPC(cam)LPHLLSR.3|LQQVLHAGSGPC(cam)LPHLLSR.4|M(ox)SLSSFSVNRPFLFFIFEDTTGLPLFVGSVR.3|NKFDPSLTQR.2|NKFDPSLTQR.3|QEDDLANINQWVK.2	DSFHLDEQFTVPVEMMQAR|ELKEQQDSPGNKDFLQSLK|EQQDSPGNKDFLQSLK|GDKLFGPDLK|GFPIKEDFLEQSEQLFGAKPVSLTGK|LGNQEPGGQTALK|LQQVLHAGSGPCLPHLLSR|MSLSSFSVNRPFLFFIFEDTTGLPLFVGSVR|NKFDPSLTQR|QEDDLANINQWVK
Glaucoma vs. Cataract	AACT_HUMAN	P01011	1.187	2.27678	235	9.9e-06	TRUE	TRUE	Alpha-1-antichymotrypsin	ADLSGITGAR.2|AKWEM(ox)PFDPQDTHQSR.3|AKWEM(ox)PFDPQDTHQSR.4|AKWEMPFDPQDTHQSR.2|AKWEMPFDPQDTHQSR.3|AKWEMPFDPQDTHQSR.4|AVLDVFEEGTEASAATAVK.2|AVLDVFEEGTEASAATAVK.3|DEELSC(cam)TVVELK.2|EIGELYLPK.2|EQLSLLDR.2|EQLSLLDRFTEDAK.2|EQLSLLDRFTEDAKR.3|EQLSLLDRFTEDAKR.4|FNRPFLM(ox)IIVPTDTQNIFFMSK.3|FNRPFLMIIVPTDTQNIFFM(ox)SK.3|GKITDLIK.2|GKITDLIKDLDSQTM(ox)M(ox)VLVNYIFFK.4|GKITDLIKDLDSQTM(ox)MVLVNYIFFK.4|ITLLSA…	ADLSGITGAR|AKWEMPFDPQDTHQSR|AVLDVFEEGTEASAATAVK|DEELSCTVVELK|EIGELYLPK|EQLSLLDR|EQLSLLDRFTEDAK|EQLSLLDRFTEDAKR|FNRPFLMIIVPTDTQNIFFMSK|GKITDLIK|GKITDLIKDLDSQTMMVLVNYIFFK|ITLLSALVETR|KLINDYVK|KWVMVPMMSLHHLTIPYFR|LYGSEAFATDFQDSAAAK|LYGSEAFATDFQDSAAAKK|MEEVEAMLLPETLK|MEEVEAMLLPETLKR|RLYGSEAFATDFQDSAAAK|RLYGSEAFATDFQDSAAAKK|WEMPFDPQDTHQSR|WRDSLEFR|WVMVPMMSLHHLTIPYFR|WVMVPMMSLHHLTIPYFRDEELSCTVVELK
Glaucoma vs. Cataract	ACTA_HUMAN;ACTB_HUMAN;ACTC_HUMAN;ACTG_HUMAN;ACTH_HUMAN;ACTS_HUMAN;POTEE_HUMAN;POTEF_HUMAN;POTEI_HUMAN	P62736;P60709;P68032;P63261;P63267;P68133;Q6S8J3;A5A3E0;P0CG38	-3.28782	0.102392	10	0.0440393	TRUE	TRUE	Actin, aortic smooth muscle;Actin, cytoplasmic 1;Actin, alpha cardiac muscle 1;Actin, cytoplasmic 2;Actin, gamma-enteric smooth muscle;Actin, alpha skeletal muscle;POTE ankyrin domain family member E;POTE ankyrin domain family member F;POTE ankyrin domain family member I	AVFPSIVGRPR.2|AVFPSIVGRPR.3	AVFPSIVGRPR
Glaucoma vs. Cataract	ACTBL_HUMAN	Q562R1	-1.37199	0.386357	5	0.0309998	TRUE	TRUE	Beta-actin-like protein 2	VAPDEHPILLTEAPLNPK.3	VAPDEHPILLTEAPLNPK
Glaucoma vs. Cataract	AL1A1_HUMAN	P00352	-1.43579	0.369645	60	0.0144548	TRUE	TRUE	Retinal dehydrogenase 1	(ac)SSSGTPDLPVLLTDLK.2|ANNTFYGLSAGVFTK.2|ELGEYGFHEYTEVK.2|ELGEYGFHEYTEVK.3|IFINNEWHDSVSGK.3|IFVEESIYDEFVR.2|IGPALSC(cam)GNTVVVKPAEQTPLTALHVASLIK.4|ILDLIESGKK.2|LYSNAYLNDLAGC(cam)IK.2|QAFQIGSPWR.2|VAFTGSTEVGK.2|YILGNPLTPGVTQGPQIDKEQYDK.3	ANNTFYGLSAGVFTK|ELGEYGFHEYTEVK|IFINNEWHDSVSGK|IFVEESIYDEFVR|IGPALSCGNTVVVKPAEQTPLTALHVASLIK|ILDLIESGKK|LYSNAYLNDLAGCIK|QAFQIGSPWR|SSSGTPDLPVLLTDLK|VAFTGSTEVGK|YILGNPLTPGVTQGPQIDKEQYDK
Glaucoma vs. Cataract	AL3A1_HUMAN	P30838	-2.51111	0.175421	75	3.29e-07	TRUE	TRUE	Aldehyde dehydrogenase, dimeric NADP-preferring	FDHILYTGSTGVGK.2|FDHILYTGSTGVGK.3|IQQLEALQR.2|LIQEQEQELVGALAADLHK.3|LPEWAADEPVEK.2|NC(cam)DLDVAC(cam)R.2|SC(cam)LVRPLMNDEGLK.3|SLEEAIQFINQR.2|SLKEFYGEDAK.3|SLKEFYGEDAKK.2|SLKEFYGEDAKK.3|SPC(cam)YVDKNC(cam)DLDVAC(cam)R.3|TRPLQFR.2|VAYGGTGDAATR.2|VMGLIEGQK.2	FDHILYTGSTGVGK|IQQLEALQR|LIQEQEQELVGALAADLHK|LPEWAADEPVEK|NCDLDVACR|SCLVRPLMNDEGLK|SLEEAIQFINQR|SLKEFYGEDAK|SLKEFYGEDAKK|SPCYVDKNCDLDVACR|TRPLQFR|VAYGGTGDAATR|VMGLIEGQK
Glaucoma vs. Cataract	AL3A1_HUMAN;AL3A2_HUMAN;AL3B1_HUMAN;AL3B2_HUMAN	P30838;P51648;P43353;P48448	-4.98506	0.0315754	10	0.0158962	TRUE	TRUE	Aldehyde dehydrogenase, dimeric NADP-preferring;Fatty aldehyde dehydrogenase;Aldehyde dehydrogenase family 3 member B1;Aldehyde dehydrogenase family 3 member B2	HLTPVTLELGGK.2|HLTPVTLELGGK.3	HLTPVTLELGGK
Glaucoma vs. Cataract	ALDOA_HUMAN	P04075	-1.58609	0.333072	35	0.0388984	TRUE	TRUE	Fructose-bisphosphate aldolase A	AAQEEYVKR.2|ALANSLAC(cam)QGK.2|GILAADESTGSIAK.2|GILAADESTGSIAKR.3|LQSIGTENTEENRR.3|PYQYPALTPEQK.2|VNPC(cam)IGGVILFHETLYQK.3	AAQEEYVKR|ALANSLACQGK|GILAADESTGSIAK|GILAADESTGSIAKR|LQSIGTENTEENRR|PYQYPALTPEQK|VNPCIGGVILFHETLYQK
Glaucoma vs. Cataract	AMBP_HUMAN	P02760	2.31077	4.96147	65	2.29e-05	TRUE	TRUE	Protein AMBP	EDSC(cam)QLGYSAGPC(cam)MGMTSR.2|ETLLQDFR.2|EYC(cam)GVPGDGDEELLR.2|GEC(cam)VPGEQEPEPILIPR.2|GEC(cam)VPGEQEPEPILIPR.3|KEDSC(cam)QLGYSAGPC(cam)MGMTSR.2|KEDSC(cam)QLGYSAGPC(cam)MGMTSR.3|KGVC(cam)EETSGAYEKTDTDGK.3|TVAAC(cam)NLPIVR.2|VVAQGVGIPEDSIFTM(ox)ADR.2|VVAQGVGIPEDSIFTMADR.2|VVAQGVGIPEDSIFTMADRGEC(cam)VPGEQEPEPILIPR.4|WYNLAIGSTC(cam)PWLK.2	EDSCQLGYSAGPCMGMTSR|ETLLQDFR|EYCGVPGDGDEELLR|GECVPGEQEPEPILIPR|KEDSCQLGYSAGPCMGMTSR|KGVCEETSGAYEKTDTDGK|TVAACNLPIVR|VVAQGVGIPEDSIFTMADR|VVAQGVGIPEDSIFTMADRGECVPGEQEPEPILIPR|WYNLAIGSTCPWLK
Glaucoma vs. Cataract	AMD_HUMAN	P19021	-2.41259	0.187819	10	0.0476574	TRUE	TRUE	Peptidyl-glycine alpha-amidating monooxygenase	IPVDEEAFVIDFKPR.3|NLFYLPHGLSIDKDGNYWVTDVALHQVFK.4	IPVDEEAFVIDFKPR|NLFYLPHGLSIDKDGNYWVTDVALHQVFK
Glaucoma vs. Cataract	ANGT_HUMAN	P01019	1.38429	2.61043	65	0.00171375	TRUE	TRUE	Angiotensinogen	ALQDQLVLVAAK.2|ANAGKPKDPTFIPAPIQAK.2|ANAGKPKDPTFIPAPIQAK.3|DPTFIPAPIQAK.2|FM(ox)QAVTGWK.2|FMQAVTGWK.2|LDAHKVLSALQAVQGLLVAQGR.3|LDTEDKLR.2|PKDPTFIPAPIQAK.3|SLDFTELDVAAEK.2|SLDFTELDVAAEKIDR.2|SLDFTELDVAAEKIDR.3|VANPLSTA.1	ALQDQLVLVAAK|ANAGKPKDPTFIPAPIQAK|DPTFIPAPIQAK|FMQAVTGWK|LDAHKVLSALQAVQGLLVAQGR|LDTEDKLR|PKDPTFIPAPIQAK|SLDFTELDVAAEK|SLDFTELDVAAEKIDR|VANPLSTA
Glaucoma vs. Cataract	ANK1_HUMAN	P16157	-1.45656	0.36436	55	0.0324008	TRUE	TRUE	Ankyrin-1	EADAATSFLR.2|EGHVETVLALLEK.2|EGHVETVLALLEK.3|HGVMVDATTR.2|ISEILLDHGAPIQAK.3|LC(cam)QDYDTIGPEGGSLK.2|LLGNQATFSPIVTVEPR.2|SGLTPLHLVAQEGHVPVADVLIK.3|TAAVLLQNDPNPDVLSK.2|TAEAVNFATLLYK.2|VAELLLER.2	EADAATSFLR|EGHVETVLALLEK|HGVMVDATTR|ISEILLDHGAPIQAK|LCQDYDTIGPEGGSLK|LLGNQATFSPIVTVEPR|SGLTPLHLVAQEGHVPVADVLIK|TAAVLLQNDPNPDVLSK|TAEAVNFATLLYK|VAELLLER
Glaucoma vs. Cataract	APLP2_HUMAN	Q06481	-1.35572	0.39074	130	0.000448257	TRUE	TRUE	Amyloid-like protein 2	ADM(ox)DQFTASISETPVDVR.2|ADMDQFTASISETPVDVR.2|AVC(cam)SQEAMTGPC(cam)R.2|EITHDVK.2|EMIFNAER.2|EWEEAELQAK.2|GSGVGEQDGGLIGAEEK.2|HYQHVLAVDPEK.2|HYQHVLAVDPEK.3|KEWEEAELQAK.2|KGSGVGEQDGGLIGAEEK.3|LNMHVNIQTGK.3|M(ox)ALENYLAALQSDPPRPHR.3|M(ox)ALENYLAALQSDPPRPHR.4|MALENYLAALQSDPPRPHR.3|MALENYLAALQSDPPRPHR.4|MEVC(cam)ENHQHWHTVVK.3|NNFESEDYC(cam)M(ox)AVC(cam)K.2|NNFESEDYC(cam)MAVC(cam)K.2|QQLVETHLAR.2|SQVM…	ADMDQFTASISETPVDVR|AVCSQEAMTGPCR|EITHDVK|EMIFNAER|EWEEAELQAK|GSGVGEQDGGLIGAEEK|HYQHVLAVDPEK|KEWEEAELQAK|KGSGVGEQDGGLIGAEEK|LNMHVNIQTGK|MALENYLAALQSDPPRPHR|MEVCENHQHWHTVVK|NNFESEDYCMAVCK|QQLVETHLAR|SQVMTHLHVIEER|VKKEWEEAELQAK|VSIDNWCR|WEPDPTGTK|WYFDLSK
Glaucoma vs. Cataract	APOA4_HUMAN	P06727	1.12389	2.17933	255	8.37e-10	TRUE	TRUE	Apolipoprotein A-IV	AKIDQNVEELKGR.3|ALVQQM(ox)EQLR.2|ALVQQMEQLR.2|DKVNSFFSTFK.2|DKVNSFFSTFK.3|ENADSLQASLRPHADELK.2|ENADSLQASLRPHADELK.3|ENADSLQASLRPHADELK.4|IDQNVEELK.2|IDQNVEELKGR.2|IDQNVEELKGR.3|IDQTVEELR.2|IDQTVEELRR.2|IDQTVEELRR.3|ISASAEELR.2|KNAEELK.2|LGEVNTYAGDLQK.2|LGPHAGDVEGHLSFLEK.2|LGPHAGDVEGHLSFLEK.3|LGPHAGDVEGHLSFLEK.4|LKEEIGKELEELR.2|LKEEIGKELEELR.3|LLPHANEVSQK.2|LLPHANEVSQK.3|LNHQLEGLTFQM(ox)K.2|LNHQLE…	AKIDQNVEELKGR|ALVQQMEQLR|DKVNSFFSTFK|ENADSLQASLRPHADELK|IDQNVEELK|IDQNVEELKGR|IDQTVEELR|IDQTVEELRR|ISASAEELR|KNAEELK|LGEVNTYAGDLQK|LGPHAGDVEGHLSFLEK|LKEEIGKELEELR|LLPHANEVSQK|LNHQLEGLTFQMK|LTPYADEFK|LTPYADEFKVK|NAEELKAR|QKLGPHAGDVEGHLSFLEK|QLTPYAQR|RVEPYGENFNK|SELTQQLNALFQDK|SLAELGGHLDQQVEEFR|SLAELGGHLDQQVEEFRR|SLAPYAQDTQEK|SLAPYAQDTQEKLNHQLEGLTFQMK|TQVNTQAEQLR|VEPYGENFNK|VKIDQTVEELR|VKIDQTVEELRR…
Glaucoma vs. Cataract	APOC1_HUMAN	P02654	1.67775	3.19929	25	0.00594752	TRUE	TRUE	Apolipoprotein C-I	EFGNTLEDK.2|EWFSETFQK.2|LKEFGNTLEDK.2|MREWFSETFQK.2|MREWFSETFQK.3	EFGNTLEDK|EWFSETFQK|LKEFGNTLEDK|MREWFSETFQK
Glaucoma vs. Cataract	APOD_HUMAN	P05090	1.52102	2.86994	55	0.000981511	TRUE	TRUE	Apolipoprotein D	C(cam)PNPPVQENFDVNK.2|IPTTFENGR.2|KM(ox)TVTDQVNC(cam)PK.3|KMTVTDQVNC(cam)PK.2|KMTVTDQVNC(cam)PK.3|M(ox)TVTDQVNC(cam)PK.2|MTVTDQVNC(cam)PK.2|NILTSNNIDVKK.2|NILTSNNIDVKK.3|NPNLPPETVDSLK.2|NPNLPPETVDSLKNILTSNNIDVK.3	CPNPPVQENFDVNK|IPTTFENGR|KMTVTDQVNCPK|MTVTDQVNCPK|NILTSNNIDVKK|NPNLPPETVDSLK|NPNLPPETVDSLKNILTSNNIDVK
Glaucoma vs. Cataract	ARGI1_HUMAN	P05089	-1.69745	0.30833	5	0.0163241	TRUE	TRUE	Arginase-1	ISLVLGGDHSLAIGSISGHAR.3	ISLVLGGDHSLAIGSISGHAR
Glaucoma vs. Cataract	B2MG_HUMAN	P61769	1.62171	3.0774	35	0.0187353	TRUE	TRUE	Beta-2-microglobulin	IEKVEHSDLSFSK.2|IEKVEHSDLSFSK.3|VEHSDLSFSK.1|VEHSDLSFSK.2|VEHSDLSFSKDWSFYLLYYTEFTPTEKDEYAC(cam)R.4|VEHSDLSFSKDWSFYLLYYTEFTPTEKDEYAC(cam)R.5|VNHVTLSQPK.2	IEKVEHSDLSFSK|VEHSDLSFSK|VEHSDLSFSKDWSFYLLYYTEFTPTEKDEYACR|VNHVTLSQPK
Glaucoma vs. Cataract	B3AT_HUMAN	P02730	-2.53682	0.172323	70	0.000251888	TRUE	TRUE	Band 3 anion transport protein	AAATLMSER.2|ADFLEQPVLGFVR.2|FIFEDQIRPQDREELLR.4|HSHAGELEALGGVKPAVLTR.3|HSHAGELEALGGVKPAVLTR.4|IDAYMAQSR.2|LQEAAELEAVELPVPIR.2|LQEAAELEAVELPVPIR.3|LSVPDGFK.2|NVELQC(cam)LDADDAK.2|SVTHANALTVMGK.2|SVTHANALTVMGK.3|VYVELQELVM(ox)DEK.2|YQSSPAKPDSSFYK.3	AAATLMSER|ADFLEQPVLGFVR|FIFEDQIRPQDREELLR|HSHAGELEALGGVKPAVLTR|IDAYMAQSR|LQEAAELEAVELPVPIR|LSVPDGFK|NVELQCLDADDAK|SVTHANALTVMGK|VYVELQELVMDEK|YQSSPAKPDSSFYK
Glaucoma vs. Cataract	C163A_HUMAN	Q86VB7	1.80399	3.49184	35	0.0216487	TRUE	TRUE	Scavenger receptor cysteine-rich type 1 protein M130	AMSIPMWVDNVQC(cam)PK.2|GPDTLWQC(cam)PSSPWEK.2|LASPSEETWITC(cam)DNK.2|LVDGVTEC(cam)SGR.2|NWQWGGLTC(cam)DHYEEAK.3|QLGC(cam)PTAVTAIGR.2|WGTVC(cam)DDNFNIDHASVIC(cam)R.3	AMSIPMWVDNVQCPK|GPDTLWQCPSSPWEK|LASPSEETWITCDNK|LVDGVTECSGR|NWQWGGLTCDHYEEAK|QLGCPTAVTAIGR|WGTVCDDNFNIDHASVICR
Glaucoma vs. Cataract	C1QB_HUMAN	P02746	1.67271	3.18813	30	0.0039534	TRUE	TRUE	Complement C1q subcomponent subunit B	FDHVITNMNNNYEPR.3|GNLC(cam)VNLMR.2|LEQGENVFLQATDK.2|TINVPLRR.2|VPGLYYFTYHASSR.2|VPGLYYFTYHASSR.3	FDHVITNMNNNYEPR|GNLCVNLMR|LEQGENVFLQATDK|TINVPLRR|VPGLYYFTYHASSR
Glaucoma vs. Cataract	CAH1_HUMAN	P00915	-1.38602	0.382618	115	0.0233351	TRUE	TRUE	Carbonic anhydrase 1	(ac)ASPDWGYDDKNGPEQWSK.2|ADGLAVIGVLM(ox)K.2|EIINVGHSFHVNFEDNDNR.3|EIINVGHSFHVNFEDNDNR.4|ESISVSSEQLAQFR.2|GGPFSDSYR.2|HDTSLKPISVSYNPATAK.2|HDTSLKPISVSYNPATAK.3|HDTSLKPISVSYNPATAK.4|LYPIANGNNQSPVDIK.2|NGPEQWSK.2|SLLSNVEGDNAVPM(ox)QHNNRPTQPLK.3|SLLSNVEGDNAVPM(ox)QHNNRPTQPLK.4|SLLSNVEGDNAVPMQHNNRPTQPLK.3|SLLSNVEGDNAVPMQHNNRPTQPLK.4|TSETKHDTSLKPISVSYNPATAK.3|TSETKHDTSLKPISVSYNPATAK.4|TSETKHDTSLKPISVSY…	ADGLAVIGVLMK|ASPDWGYDDKNGPEQWSK|EIINVGHSFHVNFEDNDNR|ESISVSSEQLAQFR|GGPFSDSYR|HDTSLKPISVSYNPATAK|LYPIANGNNQSPVDIK|NGPEQWSK|SLLSNVEGDNAVPMQHNNRPTQPLK|TSETKHDTSLKPISVSYNPATAK|VLDALQAIK|YSAELHVAHWNSAK|YSSLAEAASK
Glaucoma vs. Cataract	CATA_HUMAN	P04040	-1.94306	0.260065	90	0.00143177	TRUE	TRUE	Catalase	(ac)ADSRDPASDQMQHWK.3|ADVLTTGAGNPVGDK.2|ADVLTTGAGNPVGDKLNVITVGPR.3|AFYVNVLNEEQR.2|DAQIFIQK.2|DLFNAIATGK.2|FNTANDDNVTQVR.2|GAGAFGYFEVTHDITK.2|GAGAFGYFEVTHDITK.3|GPLLVQDVVFTDEM(ox)AHFDR.3|GPLLVQDVVFTDEMAHFDR.3|LFAYPDTHR.2|LGPNYLHIPVNC(cam)PYR.3|LSQEDPDYGIR.2|LVNANGEAVYC(cam)K.2|NAIHTFVQSGSHLAAR.3|NPVNYFAEVEQIAFDPSNM(ox)PPGIEASPDK.3|RFNTANDDNVTQVR.3	ADSRDPASDQMQHWK|ADVLTTGAGNPVGDK|ADVLTTGAGNPVGDKLNVITVGPR|AFYVNVLNEEQR|DAQIFIQK|DLFNAIATGK|FNTANDDNVTQVR|GAGAFGYFEVTHDITK|GPLLVQDVVFTDEMAHFDR|LFAYPDTHR|LGPNYLHIPVNCPYR|LSQEDPDYGIR|LVNANGEAVYCK|NAIHTFVQSGSHLAAR|NPVNYFAEVEQIAFDPSNMPPGIEASPDK|RFNTANDDNVTQVR
Glaucoma vs. Cataract	CBG_HUMAN	P08185	2.0598	4.16928	45	9.78e-05	TRUE	TRUE	Corticosteroid-binding globulin	EENFYVDETTVVK.2|FNQPFIIM(ox)IFDHFTWSSLFLAR.3|GTWTQPFDLASTR.2|HLVALSPK.2|MNTVIAALSR.2|SETEIHQGFQHLHQLFAK.2|SETEIHQGFQHLHQLFAK.3|SETEIHQGFQHLHQLFAK.4|WSAGLTSSQVDLYIPK.2	EENFYVDETTVVK|FNQPFIIMIFDHFTWSSLFLAR|GTWTQPFDLASTR|HLVALSPK|MNTVIAALSR|SETEIHQGFQHLHQLFAK|WSAGLTSSQVDLYIPK
Glaucoma vs. Cataract	CD14_HUMAN	P08571	1.65905	3.15809	55	0.00595083	TRUE	TRUE	Monocyte differentiation antigen CD14	AFPALTSLDLSDNPGLGER.2|FPAIQNLALR.2|GLM(ox)AALC(cam)PHKFPAIQNLALR.3|GLMAALC(cam)PHK.2|GLMAALC(cam)PHKFPAIQNLALR.3|GLMAALC(cam)PHKFPAIQNLALR.4|LKELTLEDLK.2|LKELTLEDLK.3|RLTVGAAQVPAQLLVGALR.3|VLDLSC(cam)NR.2|VLSIAQAHSPAFSC(cam)EQVR.3	AFPALTSLDLSDNPGLGER|FPAIQNLALR|GLMAALCPHK|GLMAALCPHKFPAIQNLALR|LKELTLEDLK|RLTVGAAQVPAQLLVGALR|VLDLSCNR|VLSIAQAHSPAFSCEQVR
Glaucoma vs. Cataract	CHIT1_HUMAN	Q13231	1.65959	3.15927	20	0.0204656	TRUE	TRUE	Chitotriosidase-1	FTDMVATANNR.2|FTTLVQDLANAFQQEAQTSGK.3|LVC(cam)YFTNWAQYR.2|SSFYSC(cam)AAGR.2	FTDMVATANNR|FTTLVQDLANAFQQEAQTSGK|LVCYFTNWAQYR|SSFYSCAAGR
Glaucoma vs. Cataract	CO8B_HUMAN	P07358	1.01432	2.01994	60	0.0335368	TRUE	TRUE	Complement component C8 beta chain	DTMVEDLVVLVR.2|FRKPYNVESYTPQTQGK.3|GDYTLNNVHAC(cam)AK.2|GDYTLNNVHAC(cam)AK.3|IPGIFELGISSQSDR.2|LPLEYSYGEYR.2|RLPLEYSYGEYR.3|SDLEVAHYK.2|SGFSFGFK.2|VKVEPLYELVTATDFAYSSTVR.3|YAYLLQPSQFHGEPC(cam)NFSDKEVEDC(cam)VTNRPC(cam)R.4|YAYLLQPSQFHGEPC(cam)NFSDKEVEDC(cam)VTNRPC(cam)R.5	DTMVEDLVVLVR|FRKPYNVESYTPQTQGK|GDYTLNNVHACAK|IPGIFELGISSQSDR|LPLEYSYGEYR|RLPLEYSYGEYR|SDLEVAHYK|SGFSFGFK|VKVEPLYELVTATDFAYSSTVR|YAYLLQPSQFHGEPCNFSDKEVEDCVTNRPCR
Glaucoma vs. Cataract	CO9_HUMAN	P02748	1.65572	3.1508	90	3.43e-07	TRUE	TRUE	Complement component C9	AEQC(cam)C(cam)EETASSISLHGK.3|C(cam)LC(cam)AC(cam)PFKFEGIAC(cam)EISK.3|C(cam)TDAVGDRR.2|DRDGNTLTYYR.2|DRDGNTLTYYR.3|DVVLTTTFVDDIK.2|FEGIAC(cam)EISK.2|FTPTETNKAEQC(cam)C(cam)EETASSISLHGK.3|FTPTETNKAEQC(cam)C(cam)EETASSISLHGK.4|LSPIYNLVPVK.2|NRDVVLTTTFVDDIK.2|NRDVVLTTTFVDDIK.3|RPWNVASLIYETK.2|RPWNVASLIYETK.3|SIEVFGQFNGK.2|TEHYEEQIEAFK.2|TEHYEEQIEAFK.3|TSNFNAAISLK.2	AEQCCEETASSISLHGK|CLCACPFKFEGIACEISK|CTDAVGDRR|DRDGNTLTYYR|DVVLTTTFVDDIK|FEGIACEISK|FTPTETNKAEQCCEETASSISLHGK|LSPIYNLVPVK|NRDVVLTTTFVDDIK|RPWNVASLIYETK|SIEVFGQFNGK|TEHYEEQIEAFK|TSNFNAAISLK
Glaucoma vs. Cataract	CO9_HUMAN;DOC10_HUMAN	P02748;Q96BY6	1.4901	2.80908	5	0.00443412	TRUE	TRUE	Complement component C9;Dedicator of cytokinesis protein 10	KYAFELK.2	KYAFELK
Glaucoma vs. Cataract	CRBS_HUMAN	P22914	-2.7514	0.148507	60	3.6e-08	TRUE	TRUE	Beta-crystallin S	EYRKPIDWGAASPAVQSFR.3|EYRKPIDWGAASPAVQSFR.4|GDFSGQMYETTEDC(cam)PSIMEQFHMR.3|ITFYEDK.2|ITFYEDKNFQGR.2|ITFYEDKNFQGR.3|KPIDWGAASPAVQSFR.2|KPIDWGAASPAVQSFR.3|QYLLDKK.2|RYDC(cam)DC(cam)DC(cam)ADFHTYLSR.3|RYDC(cam)DC(cam)DC(cam)ADFHTYLSR.4|YDC(cam)DC(cam)DC(cam)ADFHTYLSR.3	EYRKPIDWGAASPAVQSFR|GDFSGQMYETTEDCPSIMEQFHMR|ITFYEDK|ITFYEDKNFQGR|KPIDWGAASPAVQSFR|QYLLDKK|RYDCDCDCADFHTYLSR|YDCDCDCADFHTYLSR
Glaucoma vs. Cataract	CREG1_HUMAN	O75629	-3.39104	0.0953224	5	0.0435872	TRUE	TRUE	Protein CREG1	FVTHVSDWGALATISTLEAVR.3	FVTHVSDWGALATISTLEAVR
Glaucoma vs. Cataract	CRYAA_HUMAN	P02489	-1.99616	0.250665	15	0.0432698	TRUE	TRUE	Alpha-crystallin A chain	(ac)MDVTIQHPWFK.2|HFSPEDLTVK.2|IQTGLDATHAER.2	HFSPEDLTVK|IQTGLDATHAER|MDVTIQHPWFK
Glaucoma vs. Cataract	ENOA_HUMAN	P06733	-2.13445	0.227754	85	3.27e-05	TRUE	TRUE	Alpha-enolase	AVEHINK.2|DATNVGDEGGFAPNILENK.2|EGLELLK.2|GNPTVEVDLFTSK.2|IEEELGSK.2|IGAEVYHNLK.2|KLNVTEQEK.2|KLNVTEQEKIDK.2|LAM(ox)QEFM(ox)ILPVGAANFR.2|NFRNPLAK.2|SC(cam)NC(cam)LLLK.2|SGKYDLDFK.2|SGKYDLDFKSPDDPSR.3|VNQIGSVTESLQAC(cam)K.2|VVIGM(ox)DVAASEFFR.2|YISPDQLADLYK.2|YNQLLR.2	AVEHINK|DATNVGDEGGFAPNILENK|EGLELLK|GNPTVEVDLFTSK|IEEELGSK|IGAEVYHNLK|KLNVTEQEK|KLNVTEQEKIDK|LAMQEFMILPVGAANFR|NFRNPLAK|SCNCLLLK|SGKYDLDFK|SGKYDLDFKSPDDPSR|VNQIGSVTESLQACK|VVIGMDVAASEFFR|YISPDQLADLYK|YNQLLR
Glaucoma vs. Cataract	ENOA_HUMAN;ENOB_HUMAN;ENOG_HUMAN	P06733;P13929;P09104	-2.81122	0.142475	5	0.0440393	TRUE	TRUE	Alpha-enolase;Beta-enolase;Gamma-enolase	AAVPSGASTGIYEALELR.2	AAVPSGASTGIYEALELR
Glaucoma vs. Cataract	FA5_HUMAN	P12259	-1.1936	0.437209	55	0.00569672	TRUE	TRUE	Coagulation factor V	ASKPGWWLLNTEVGENQR.3|AVQPGETYTYK.2|AWGESTPLANKPGK.3|ETDIEDSDDIPEDTTYKK.3|GEYEEHLGILGPIIR.3|IFEGNTNTK.2|ITAIITQGC(cam)K.2|LSEGASYLDHTFPAEK.3|MDDAVAPGR.2|NKADKPLSIHPQGIR.4|SEAYNTFSER.2	ASKPGWWLLNTEVGENQR|AVQPGETYTYK|AWGESTPLANKPGK|ETDIEDSDDIPEDTTYKK|GEYEEHLGILGPIIR|IFEGNTNTK|ITAIITQGCK|LSEGASYLDHTFPAEK|MDDAVAPGR|NKADKPLSIHPQGIR|SEAYNTFSER
Glaucoma vs. Cataract	FABP5_HUMAN	Q01469	-1.51489	0.349924	30	0.0432698	TRUE	TRUE	Fatty acid-binding protein, epidermal	(ac)ATVQQLEGR.2|ELGVGIALR.2|FEETTADGRK.2|LVVEC(cam)VMNNVTC(cam)TR.2|TTQFSC(cam)TLGEK.2|TTQFSC(cam)TLGEKFEETTADGR.3	ATVQQLEGR|ELGVGIALR|FEETTADGRK|LVVECVMNNVTCTR|TTQFSCTLGEK|TTQFSCTLGEKFEETTADGR
Glaucoma vs. Cataract	FCGBP_HUMAN	Q9Y6R7	1.07102	2.10092	190	4.87e-06	TRUE	TRUE	IgGFc-binding protein	AGC(cam)VAESTAVC(cam)R.2|AIGYATAADC(cam)GR.2|AISGLTIDGHAVGAK.2|ALASYVAAC(cam)QAAGVVIEDWR.2|ASQHGSDVVIETDFGLR.2|ASQHGSDVVIETDFGLR.3|EGC(cam)VC(cam)DAGFVLSGDTC(cam)VPVGQC(cam)GC(cam)LHDGR.3|FAVLQENVAWGNGR.2|FDFM(ox)GTC(cam)VYVLAQTC(cam)GTRPGLHR.4|GATTSPGVYELSSR.2|GEVGFVLVDNQR.2|GMVC(cam)QEHSC(cam)KPGQVC(cam)QPSGGILSC(cam)VTK.4|GNPAVSYVR.2|KYQKEEFC(cam)GLLSSPTGPLSSC(cam)HK.4|LDGPFAVC(cam)HDTLDPRPFLE…	AGCVAESTAVCR|AIGYATAADCGR|AISGLTIDGHAVGAK|ALASYVAACQAAGVVIEDWR|ASQHGSDVVIETDFGLR|EGCVCDAGFVLSGDTCVPVGQCGCLHDGR|FAVLQENVAWGNGR|FDFMGTCVYVLAQTCGTRPGLHR|GATTSPGVYELSSR|GEVGFVLVDNQR|GMVCQEHSCKPGQVCQPSGGILSCVTK|GNPAVSYVR|KYQKEEFCGLLSSPTGPLSSCHK|LDGPFAVCHDTLDPRPFLEQCVYDLCVVGGER|LLFDGDAHLLMSIPSPFR|LRVPAAYAGSLCGLCGNYNQDPADDLK|NMVLQTTK|RFDFMGTCVYVLAQTCGTRPGLHR|RPDFCPFQCPAHSHYELCGDSCPGSCPSLSAPEGCESACR|SLAA…
Glaucoma vs. Cataract	FETUA_HUMAN	P02765	1.15111	2.22085	90	0.00153664	TRUE	TRUE	Alpha-2-HS-glycoprotein	ATLSEK.1|EHAVEGDC(cam)DFQLLK.2|EHAVEGDC(cam)DFQLLK.3|FSVVYAK.1|FSVVYAK.2|HTFM(ox)GVVSLGSPSGEVSHPR.3|HTFM(ox)GVVSLGSPSGEVSHPR.4|HTFMGVVSLGSPSGEVSHPR.2|HTFMGVVSLGSPSGEVSHPR.3|HTFMGVVSLGSPSGEVSHPR.4|HTLNQIDEVK.2|LDGKFSVVYAK.2|LDGKFSVVYAK.3|QLKEHAVEGDC(cam)DFQLLK.2|QLKEHAVEGDC(cam)DFQLLK.3|QLKEHAVEGDC(cam)DFQLLK.4|TVVQPSVGAAAGPVVPPC(cam)PGR.2|TVVQPSVGAAAGPVVPPC(cam)PGR.3	ATLSEK|EHAVEGDCDFQLLK|FSVVYAK|HTFMGVVSLGSPSGEVSHPR|HTLNQIDEVK|LDGKFSVVYAK|QLKEHAVEGDCDFQLLK|TVVQPSVGAAAGPVVPPCPGR
Glaucoma vs. Cataract	FGFP2_HUMAN	Q9BYJ0	1.66383	3.16857	20	0.0164372	TRUE	TRUE	Fibroblast growth factor-binding protein 2	LHHAC(cam)QGAPVLRPSVC(cam)R.3|LHHAC(cam)QGAPVLRPSVC(cam)R.4|NTDQTYWC(cam)EYR.2|QGSTGEEFHFQTGGR.3	LHHACQGAPVLRPSVCR|NTDQTYWCEYR|QGSTGEEFHFQTGGR
Glaucoma vs. Cataract	GELS_HUMAN	P06396	1.14723	2.21487	145	0.000347608	TRUE	TRUE	Gelsolin	AQPVQVAEGSEPDGFWEALGGK.2|AQPVQVAEGSEPDGFWEALGGK.3|DPDQTDGLGLSYLSSHIANVER.3|EPAHLMSLFGGKPM(ox)IIYK.3|EPAHLMSLFGGKPMIIYK.2|EPAHLMSLFGGKPMIIYK.3|IEGSNKVPVDPATYGQFYGGDSYIILYNYR.3|NWRDPDQTDGLGLSYLSSHIANVER.3|NWRDPDQTDGLGLSYLSSHIANVER.4|PNSM(ox)VVEHPEFLK.3|PNSMVVEHPEFLK.2|PNSMVVEHPEFLK.3|TGAQELLR.2|TPSAAYLWVGTGASEAEK.2|VHVSEEGTEPEAMLQVLGPK.3|VHVSEEGTEPEAMLQVLGPKPALPAGTEDTAK.4|VHVSEEGTEPEAMLQVLGPKPALPAG…	AQPVQVAEGSEPDGFWEALGGK|DPDQTDGLGLSYLSSHIANVER|EPAHLMSLFGGKPMIIYK|IEGSNKVPVDPATYGQFYGGDSYIILYNYR|NWRDPDQTDGLGLSYLSSHIANVER|PNSMVVEHPEFLK|TGAQELLR|TPSAAYLWVGTGASEAEK|VHVSEEGTEPEAMLQVLGPK|VHVSEEGTEPEAMLQVLGPKPALPAGTEDTAK|VHVSEEGTEPEAMLQVLGPKPALPAGTEDTAKEDAANR|VPEARPNSMVVEHPEFLK|VPFDAATLHTSTAMAAQHGMDDDGTGQK|VVQGKEPAHLMSLFGGKPMIIYK
Glaucoma vs. Cataract	GNS_HUMAN	P15586	-1.02427	0.491659	10	0.047053	TRUE	TRUE	N-acetylglucosamine-6-sulfatase	AFQNVFAPR.2|WQTLLSVDDLVEK.2	AFQNVFAPR|WQTLLSVDDLVEK
Glaucoma vs. Cataract	GSTP1_HUMAN	P09211	-2.59185	0.165873	20	0.000251888	TRUE	TRUE	Glutathione S-transferase P	ALPGQLKPFETLLSQNQGGK.3|ASC(cam)LYGQLPK.2|PPYTVVYFPVR.2|YISLIYTNYEAGKDDYVK.3	ALPGQLKPFETLLSQNQGGK|ASCLYGQLPK|PPYTVVYFPVR|YISLIYTNYEAGKDDYVK
Glaucoma vs. Cataract	HBG1_HUMAN;HBG2_HUMAN	P69891;P69892	-1.80768	0.28565	40	0.040041	TRUE	TRUE	Hemoglobin subunit gamma-1;Hemoglobin subunit gamma-2	EFTPEVQASWQK.2|FFDSFGNLSSASAIM(ox)GNPK.2|GHFTEEDKATITSLWGK.3|HLDDLKGTFAQLSELHC(cam)DKLHVDPENFK.5|KVLTSLGDAIK.2|LLGNVLVTVLAIHFGK.3|VLTSLGDAIK.2|VNVEDAGGETLGR.2	EFTPEVQASWQK|FFDSFGNLSSASAIMGNPK|GHFTEEDKATITSLWGK|HLDDLKGTFAQLSELHCDKLHVDPENFK|KVLTSLGDAIK|LLGNVLVTVLAIHFGK|VLTSLGDAIK|VNVEDAGGETLGR
Glaucoma vs. Cataract	HPTR_HUMAN;HPT_HUMAN	P00739;P00738	-2.17779	0.221015	115	3.64e-11	TRUE	TRUE	Haptoglobin-related protein;Haptoglobin	AVGDKLPEC(cam)EAVC(cam)GK.2|AVGDKLPEC(cam)EAVC(cam)GK.3|AVGDKLPEC(cam)EAVC(cam)GKPK.2|AVGDKLPEC(cam)EAVC(cam)GKPK.3|AVGDKLPEC(cam)EAVC(cam)GKPK.4|DIAPTLTLYVGK.2|DIAPTLTLYVGKK.2|DIAPTLTLYVGKK.3|ILGGHLDAK.2|KQLVEIEK.2|LPEC(cam)EAVC(cam)GKPK.2|LPEC(cam)EAVC(cam)GKPK.3|LRTEGDGVYTLNDK.2|LRTEGDGVYTLNDKK.2|LRTEGDGVYTLNDKK.3|LRTEGDGVYTLNDKK.4|NPANPVQR.2|QLVEIEK.2|SC(cam)AVAEYGVYVK.2|TEGDGVYTLNDK.2|TEGDGV…	AVGDKLPECEAVCGK|AVGDKLPECEAVCGKPK|DIAPTLTLYVGK|DIAPTLTLYVGKK|ILGGHLDAK|KQLVEIEK|LPECEAVCGKPK|LRTEGDGVYTLNDK|LRTEGDGVYTLNDKK|NPANPVQR|QLVEIEK|SCAVAEYGVYVK|TEGDGVYTLNDK|TEGDGVYTLNDKK|VMPICLPSK
Glaucoma vs. Cataract	HS71L_HUMAN;HSP71_HUMAN;HSP72_HUMAN;HSP76_HUMAN;HSP77_HUMAN;HSP7C_HUMAN	P34931;P08107;P54652;P17066;P48741;P11142	-2.22887	0.213326	5	0.0414741	TRUE	TRUE	Heat shock 70 kDa protein 1-like;Heat shock 70 kDa protein 1A/1B;Heat shock-related 70 kDa protein 2;Heat shock 70 kDa protein 6;Putative heat shock 70 kDa protein 7;Heat shock cognate 71 kDa protein	TTPSYVAFTDTER.2	TTPSYVAFTDTER
Glaucoma vs. Cataract	HSPB1_HUMAN	P04792	-3.28599	0.102522	10	0.00341007	TRUE	TRUE	Heat shock protein beta-1	LFDQAFGLPR.2|VSLDVNHFAPDELTVK.3	LFDQAFGLPR|VSLDVNHFAPDELTVK
Glaucoma vs. Cataract	HV305_HUMAN;HV316_HUMAN	P01766;P01777	-1.89132	0.26956	10	0.0440393	TRUE	TRUE	Ig heavy chain V-III region BRO;Ig heavy chain V-III region TEI	EVQLVESGGGLVQPGGSLR.2|EVQLVESGGGLVQPGGSLR.3	EVQLVESGGGLVQPGGSLR
Glaucoma vs. Cataract	IGHG3_HUMAN	P01860	-1.32746	0.398469	50	0.0456213	TRUE	TRUE	Ig gamma-3 chain C region	C(cam)PAPELLGGPSVFLFPPKPK.3|TPEVTC(cam)VVVDVSHEDPEVQFK.3|VELKTPLGDTTHTC(cam)PR.3|VELKTPLGDTTHTC(cam)PR.4|WQQGNIFSC(cam)SVM(ox)HEALHNR.3|WQQGNIFSC(cam)SVM(ox)HEALHNR.4|WQQGNIFSC(cam)SVMHEALHNR.3|WQQGNIFSC(cam)SVMHEALHNR.4|WYVDGVEVHNAK.2|WYVDGVEVHNAK.3	CPAPELLGGPSVFLFPPKPK|TPEVTCVVVDVSHEDPEVQFK|VELKTPLGDTTHTCPR|WQQGNIFSCSVMHEALHNR|WYVDGVEVHNAK
Glaucoma vs. Cataract	IGLL5_HUMAN;LAC1_HUMAN	B9A064;P0CG04	-1.56891	0.337064	10	0.0456213	TRUE	TRUE	Immunoglobulin lambda-like polypeptide 5;Ig lambda-1 chain C regions	ANPTVTLFPPSSEELQANK.2|ANPTVTLFPPSSEELQANK.3	ANPTVTLFPPSSEELQANK
Glaucoma vs. Cataract	IMPG2_HUMAN	Q9BZV3	-1.4313	0.370797	5	0.0104119	TRUE	TRUE	Interphotoreceptor matrix proteoglycan 2	SAVSFLLPEESTDLSLATK.2	SAVSFLLPEESTDLSLATK
Glaucoma vs. Cataract	ITIH1_HUMAN	P19827	1.42923	2.69303	85	0.00222186	TRUE	TRUE	Inter-alpha-trypsin inhibitor heavy chain H1	ADVQAHGEGQEFSITC(cam)LVDEEEM(ox)KK.4|ADVQAHGEGQEFSITC(cam)LVDEEEMKK.4|ELAAQTIK.2|ELAAQTIKK.2|EVAFDLEIPK.2|FAHYVVTSQVVNTANEAR.2|FAHYVVTSQVVNTANEAR.3|GMADQDGLKPTIDKPSEDSPPLEMLGPR.4|GSLVQASEANLQAAQDFVR.2|IYEDHDATQQLQGFYSQVAK.3|NHMQYEIVIK.2|PLLVDVDLQYPQDAVLALTQNHHK.3|PLLVDVDLQYPQDAVLALTQNHHK.4|QYYEGSEIVVAGR.2|TMEQFTIHLTVNPQSK.3|VTFQLTYEEVLK.2|VTFQLTYEEVLKR.3	ADVQAHGEGQEFSITCLVDEEEMKK|ELAAQTIK|ELAAQTIKK|EVAFDLEIPK|FAHYVVTSQVVNTANEAR|GMADQDGLKPTIDKPSEDSPPLEMLGPR|GSLVQASEANLQAAQDFVR|IYEDHDATQQLQGFYSQVAK|NHMQYEIVIK|PLLVDVDLQYPQDAVLALTQNHHK|QYYEGSEIVVAGR|TMEQFTIHLTVNPQSK|VTFQLTYEEVLK|VTFQLTYEEVLKR
Glaucoma vs. Cataract	ITIH2_HUMAN	P19823	1.60785	3.04798	80	0.000146259	TRUE	TRUE	Inter-alpha-trypsin inhibitor heavy chain H2	AEDHFSVIDFNQNIR.3|AHVSFKPTVAQQR.2|AHVSFKPTVAQQR.3|ETAVDGELVVLYDVK.2|FLHVPDTFEGHFDGVPVISK.3|FLHVPDTFEGHFDGVPVISK.4|HLEVDVWVIEPQGLR.2|IYGNQDTSSQLK.2|MATTMIQSK.2|NDLISATK.2|SILQM(ox)SLDHHIVTPLTSLVIENEAGDER.4|SILQMSLDHHIVTPLTSLVIENEAGDER.4|SSALDMENFR.2|TEVNVLPGAK.2|VVNNSPQPQNVVFDVQIPK.2|VVNNSPQPQNVVFDVQIPK.3	AEDHFSVIDFNQNIR|AHVSFKPTVAQQR|ETAVDGELVVLYDVK|FLHVPDTFEGHFDGVPVISK|HLEVDVWVIEPQGLR|IYGNQDTSSQLK|MATTMIQSK|NDLISATK|SILQMSLDHHIVTPLTSLVIENEAGDER|SSALDMENFR|TEVNVLPGAK|VVNNSPQPQNVVFDVQIPK
Glaucoma vs. Cataract	ITIH4_HUMAN	Q14624	1.4925	2.81376	155	4.08e-07	TRUE	TRUE	Inter-alpha-trypsin inhibitor heavy chain H4	AEAQAQYSAAVAK.2|AGFSWIEVTFK.2|ANTVQEATFQMELPK.2|ANTVQEATFQMELPKK.3|DQFNLIVFSTEATQWRPSLVPASAENVNK.3|EKAEAQAQYSAAVAK.2|ETLFSVMPGLK.2|FAHTVVTSR.2|FSSHVGGTLGQFYQEVLWGSPAASDDGRR.3|GPDVLTATVSGK.2|ITFELVYEELLKR.3|LALDNGGLAR.2|LGVYELLLK.2|LQDRGPDVLTATVSGK.2|LQDRGPDVLTATVSGK.3|M(ox)NFRPGVLSSR.3|MNFRPGVLSSR.2|MNFRPGVLSSR.3|NMEQFQVSVSVAPNAK.2|NPLVWVHASPEHVVVTR.2|NPLVWVHASPEHVVVTR.3|NPLVWVHASPEHVVVTR.4|NVHSG…	AEAQAQYSAAVAK|AGFSWIEVTFK|ANTVQEATFQMELPK|ANTVQEATFQMELPKK|DQFNLIVFSTEATQWRPSLVPASAENVNK|EKAEAQAQYSAAVAK|ETLFSVMPGLK|FAHTVVTSR|FSSHVGGTLGQFYQEVLWGSPAASDDGRR|GPDVLTATVSGK|ITFELVYEELLKR|LALDNGGLAR|LGVYELLLK|LQDRGPDVLTATVSGK|MNFRPGVLSSR|NMEQFQVSVSVAPNAK|NPLVWVHASPEHVVVTR|NVHSGSTFFK|QLGLPGPPDVPDHAAYHPFR|RLDYQEGPPGVEISCWSVEL|RLGVYELLLK|SPEQQETVLDGNLIIR|WKETLFSVMPGLK|YIFHNFMER
Glaucoma vs. Cataract	K1C16_HUMAN	P08779	1.52039	2.86868	35	0.041653	TRUE	TRUE	Keratin, type I cytoskeletal 16	APSTYGGGLSVSSR.2|DAETWFLSK.2|IIAATIENAQPILQIDNAR.3|SEVTELRR.2|TDLEM(ox)QIEGLKEELAYLR.3|TEELNKEVASNSELVQSSR.3|TKYEHELALR.3	APSTYGGGLSVSSR|DAETWFLSK|IIAATIENAQPILQIDNAR|SEVTELRR|TDLEMQIEGLKEELAYLR|TEELNKEVASNSELVQSSR|TKYEHELALR
Glaucoma vs. Cataract	K2C5_HUMAN	P13647	-1.37675	0.385086	25	0.0484427	TRUE	TRUE	Keratin, type II cytoskeletal 5	ISISTSGGSFR.2|LAELEEALQK.2|NKLAELEEALQK.2|NKLAELEEALQK.3|VSLAGAC(cam)GVGGYGSR.2	ISISTSGGSFR|LAELEEALQK|NKLAELEEALQK|VSLAGACGVGGYGSR
Glaucoma vs. Cataract	KPYM_HUMAN;KPYR_HUMAN	P14618;P30613	-2.38593	0.191321	5	0.00766139	TRUE	TRUE	Pyruvate kinase isozymes M1/M2;Pyruvate kinase isozymes R/L	GDLGIEIPAEK.2	GDLGIEIPAEK
Glaucoma vs. Cataract	LDHA_HUMAN	P00338	-2.74928	0.148725	15	0.0478024	TRUE	TRUE	L-lactate dehydrogenase A chain	LVIITAGAR.2|TLHPDLGTDKDKEQWK.4|VTLTSEEEAR.2	LVIITAGAR|TLHPDLGTDKDKEQWK|VTLTSEEEAR
Glaucoma vs. Cataract	LFTY1_HUMAN;LFTY2_HUMAN	O75610;O00292	2.80825	7.00436	25	0.00259258	TRUE	TRUE	Left-right determination factor 1;Left-right determination factor 2	AFDVTEAVNFWQQLSR.2|AFDVTEAVNFWQQLSRPR.3|LFQEPVPK.2|LPPNSELVQAVLR.2|LVSVHESGWK.2	AFDVTEAVNFWQQLSR|AFDVTEAVNFWQQLSRPR|LFQEPVPK|LPPNSELVQAVLR|LVSVHESGWK
Glaucoma vs. Cataract	MGP_HUMAN	P08493	1.89262	3.71308	10	0.0202473	TRUE	TRUE	Matrix Gla protein	NANTFISPQQR.2|YAMVYGYNAAYNR.2	NANTFISPQQR|YAMVYGYNAAYNR
Glaucoma vs. Cataract	MIF_HUMAN	P14174	-2.50604	0.176038	5	0.0341437	TRUE	TRUE	Macrophage migration inhibitory factor	LLC(cam)GLLAER.2	LLCGLLAER
Glaucoma vs. Cataract	MMP2_HUMAN	P08253	1.68116	3.20686	45	0.0039534	TRUE	TRUE	72 kDa type IV collagenase	AFQVWSDVTPLR.2|DGLLAHAFAPGTGVGGDSHFDDDELWTLGEGQVVR.4|ESC(cam)NLFVLK.2|EYNSC(cam)TDTGR.2|IIGYTPDLDPETVDDAFAR.2|MWC(cam)ATTANYDDDRK.3|TDKELAVQYLNTFYGC(cam)PK.3|TYIFAGDKFWR.3|YESC(cam)TSAGR.2	AFQVWSDVTPLR|DGLLAHAFAPGTGVGGDSHFDDDELWTLGEGQVVR|ESCNLFVLK|EYNSCTDTGR|IIGYTPDLDPETVDDAFAR|MWCATTANYDDDRK|TDKELAVQYLNTFYGCPK|TYIFAGDKFWR|YESCTSAGR
Glaucoma vs. Cataract	NEUS_HUMAN	Q99574	-2.45435	0.18246	20	0.0369268	TRUE	TRUE	Neuroserpin	ALGITEIFIK.2|AQLVEEWANSVK.2|FTVEQEIDLKDVLK.3|QEVPLATLEPLVK.2	ALGITEIFIK|AQLVEEWANSVK|FTVEQEIDLKDVLK|QEVPLATLEPLVK
Glaucoma vs. Cataract	NGAL_HUMAN	P80188	1.5241	2.87608	40	0.0152462	TRUE	TRUE	Neutrophil gelatinase-associated lipocalin	SLGLPENHIVFPVPIDQC(cam)IDG.2|SYPGLTSYLVR.2|TFVPGC(cam)QPGEFTLGNIK.2|TKELTSELKENFIR.3|VPLQQNFQDNQFQGK.2|VVSTNYNQHAMVFFK.2|VVSTNYNQHAMVFFK.3|WYVVGLAGNAILR.2	SLGLPENHIVFPVPIDQCIDG|SYPGLTSYLVR|TFVPGCQPGEFTLGNIK|TKELTSELKENFIR|VPLQQNFQDNQFQGK|VVSTNYNQHAMVFFK|WYVVGLAGNAILR
Glaucoma vs. Cataract	NRCAM_HUMAN	Q92823	-1.03125	0.489286	30	0.00231745	TRUE	TRUE	Neuronal cell adhesion molecule	AETYEGVYQC(cam)TAR.2|ENIVIQC(cam)EAK.2|KIDGDTIIFSNVQER.3|NALGAIHHTISVR.3|SLPSEASEQYLTK.2|VFNTPEGVPSAPSSLK.2	AETYEGVYQCTAR|ENIVIQCEAK|KIDGDTIIFSNVQER|NALGAIHHTISVR|SLPSEASEQYLTK|VFNTPEGVPSAPSSLK
Glaucoma vs. Cataract	NTRI_HUMAN	Q9P121	-2.34081	0.197399	10	0.0081669	TRUE	TRUE	Neurotrimin	VHLIVQVSPK.2|VTVNYPPYISEAK.2	VHLIVQVSPK|VTVNYPPYISEAK
Glaucoma vs. Cataract	PEBP1_HUMAN	P30086	-2.51343	0.175139	25	0.000360008	TRUE	TRUE	Phosphatidylethanolamine-binding protein 1	GNDISSGTVLSDYVGSGPPK.2|LYEQLSGK.2|LYTLVLTDPDAPSR.2|NRPTSISWDGLDSGK.3|VLTPTQVK.2	GNDISSGTVLSDYVGSGPPK|LYEQLSGK|LYTLVLTDPDAPSR|NRPTSISWDGLDSGK|VLTPTQVK
Glaucoma vs. Cataract	PGK1_HUMAN	P00558	-2.87206	0.136592	15	0.00771721	TRUE	TRUE	Phosphoglycerate kinase 1	AC(cam)ANPAAGSVILLENLR.2|ALESPERPFLAILGGAK.3|ITLPVDFVTADKFDENAK.3	ACANPAAGSVILLENLR|ALESPERPFLAILGGAK|ITLPVDFVTADKFDENAK
Glaucoma vs. Cataract	PGRP2_HUMAN	Q96PD5	1.05425	2.07664	45	0.0137834	TRUE	TRUE	N-acetylmuramoyl-L-alanine amidase	AKSPPTM(ox)VDSLLAVTLAGNLGLTFLR.3|DGSPDVTTADIGANTPDATK.2|EYGVVLAPDGSTVAVEPLLAGLEAGLQGR.3|GC(cam)PDVQASLPDAK.2|GSQTQSHPDLGTEGC(cam)WDQLSAPR.3|PSLSHLLSQYYGAGVAR.2|PSLSHLLSQYYGAGVAR.3|RVINLPLDSM(ox)AAPWETGDTFPDVVAIAPDVR.3|WGAAPYR.2	AKSPPTMVDSLLAVTLAGNLGLTFLR|DGSPDVTTADIGANTPDATK|EYGVVLAPDGSTVAVEPLLAGLEAGLQGR|GCPDVQASLPDAK|GSQTQSHPDLGTEGCWDQLSAPR|PSLSHLLSQYYGAGVAR|RVINLPLDSMAAPWETGDTFPDVVAIAPDVR|WGAAPYR
Glaucoma vs. Cataract	PRDX1_HUMAN	Q06830	-3.47912	0.089677	15	0.00611463	TRUE	TRUE	Peroxiredoxin-1	ATAVMPDGQFK.2|HGEVC(cam)PAGWKPGSDTIKPDVQK.4|LVQAFQFTDK.2	ATAVMPDGQFK|HGEVCPAGWKPGSDTIKPDVQK|LVQAFQFTDK
Glaucoma vs. Cataract	PRDX2_HUMAN	P32119	-1.31073	0.403117	75	0.0464456	TRUE	TRUE	Peroxiredoxin-2	ATAVVDGAFK.2|ATAVVDGAFKEVK.2|ATAVVDGAFKEVK.3|EGGLGPLNIPLLADVTR.2|EGGLGPLNIPLLADVTRR.3|GLFIIDGK.2|IGKPAPDFK.2|KLGC(cam)EVLGVSVDSQFTHLAWINTPR.3|KLGC(cam)EVLGVSVDSQFTHLAWINTPR.4|LGC(cam)EVLGVSVDSQFTHLAWINTPR.3|LSEDYGVLK.2|LSEDYGVLKTDEGIAYR.3|RLSEDYGVLK.2|RLSEDYGVLKTDEGIAYR.3|TDEGIAYR.2	ATAVVDGAFK|ATAVVDGAFKEVK|EGGLGPLNIPLLADVTR|EGGLGPLNIPLLADVTRR|GLFIIDGK|IGKPAPDFK|KLGCEVLGVSVDSQFTHLAWINTPR|LGCEVLGVSVDSQFTHLAWINTPR|LSEDYGVLK|LSEDYGVLKTDEGIAYR|RLSEDYGVLK|RLSEDYGVLKTDEGIAYR|TDEGIAYR
Glaucoma vs. Cataract	PRDX6_HUMAN	P30041	-1.63368	0.322265	45	0.0204544	TRUE	TRUE	Peroxiredoxin-6	DFTPVC(cam)TTELGR.2|DINAYNC(cam)EEPTEK.2|FHDFLGDSWGILFSHPR.3|LIALSIDSVEDHLAWSK.3|LPFPIIDDR.2|LSILYPATTGR.2|NFDEILR.2|PGGLLLGDVAPNFEANTTVGR.2|VVISLQLTAEKR.3	DFTPVCTTELGR|DINAYNCEEPTEK|FHDFLGDSWGILFSHPR|LIALSIDSVEDHLAWSK|LPFPIIDDR|LSILYPATTGR|NFDEILR|PGGLLLGDVAPNFEANTTVGR|VVISLQLTAEKR
Glaucoma vs. Cataract	PTN_HUMAN	P21246	-1.53421	0.345269	10	0.0369268	TRUE	TRUE	Pleiotrophin	LTKPKPQAESK.2|TVTISKPC(cam)GK.2	LTKPKPQAESK|TVTISKPCGK
Glaucoma vs. Cataract	RL40_HUMAN;RS27A_HUMAN;UBB_HUMAN;UBC_HUMAN	P62987;P62979;P0CG47;P0CG48	-1.94523	0.259673	10	0.0147834	TRUE	TRUE	Ubiquitin-60S ribosomal protein L40;Ubiquitin-40S ribosomal protein S27a;Polyubiquitin-B;Polyubiquitin-C	ESTLHLVLR.2|TITLEVEPSDTIENVK.2	ESTLHLVLR|TITLEVEPSDTIENVK
Glaucoma vs. Cataract	RTBDN_HUMAN	Q9BSG5	1.1703	2.25059	50	0.0233642	TRUE	TRUE	Retbindin	GKLHLAGPC(cam)C(cam)PSEMDTTETSGPGNHPER.4|GKLHLAGPC(cam)C(cam)PSEMDTTETSGPGNHPER.5|LHLAGPC(cam)C(cam)PSEM(ox)DTTETSGPGNHPER.4|LHLAGPC(cam)C(cam)PSEMDTTETSGPGNHPER.3|LHLAGPC(cam)C(cam)PSEMDTTETSGPGNHPER.4|RGC(cam)EPSC(cam)LTYGQTFADGTDLC(cam)R.3|SALGHALPVAAPGAR.2|SALGHALPVAAPGAR.3|SQQHHGLAADLGK.2|SQQHHGLAADLGK.3	GKLHLAGPCCPSEMDTTETSGPGNHPER|LHLAGPCCPSEMDTTETSGPGNHPER|RGCEPSCLTYGQTFADGTDLCR|SALGHALPVAAPGAR|SQQHHGLAADLGK
Glaucoma vs. Cataract	SCG3_HUMAN	Q8WXD2	-1.16315	0.446536	20	0.00171375	TRUE	TRUE	Secretogranin-3	GILDKEEAEAIKR.3|LIDDYDSTK.2|LNVEDVDSTK.2|SSPLDNKLNVEDVDSTK.3	GILDKEEAEAIKR|LIDDYDSTK|LNVEDVDSTK|SSPLDNKLNVEDVDSTK
Glaucoma vs. Cataract	SEM4B_HUMAN	Q9NPR2	-1.18986	0.438347	15	0.0440393	TRUE	TRUE	Semaphorin-4B	VHIIEELQIFSSGQPVQNLLLDTHR.4|VPGLHHTYDVLFLGTGDGR.3|VPGLHHTYDVLFLGTGDGR.4	VHIIEELQIFSSGQPVQNLLLDTHR|VPGLHHTYDVLFLGTGDGR
Glaucoma vs. Cataract	SODC_HUMAN	P00441	-1.51795	0.349183	40	0.00443412	TRUE	TRUE	Superoxide dismutase [Cu-Zn]	ADDLGKGGNEESTK.2|ADDLGKGGNEESTK.3|AVC(cam)VLKGDGPVQGIINFEQK.3|GDGPVQGIINFEQK.2|GLTEGLHGFHVHEFGDNTAGC(cam)TSAGPHFNPLSR.4|GLTEGLHGFHVHEFGDNTAGC(cam)TSAGPHFNPLSR.5|HVGDLGNVTADKDGVADVSIEDSVISLSGDHC(cam)IIGR.4|HVGDLGNVTADKDGVADVSIEDSVISLSGDHC(cam)IIGR.5	ADDLGKGGNEESTK|AVCVLKGDGPVQGIINFEQK|GDGPVQGIINFEQK|GLTEGLHGFHVHEFGDNTAGCTSAGPHFNPLSR|HVGDLGNVTADKDGVADVSIEDSVISLSGDHCIIGR
Glaucoma vs. Cataract	TGFB2_HUMAN	P61812	-3.34841	0.0981815	10	0.0189597	TRUE	TRUE	Transforming growth factor beta-2	ALDAAYC(cam)FR.2|IELYQILK.2	ALDAAYCFR|IELYQILK
Glaucoma vs. Cataract	THBG_HUMAN	P05543	1.02959	2.04144	45	0.0476574	TRUE	TRUE	Thyroxine-binding globulin	AQWANPFDPSKTEDSSSFLIDK.3|AVLHIGEK.2|EGQMESVEAAMSSK.2|FSISATYDLGATLLK.2|GKVVGLIQDLKPNTIM(ox)VLVNYIHFK.4|GTEAAAVPEVELSDQPENTFLHPIIQIDR.3|HLKPLAK.2|SFM(ox)LLILER.2|TEDSSSFLIDK.2	AQWANPFDPSKTEDSSSFLIDK|AVLHIGEK|EGQMESVEAAMSSK|FSISATYDLGATLLK|GKVVGLIQDLKPNTIMVLVNYIHFK|GTEAAAVPEVELSDQPENTFLHPIIQIDR|HLKPLAK|SFMLLILER|TEDSSSFLIDK
Glaucoma vs. Cataract	THRB_HUMAN	P00734	1.14765	2.21553	155	2.07e-06	TRUE	TRUE	Prothrombin	DKLAAC(cam)LEGNC(cam)AEGLGTNYR.2|DKLAAC(cam)LEGNC(cam)AEGLGTNYR.3|ELLESYIDGR.2|ENLDRDIALMK.2|ENLDRDIALMK.3|ETAASLLQAGYK.2|ETWTANVGK.2|GQPSVLQVVNLPIVERPVC(cam)K.3|HQDFNSAVQLVENFC(cam)R.2|HQDFNSAVQLVENFC(cam)R.3|ITDNMFC(cam)AGYKPDEGK.3|ITDNMFC(cam)AGYKPDEGKR.3|ITDNMFC(cam)AGYKPDEGKR.4|IVEGSDAEIGM(ox)SPWQVM(ox)LFR.2|IVEGSDAEIGMSPWQVM(ox)LFR.2|KPVAFSDYIHPVC(cam)LPDR.3|LAAC(cam)LEGNC(cam)AEGLGTNYR.2|L…	DKLAACLEGNCAEGLGTNYR|ELLESYIDGR|ENLDRDIALMK|ETAASLLQAGYK|ETWTANVGK|GQPSVLQVVNLPIVERPVCK|HQDFNSAVQLVENFCR|ITDNMFCAGYKPDEGK|ITDNMFCAGYKPDEGKR|IVEGSDAEIGMSPWQVMLFR|KPVAFSDYIHPVCLPDR|LAACLEGNCAEGLGTNYR|LAVTTHGLPCLAWASAQAK|LKKPVAFSDYIHPVCLPDR|NPDSSTTGPWCYTTDPTVR|RQECSIPVCGQDQVTVAMTPR|SEGSSVNLSPPLEQCVPDR|SLEDKTER|TATSEYQTFFNPR|TFGSGEADCGLRPLFEK|TFGSGEADCGLRPLFEKK|VIDQFGE|VTGWGNLK
Glaucoma vs. Cataract	TICN1_HUMAN;TICN3_HUMAN	Q08629;Q9BQ16	-1.48735	0.356668	5	0.0457814	TRUE	TRUE	Testican-1;Testican-3	FDTSILPIC(cam)K.2	FDTSILPICK
Glaucoma vs. Cataract	TICN2_HUMAN	Q92563	-1.46083	0.363285	30	0.0024644	TRUE	TRUE	Testican-2	EKPPC(cam)LAELER.3|HKVC(cam)IAQGYQR.3|IKQPTVK.2|IQIQEAAK.2|LEQQAC(cam)LSSK.2|VC(cam)IAQGYQR.2	EKPPCLAELER|HKVCIAQGYQR|IKQPTVK|IQIQEAAK|LEQQACLSSK|VCIAQGYQR
Glaucoma vs. Cataract	TIMP2_HUMAN	P16035	-1.26789	0.415267	40	0.033571	TRUE	TRUE	Metalloproteinase inhibitor 2	AVSEKEVDSGNDIYGNPIKR.3|AVSEKEVDSGNDIYGNPIKR.4|EVDSGNDIYGNPIK.2|EVDSGNDIYGNPIKR.3|GAAPPKQEFLDIEDP.2|KEYLIAGK.2|MHITLC(cam)DFIVPWDTLSTTQK.3|SDGSC(cam)AWYR.2	AVSEKEVDSGNDIYGNPIKR|EVDSGNDIYGNPIK|EVDSGNDIYGNPIKR|GAAPPKQEFLDIEDP|KEYLIAGK|MHITLCDFIVPWDTLSTTQK|SDGSCAWYR
Glaucoma vs. Cataract	TKT_HUMAN	P29401	-3.19574	0.109141	30	0.00074283	TRUE	TRUE	Transketolase	HQPTAIIAK.2|KISSDLDGHPVPK.3|LDNLVAILDINR.2|LGQSDPAPLQHQMDIYQK.3|SKDDQVTVIGAGVTLHEALAAAELLKK.4|VLDPFTIKPLDR.3	HQPTAIIAK|KISSDLDGHPVPK|LDNLVAILDINR|LGQSDPAPLQHQMDIYQK|SKDDQVTVIGAGVTLHEALAAAELLKK|VLDPFTIKPLDR
Glaucoma vs. Cataract	TPIS_HUMAN	P60174	-2.45881	0.181897	75	5.03e-07	TRUE	TRUE	Triosephosphate isomerase	DC(cam)GATWVVLGHSER.3|ELASQPDVDGFLVGGASLKPEFVDIINAK.3|HVFGESDELIGQK.2|HVFGESDELIGQK.3|IAVAAQNC(cam)YK.2|IIYGGSVTGATC(cam)K.2|KQSLGELIGTLNAAK.2|KQSLGELIGTLNAAK.3|SNVSDAVAQSTR.2|TATPQQAQEVHEK.2|TATPQQAQEVHEK.3|VAHALAEGLGVIAC(cam)IGEK.3|VPADTEVVC(cam)APPTAYIDFAR.2|VVFEQTK.2|VVLAYEPVWAIGTGK.2	DCGATWVVLGHSER|ELASQPDVDGFLVGGASLKPEFVDIINAK|HVFGESDELIGQK|IAVAAQNCYK|IIYGGSVTGATCK|KQSLGELIGTLNAAK|SNVSDAVAQSTR|TATPQQAQEVHEK|VAHALAEGLGVIACIGEK|VPADTEVVCAPPTAYIDFAR|VVFEQTK|VVLAYEPVWAIGTGK
Glaucoma vs. Cataract	TPP1_HUMAN	O14773	-1.45658	0.364357	55	0.00251466	TRUE	TRUE	Tripeptidyl-peptidase 1	ILSGRPPLGFLNPR.3|LFGGNFAHQASVAR.3|LSELVQAVSDPSSPQYGK.2|PSYQEEAVTK.2|QRPEPQVTGTVGLHLGVTPSVIR.4|SPHPYQLPQALAPHVDFVGGLHR.4|SPHPYQLPQALAPHVDFVGGLHR.5|TLPPGWVSLGR.2|YLTLENVADLVR.2|YLTLENVADLVRPSPLTLHTVQK.3|YLTLENVADLVRPSPLTLHTVQK.4	ILSGRPPLGFLNPR|LFGGNFAHQASVAR|LSELVQAVSDPSSPQYGK|PSYQEEAVTK|QRPEPQVTGTVGLHLGVTPSVIR|SPHPYQLPQALAPHVDFVGGLHR|TLPPGWVSLGR|YLTLENVADLVR|YLTLENVADLVRPSPLTLHTVQK
Glaucoma vs. Cataract	VILL_HUMAN	O15195	-3.93119	0.0655534	5	0.011365	TRUE	TRUE	Villin-like protein	GLALTYSLR.2	GLALTYSLR
Glaucoma vs. Cataract	VSIG4_HUMAN	Q9Y279	2.64387	6.25007	25	0.000251888	TRUE	TRUE	V-set and immunoglobulin domain-containing protein 4	GDVNLPC(cam)TYDPLQGYTQVLVK.2|GSDPVTIFLR.2|LSVSKPTVTTGSGYGFTVPQGMR.3|SHYTC(cam)EVTWQTPDGNQVVR.3|VATLSTLLFKPAVIADSGSYFC(cam)TAK.3	GDVNLPCTYDPLQGYTQVLVK|GSDPVTIFLR|LSVSKPTVTTGSGYGFTVPQGMR|SHYTCEVTWQTPDGNQVVR|VATLSTLLFKPAVIADSGSYFCTAK
Glaucoma vs. Cataract	VTDB_HUMAN	P02774	1.15647	2.22911	185	3.52e-07	TRUE	TRUE	Vitamin D-binding protein	AKLPDATPK.2|C(cam)C(cam)ESASEDC(cam)M(ox)AK.2|EDFTSLSLVLYSR.2|EFSHLGKEDFTSLSLVLYSR.2|EFSHLGKEDFTSLSLVLYSR.3|EFSHLGKEDFTSLSLVLYSR.4|ELSSFIDK.2|ELSSFIDKGQELC(cam)ADYSENTFTEYK.3|ELSSFIDKGQELC(cam)ADYSENTFTEYKK.3|ELSSFIDKGQELC(cam)ADYSENTFTEYKK.4|EVVSLTEAC(cam)C(cam)AEGADPDC(cam)YDTR.3|FPSGTFEQVSQLVK.2|HLSLLTTLSNR.2|HLSLLTTLSNR.3|KELSSFIDK.2|KFPSGTFEQVSQLVK.2|KFPSGTFEQVSQLVK.3|RSDFASNC(cam)C(cam)SINS…	AKLPDATPK|CCESASEDCMAK|EDFTSLSLVLYSR|EFSHLGKEDFTSLSLVLYSR|ELSSFIDK|ELSSFIDKGQELCADYSENTFTEYK|ELSSFIDKGQELCADYSENTFTEYKK|EVVSLTEACCAEGADPDCYDTR|FPSGTFEQVSQLVK|HLSLLTTLSNR|KELSSFIDK|KFPSGTFEQVSQLVK|RSDFASNCCSINSPPLYCDSEIDAELK|RTHLPEVFLSK|SCESNSPFPVHPGTAECCTK|SDFASNCCSINSPPLYCDSEIDAELK|SLGECCDVEDSTTCFNAK|SYLSMVGSCCTSASPTVCFLK|TAMDVFVCTYFMPAAQLPELPDVELPTNK|THLPEVFLSK|VCKEFSHLGKEDFTSLSLVLYSR|VCSQYAAYG…
Glaucoma vs. Cataract	VTNC_HUMAN	P04004	1.10928	2.15738	50	0.0309998	TRUE	TRUE	Vitronectin	DWHGVPGQVDAAM(ox)AGR.3|DWHGVPGQVDAAMAGR.2|DWHGVPGQVDAAMAGR.3|FEDGVLDPDYPR.2|GQYC(cam)YELDEK.2|IYISGMAPRPSLAK.2|IYISGMAPRPSLAK.3|QPQFISR.2|RVDTVDPPYPR.3|SIAQYWLGC(cam)PAPGHL.2	DWHGVPGQVDAAMAGR|FEDGVLDPDYPR|GQYCYELDEK|IYISGMAPRPSLAK|QPQFISR|RVDTVDPPYPR|SIAQYWLGCPAPGHL

## Sheet: Legende
keine Relevanz
Erhöht in Glaukom
Erniedrigt in Glaukom
